# Supplementary material for: Data for iTRAQ-based quantitative proteomics analysis of different biotypes in Echinochloa crus-galli with multi-herbicide treatment
Source: Data Brief. 2016 Oct 26;9:741–5. doi: 10.1016/j.dib.2016.10.017 (PMC5094685; doi:10.1016/j.dib.2016.10.017)
Supplement: Supplementary file 2 — Supplementary material [file mmc2.zip › barnyardgrass_protein( Supplemental Table 2 ).xls]

## Sheet: 1343 proteins
Supplemental Table 2: List of the proteins identified by iTRAQ
Accession	Description	# AAs	MW [kDa]	Calc. pI	Coverage	SC-1/ref	SC-2/ref	ST-1/ref	ST-2/ref	RC-1/ref	RC-2/ref	RT-1/ref	RT-2/ref	ST Vs SC	t test ST Vs SC	RC Vs SC	t test RC Vs SC	RTVs RC	t test RT Vs RC	RT Vs ST	t test RT Vs ST
J3MUP7	Uncharacterized protein OS=Oryza brachyantha GN=OB08G28280 PE=4 SV=1 - [J3MUP7_ORYBR]	579	65.1661	5.63037	4.15	0.999464	1.00074	1.05998	1.11392	1.71554	1.71542	1.48981	1.2375	1.08684	0.0844515	1.71531	8.05142e-07	0.79491	0.108125	1.25457	0.165143
K3Z5M4	Uncharacterized protein OS=Setaria italica GN=Si021842m.g PE=4 SV=1 - [K3Z5M4_SETIT]	498	56.4317	7.79639	1.61	1.00176	0.99818	1.12581	1.68722	1.42693	1.42495	1.72321	1.54193	1.40656	0.284529	1.42599	2.30033e-05	1.1449	0.150254	1.16071	0.523577
K3YS57	Citrate synthase OS=Setaria italica GN=Si017002m.g PE=3 SV=1 - [K3YS57_SETIT]	472	52.4834	7.40088	4.24	0.998787	1.00168	0.94675	1.14178	0.835638	0.835174	0.972046	1.07132	1.04402	0.695872	0.835212	7.88175e-05	1.22298	0.0642452	0.978379	0.855624
Q0D7Q3	Os07g0223100 protein OS=Oryza sativa subsp. japonica GN=Os07g0223100 PE=2 SV=1 - [Q0D7Q3_ORYSJ]	48	5.33462	6.49365	14.58	0.997946	1.00267	1.3708	1.17888	0.744035	0.74482	0.830052	0.809918	1.27445	0.1036	0.744199	8.75e-05	1.1015	0.0173197	0.643205	0.0421722
K4A024	Uncharacterized protein OS=Setaria italica GN=Si032210m.g PE=3 SV=1 - [K4A024_SETIT]	362	39.6859	6.3667	12.98	1.00069	0.999437	0.696533	0.748794	0.842892	0.839757	0.770638	0.727977	0.722618	0.00876185	0.841272	0.000113057	0.890628	0.0500074	1.03687	0.512371
B9F144	Os02g0618250 protein OS=Oryza sativa subsp. japonica GN=Os02g0618250 PE=4 SV=1 - [B9F144_ORYSJ]	64	7.53398	9.89111	18.75	0.991815	1.00989	0.87382	1.01437	0.317916	0.312069	0.310633	0.319056	0.943292	0.507152	0.314724	0.000191709	0.999531	0.979621	0.333488	0.0122872
W5EU91	Methylenetetrahydrofolate reductase OS=Triticum aestivum PE=3 SV=1 - [W5EU91_WHEAT]	516	57.5723	6.0874	5.23	0.992247	1.00781	1.76431	1.3439	2.16823	2.14006	1.92542	2.21792	1.55406	0.118952	2.15408	0.00019429	0.961711	0.631056	1.33303	0.180661
I1GRD4	Uncharacterized protein OS=Brachypodium distachyon GN=BRADI1G18440 PE=4 SV=1 - [I1GRD4_BRADI]	442	48.5796	8.66064	2.49	0.998944	1.00149	0.943666	1.11889	1.1485	1.145	1.20923	1.17496	1.03105	0.756859	1.1465	0.000218304	1.03954	0.119075	1.15594	0.213438
M0UV39	Uncharacterized protein OS=Hordeum vulgare var. distichum PE=4 SV=1 - [M0UV39_HORVD]	390	42.8303	6.0874	2.05	1.00217	0.997591	0.384768	0.607112	1.37113	1.36061	0.811546	0.815369	0.495999	0.0453974	1.36603	0.000245803	0.595561	0.00010268	1.64023	0.10387
I1GPV3	Uncharacterized protein OS=Brachypodium distachyon GN=BRADI1G13290 PE=3 SV=1 - [I1GPV3_BRADI]	766	84.4513	6.45557	3.13	0.977245	1.02616	1.14599	0.655182	6.74101	6.56767	6.57801	5.7568	0.899056	0.721546	6.64305	0.000253702	0.926824	0.365698	6.84822	0.00814821
W5HN64	Uncharacterized protein OS=Triticum aestivum PE=4 SV=1 - [W5HN64_WHEAT]	74	8.19538	11.561	17.57	1.00153	0.998426	1.14757	1.20258	1.20429	1.19817	1.14609	1.11983	1.1751	0.0238696	1.20126	0.000290891	0.943168	0.0368575	0.964162	0.301147
Q0IX76	Os10g0460900 protein (Fragment) OS=Oryza sativa subsp. japonica GN=Os10g0460900 PE=4 SV=2 - [Q0IX76_ORYSJ]	37	4.21919	8.6167	21.62	0.990975	1.01088	0.576135	0.747703	1.6366	1.62757	1.12351	1.07655	0.661307	0.0591901	1.63058	0.000299594	0.674	0.00201331	1.66187	0.0388277
K7TPK6	Uncharacterized protein OS=Zea mays GN=ZEAMMB73_738600 PE=4 SV=1 - [K7TPK6_MAIZE]	206	22.7914	5.38916	3.88	1.0027	0.997055	0.674668	0.925032	0.825293	0.822018	0.774759	0.746082	0.799949	0.251249	0.823757	0.000342511	0.923226	0.0483412	0.950704	0.783949
K3Z8A0	Uncharacterized protein OS=Setaria italica GN=Si022662m.g PE=4 SV=1 - [K3Z8A0_SETIT]	305	33.9256	8.92432	2.95	1.00458	0.994858	1.05824	1.45481	1.3748	1.36362	1.29059	1.22094	1.25688	0.324727	1.3696	0.000401274	0.917144	0.0845778	0.999392	0.997317
K3YJR8	Uncharacterized protein OS=Setaria italica GN=Si014487m.g PE=4 SV=1 - [K3YJR8_SETIT]	197	22.0024	11.6343	6.09	1.00765	0.991238	0.895113	0.869326	0.563322	0.569626	0.640716	0.597333	0.88271	0.0165771	0.566789	0.00041196	1.09277	0.138685	0.701668	0.00906756
M8AZ25	Uncharacterized protein OS=Triticum urartu GN=TRIUR3_18575 PE=4 SV=1 - [M8AZ25_TRIUA]	181	19.3661	9.65674	8.84	0.993429	1.00799	0.834907	0.810897	0.629582	0.633996	0.599415	0.602006	0.82232	0.00617677	0.631341	0.000424825	0.95081	0.00671229	0.72999	0.00294017
W5H9W5	Uncharacterized protein OS=Triticum aestivum PE=4 SV=1 - [W5H9W5_WHEAT]	67	6.96457	10.7114	11.94	1.00625	0.992885	1.09563	1.12425	1.37957	1.38837	1.47438	1.51442	1.11042	0.019871	1.38457	0.000433183	1.07979	0.0327749	1.34637	0.00407247
I1R5X3	Uncharacterized protein OS=Oryza glaberrima PE=4 SV=1 - [I1R5X3_ORYGL]	376	41.5205	8.52881	5.59	0.991309	1.01048	0.544181	0.653256	0.362589	0.381723	0.28434	0.300008	0.598182	0.0184345	0.371822	0.000463744	0.785085	0.0230768	0.487999	0.0308195
K3YQ45	Uncharacterized protein OS=Setaria italica GN=Si016383m.g PE=4 SV=1 - [K3YQ45_SETIT]	769	83.4779	5.5542	1.3	1.00255	0.996946	0.522048	0.735661	0.645062	0.659467	0.60832	0.615251	0.629012	0.0739025	0.652428	0.00049432	0.937941	0.0368452	0.972857	0.887768
W5C4U0	Uncharacterized protein OS=Triticum aestivum PE=4 SV=1 - [W5C4U0_WHEAT]	184	19.8926	9.5542	5.43	1.04059	0.951326	0.902992	1.01492	5.18138	5.02044	3.24591	3.04802	0.96285	0.656714	5.12162	0.000502101	0.616942	0.00423308	3.28165	0.00268821
I1HAD4	Uncharacterized protein OS=Brachypodium distachyon GN=BRADI1G77047 PE=4 SV=1 - [I1HAD4_BRADI]	237	25.7225	9.48096	3.8	0.997027	1.00375	0.633317	0.958212	0.270027	0.303815	0.321433	0.369985	0.795455	0.334962	0.286809	0.000582355	1.20489	0.185185	0.434436	0.111379
K7WFP3	Uncharacterized protein (Fragment) OS=Zea mays GN=ZEAMMB73_062974 PE=4 SV=1 - [K7WFP3_MAIZE]	477	52.6075	7.97217	2.1	0.993773	1.00758	0.840356	1.09685	0.650398	0.639548	0.563656	0.565103	0.967947	0.826097	0.644536	0.000608871	0.875043	0.00457932	0.582673	0.0876322
M0YZD0	Uncharacterized protein OS=Hordeum vulgare var. distichum PE=4 SV=1 - [M0YZD0_HORVD]	577	62.6953	5.85889	5.72	1.00117	0.998864	1.32957	1.56276	0.887637	0.881732	0.951293	0.886494	1.44614	0.0620208	0.884669	0.000754717	1.03867	0.403329	0.6354	0.0488489
Q7XMK5	OSJNBb0039L24.13 protein OS=Oryza sativa subsp. japonica GN=OSJNBb0039L24.13 PE=2 SV=1 - [Q7XMK5_ORYSJ]	206	22.4017	5.50342	7.77	0.990874	1.00956	0.540404	0.696362	0.638061	0.644471	0.608241	0.639501	0.618247	0.0397968	0.641125	0.000756613	0.972875	0.389462	1.00888	0.951258
K3Y4M1	Uncharacterized protein OS=Setaria italica GN=Si009159m.g PE=4 SV=1 - [K3Y4M1_SETIT]	2321	256.372	6.26514	1.55	0.996186	1.00454	0.74771	0.851501	1.2764	1.26401	1.01214	0.985231	0.799317	0.0611508	1.26975	0.000765025	0.78624	0.00296235	1.24897	0.0654773
M0VQD2	Uncharacterized protein OS=Hordeum vulgare var. distichum PE=4 SV=1 - [M0VQD2_HORVD]	463	51.5069	9.53955	1.73	1.00484	0.99453	0.290776	0.472675	0.647948	0.630288	0.541801	0.563558	0.381845	0.0210471	0.639319	0.000803275	0.864753	0.0252811	1.44784	0.202972
C5YFI8	Putative uncharacterized protein Sb06g027770 OS=Sorghum bicolor GN=Sb06g027770 PE=3 SV=1 - [C5YFI8_SORBI]	1092	118.546	7.26904	1.19	1.01063	0.987731	1.24618	0.941198	7.40585	7.78716	2.35339	2.05372	1.09459	0.599553	7.60275	0.000837103	0.290075	0.00201563	2.01479	0.0351589
C5YAK0	Putative uncharacterized protein Sb06g033030 OS=Sorghum bicolor GN=Sb06g033030 PE=4 SV=1 - [C5YAK0_SORBI]	385	41.1124	9.46631	7.27	1.00119	0.997952	0.606169	0.315571	1.61177	1.65055	0.56726	0.579064	0.461067	0.0656717	1.63186	0.000947647	0.351383	0.000366761	1.24365	0.520761
K4A2Q0	Beta-amylase OS=Setaria italica GN=Si033152m.g PE=3 SV=1 - [K4A2Q0_SETIT]	531	60.0528	5.41455	1.51	0.994468	1.00676	1.60774	1.07071	1.24735	1.25879	1.4087	1.2548	1.3384	0.334567	1.2523	0.00110439	1.06279	0.415147	0.994417	0.981075
C0P530	Putative TCP-1/cpn60 chaperonin family protein isoform 1 OS=Zea mays GN=ZEAMMB73_233713 PE=2 SV=1 - [C0P530_MAIZE]	579	61.7407	5.49072	4.66	1.00915	0.989358	0.784718	1.13131	1.38934	1.37273	1.16582	1.0911	0.958731	0.83433	1.38206	0.0011434	0.81711	0.0221975	1.17791	0.437784
W5GF78	Uncharacterized protein (Fragment) OS=Triticum aestivum PE=4 SV=1 - [W5GF78_WHEAT]	143	16.1588	10.9312	18.18	1.00683	0.992201	0.647465	0.839903	0.648396	0.666467	0.791519	0.589204	0.744044	0.11768	0.657749	0.00115301	1.05009	0.776526	0.928299	0.739268
C5XGS0	Putative uncharacterized protein Sb03g031310 OS=Sorghum bicolor GN=Sb03g031310 PE=4 SV=1 - [C5XGS0_SORBI]	2163	236.416	6.81494	0.79	0.999178	0.999984	1.41493	1.131	1.18812	1.17557	1.13209	1.04858	1.2735	0.193994	1.18234	0.00118789	0.92257	0.162514	0.856529	0.342471
K3ZW07	Uncharacterized protein OS=Setaria italica GN=Si030788m.g PE=3 SV=1 - [K3ZW07_SETIT]	271	27.3566	10.5503	9.59	0.987946	1.01445	0.400544	0.721634	0.460462	0.431819	0.365713	0.336263	0.560419	0.111927	0.445608	0.00123328	0.78672	0.0435777	0.625548	0.322345
K3ZTS7	Uncharacterized protein OS=Setaria italica GN=Si030007m.g PE=3 SV=1 - [K3ZTS7_SETIT]	410	43.083	7.95752	14.88	0.996918	1.00388	1.61814	1.11574	0.736924	0.718169	1.06721	0.979019	1.36639	0.281958	0.727257	0.0013411	1.40625	0.0224834	0.748472	0.310016
W5AR97	Uncharacterized protein OS=Triticum aestivum PE=3 SV=1 - [W5AR97_WHEAT]	150	16.8898	9.27588	16.67	0.99918	1.0012	1.21745	1.27886	1.36936	1.34221	1.3157	1.2983	1.24792	0.0150056	1.35552	0.00146305	0.964015	0.0940822	1.04714	0.206541
C5XDG5	40S ribosomal protein S12 OS=Sorghum bicolor GN=Sb02g006810 PE=3 SV=1 - [C5XDG5_SORBI]	140	14.9846	5.51611	20	1.00957	0.988466	0.951501	0.971827	1.63207	1.58993	1.50597	1.45377	0.962608	0.125514	1.61258	0.00147958	0.918602	0.059639	1.53886	0.0029085
K3YAA4	Uncharacterized protein OS=Setaria italica GN=Si011146m.g PE=4 SV=1 - [K3YAA4_SETIT]	182	20.2072	9.80322	10.44	0.9618	1.04524	1.56167	1.37775	2.08351	2.08406	1.98694	2.32396	1.46456	0.0438534	2.07648	0.00148824	1.03439	0.712006	1.46658	0.0702133
K3XW75	Uncharacterized protein OS=Setaria italica GN=Si006183m.g PE=3 SV=1 - [K3XW75_SETIT]	549	59.1898	7.32764	2.73	1.01072	0.983641	1.19627	1.18971	0.661717	0.662678	1.0711	1.2702	1.19636	0.00502525	0.664068	0.0016323	1.76783	0.036265	0.981272	0.843348
J3MJF5	Uncharacterized protein OS=Oryza brachyantha GN=OB07G15370 PE=4 SV=1 - [J3MJF5_ORYBR]	173	18.3922	6.32861	5.2	0.999773	1.00014	0.7168	0.688985	0.959245	0.955718	0.927425	0.917706	0.702924	0.00218497	0.957525	0.00173777	0.963533	0.0212248	1.31253	0.00446732
K3XV32	Uncharacterized protein OS=Setaria italica GN=Si005789m.g PE=3 SV=1 - [K3XV32_SETIT]	964	109.913	6.34131	5.71	1.01613	0.981248	1.08149	1.08519	1.41842	1.41102	1.29573	1.23096	1.08476	0.0403555	1.41657	0.00183193	0.893	0.0433747	1.16616	0.0309749
Q6Z0D0	Os08g0323000 protein OS=Oryza sativa subsp. japonica GN=OSJNBa0078D03.1 PE=4 SV=1 - [Q6Z0D0_ORYSJ]	418	47.0831	7.62061	1.91	0.995003	1.0061	1.25427	1.34764	1.13711	1.1417	1.15517	1.12894	1.30023	0.0236288	1.13878	0.00186596	1.00232	0.860856	0.877858	0.0818582
J3MZ32	Uncharacterized protein OS=Oryza brachyantha GN=OB09G22610 PE=4 SV=1 - [J3MZ32_ORYBR]	148	16.6484	7.23975	20.95	0.9878	1.0069	0.824513	0.565948	0.725146	0.738273	0.691684	0.808707	0.69708	0.145091	0.733656	0.00189693	1.02526	0.78327	1.07906	0.735845
K3XE60	Uncharacterized protein OS=Setaria italica GN=Si000177m.g PE=4 SV=1 - [K3XE60_SETIT]	984	109.478	6.44287	2.74	1.00444	0.99491	0.953783	0.828228	0.724568	0.745599	0.756671	0.712798	0.891293	0.226473	0.735321	0.00189857	0.999525	0.989842	0.824612	0.14319
M0WMH8	Uncharacterized protein OS=Hordeum vulgare var. distichum PE=4 SV=1 - [M0WMH8_HORVD]	321	33.7798	5.87158	5.3	1.00433	0.99467	0.817558	0.714283	2.01709	1.93138	1.36263	1.43704	0.766306	0.0459311	1.97523	0.00195153	0.709053	0.00962076	1.82765	0.0099304
K3YP71	Uncharacterized protein OS=Setaria italica GN=Si016063m.g PE=4 SV=1 - [K3YP71_SETIT]	2178	246.128	5.96045	1.93	1.00196	0.997946	0.998642	1.01405	0.863199	0.874371	0.935416	0.993173	1.00639	0.506068	0.868828	0.00204093	1.10993	0.0831812	0.958215	0.294723
B4FF02	60S ribosomal protein L23a OS=Zea mays GN=ZEAMMB73_370717 PE=2 SV=1 - [B4FF02_MAIZE]	151	16.9026	10.2427	13.25	1.00906	0.989339	0.925611	1.25478	1.21282	1.21181	1.06461	1.04339	1.09107	0.636449	1.21329	0.00213878	0.869413	0.00447253	0.9668	0.846655
K3YTZ7	Uncharacterized protein OS=Setaria italica GN=Si017698m.g PE=4 SV=1 - [K3YTZ7_SETIT]	333	35.6225	9.5835	2.1	0.978134	1.026	0.573453	0.788819	1.88844	1.82237	1.62325	1.60876	0.67973	0.100626	1.85158	0.00227763	0.870973	0.0193811	2.37252	0.0130669
B4FC21	Uncharacterized protein OS=Zea mays GN=ZEAMMB73_808848 PE=2 SV=1 - [B4FC21_MAIZE]	161	18.1955	9.74463	4.97	1.00811	0.989212	1.07225	1.02516	0.779263	0.768676	0.898625	0.870989	1.05011	0.187296	0.775006	0.00231612	1.14321	0.0173606	0.843712	0.0266401
C5XUD5	Putative uncharacterized protein Sb04g035660 OS=Sorghum bicolor GN=Sb04g035660 PE=4 SV=1 - [C5XUD5_SORBI]	538	59.3343	8.73389	3.72	1.00716	0.991819	1.34411	1.15437	0.841037	0.841154	0.76698	0.80681	1.24988	0.119714	0.841526	0.0023364	0.93556	0.112652	0.6299	0.0412598
M0W1F4	Uncharacterized protein OS=Hordeum vulgare var. distichum PE=4 SV=1 - [M0W1F4_HORVD]	114	12.6005	8.86572	7.02	0.993738	1.00709	0.650434	1.0239	0.761293	0.74108	0.626141	0.574121	0.836824	0.474438	0.750877	0.00235331	0.79891	0.032472	0.716858	0.335586
M0XF81	Uncharacterized protein OS=Hordeum vulgare var. distichum PE=4 SV=1 - [M0XF81_HORVD]	69	7.64183	8.52881	15.94	1.01462	0.981195	0.781138	0.895249	0.634995	0.64519	0.60712	0.655052	0.839952	0.115125	0.641435	0.00237577	0.985929	0.748439	0.752912	0.0788662
K3XEP0	Uncharacterized protein OS=Setaria italica GN=Si000357m.g PE=3 SV=1 - [K3XEP0_SETIT]	796	90.3765	6.66846	1.76	0.971888	1.03336	0.886283	1.20827	1.67182	1.65235	1.20026	1.14438	1.04454	0.810828	1.65773	0.00238159	0.705331	0.00362888	1.1194	0.524095
M0YRR9	Uncharacterized protein OS=Hordeum vulgare var. distichum PE=4 SV=1 - [M0YRR9_HORVD]	157	16.9057	5.60498	8.28	1.01253	0.985497	0.773692	0.661134	1.37936	1.40815	1.19095	1.28287	0.718123	0.039744	1.39513	0.00249234	0.887468	0.082768	1.72413	0.0190087
W5B3D3	Uncharacterized protein (Fragment) OS=Triticum aestivum PE=4 SV=1 - [W5B3D3_WHEAT]	233	25.3808	5.021	3.43	0.990925	1.01094	0.831318	0.976225	0.786948	0.777773	0.856251	0.891306	0.902931	0.315357	0.781633	0.00252683	1.11685	0.0371056	0.966814	0.726351
I1ITW0	Uncharacterized protein OS=Brachypodium distachyon GN=BRADI4G41050 PE=3 SV=1 - [I1ITW0_BRADI]	199	22.1507	9.62744	22.11	0.9918	1.00991	1.05216	1.22497	1.27344	1.25405	1.10491	1.03108	1.13759	0.253812	1.26267	0.00253642	0.845106	0.0359793	0.938023	0.530984
Q7XM53	OSJNBb0018J12.6 protein OS=Oryza sativa subsp. japonica GN=OSJNBb0018J12.6 PE=2 SV=1 - [Q7XM53_ORYSJ]	188	19.429	10.6089	5.32	0.997559	1.00269	0.594254	0.628925	0.855168	0.868508	0.729017	0.708345	0.611514	0.0020281	0.861732	0.00266	0.833893	0.00730325	1.1751	0.0337321
K7UKE5	Uncharacterized protein OS=Zea mays GN=ZEAMMB73_659633 PE=4 SV=1 - [K7UKE5_MAIZE]	815	88.2769	6.50732	2.09	0.971827	1.03343	0.8427	1.12657	0.406292	0.392044	0.478144	0.484124	0.982052	0.912721	0.398121	0.0027334	1.20534	0.00876792	0.488643	0.0711219
I1QBC8	Uncharacterized protein (Fragment) OS=Oryza glaberrima PE=4 SV=1 - [I1QBC8_ORYGL]	216	23.0627	9.77393	19.91	0.993239	1.0161	0.452071	0.676116	0.557233	0.51345	0.551097	0.462933	0.561471	0.0595475	0.532852	0.00275751	0.947088	0.623065	0.898814	0.682123
K3Y887	Cysteine synthase OS=Setaria italica GN=Si010368m.g PE=3 SV=1 - [K3Y887_SETIT]	363	38.8432	8.00146	4.68	1.01401	0.983743	0.988969	1.03306	1.51439	1.47188	1.51086	1.28677	1.01215	0.694427	1.49481	0.00277614	0.936832	0.495183	1.38358	0.0768469
K7W895	Uncharacterized protein OS=Zea mays GN=ZEAMMB73_868118 PE=4 SV=1 - [K7W895_MAIZE]	154	17.5723	7.48877	5.19	0.994795	1.00638	0.498507	0.738846	0.494096	0.43886	0.550925	0.522317	0.618314	0.0865482	0.466204	0.00277966	1.15037	0.152794	0.867369	0.567673
K7V1Z0	Uncharacterized protein OS=Zea mays GN=ZEAMMB73_185883 PE=4 SV=1 - [K7V1Z0_MAIZE]	321	36.0452	6.80029	3.43	0.999148	1.00125	1.13838	1.35585	0.81263	0.832083	0.970999	0.927957	1.24686	0.151173	0.822192	0.00301245	1.15458	0.0328255	0.761342	0.115215
C5XSW9	Putative uncharacterized protein Sb04g034340 OS=Sorghum bicolor GN=Sb04g034340 PE=4 SV=1 - [C5XSW9_SORBI]	288	31.7165	6.07471	7.29	1.0045	0.99493	0.560141	0.81988	0.662414	0.624283	0.622508	0.61421	0.690207	0.140024	0.643532	0.00302864	0.961157	0.328731	0.896159	0.636715
I1NN04	Uncharacterized protein OS=Oryza glaberrima PE=4 SV=1 - [I1NN04_ORYGL]	455	49.6565	9.29053	2.64	0.960482	1.04679	0.69797	0.909166	0.233541	0.235742	0.168876	0.161774	0.800656	0.221553	0.233791	0.00313651	0.704587	0.00286416	0.205739	0.0263278
C5WTC9	Putative uncharacterized protein Sb01g015470 OS=Sorghum bicolor GN=Sb01g015470 PE=4 SV=1 - [C5WTC9_SORBI]	220	24.8651	10.1841	12.27	0.965527	1.03693	1.50177	1.31447	1.621	1.62405	1.74607	1.67933	1.40639	0.0556554	1.62053	0.00329132	1.05558	0.114186	1.2163	0.0920656
M7ZJ98	Ras-related protein Rab11C OS=Triticum urartu GN=TRIUR3_11769 PE=4 SV=1 - [M7ZJ98_TRIUA]	104	11.612	9.0415	7.69	0.992947	1.00856	1.3412	1.14388	0.823833	0.809468	0.938858	1.01483	1.24161	0.134548	0.816037	0.00330283	1.19616	0.0535981	0.786167	0.128508
C5WVY3	Putative uncharacterized protein Sb01g045750 OS=Sorghum bicolor GN=Sb01g045750 PE=4 SV=1 - [C5WVY3_SORBI]	179	18.883	9.70068	7.26	0.994041	1.00714	1.00251	0.866804	0.831565	0.845077	0.874095	0.784967	0.934103	0.435448	0.837826	0.00334585	0.989515	0.863395	0.887527	0.324662
K3XGL2	Eukaryotic translation initiation factor 3 subunit L OS=Setaria italica GN=Si001033m.g PE=3 SV=1 - [K3XGL2_SETIT]	520	60.7645	6.3667	3.27	0.987567	1.01489	1.47	1.16529	1.34593	1.31886	1.19402	1.31247	1.31603	0.174486	1.33076	0.00335629	0.940595	0.322467	0.951126	0.731637
W5E8C9	Uncharacterized protein OS=Triticum aestivum PE=4 SV=1 - [W5E8C9_WHEAT]	77	8.75045	9.08545	11.69	0.992371	1.00923	0.746832	0.831601	0.676849	0.708439	0.799212	0.747681	0.788584	0.0392742	0.692089	0.00335879	1.11666	0.11604	0.980018	0.780659
B6TQ98	Peroxisomal multifunctional enzyme type 2 OS=Zea mays GN=ZEAMMB73_433723 PE=2 SV=1 - [B6TQ98_MAIZE]	122	13.2141	9.46631	18.85	1.0137	0.983853	1.14651	1.33344	0.737052	0.741642	0.959149	0.921843	1.24149	0.125616	0.740252	0.00337045	1.27206	0.00861653	0.75848	0.088099
C5Y387	DNA-directed RNA polymerase OS=Sorghum bicolor GN=Sb05g019520 PE=3 SV=1 - [C5Y387_SORBI]	1874	209.007	6.03662	0.48	1.0104	0.988004	1.32147	1.13161	1.49502	1.55252	1.75645	1.77447	1.22752	0.140475	1.52499	0.00344142	1.15861	0.0151878	1.43938	0.0299103
K3ZAC4	Histone H2A OS=Setaria italica GN=Si023495m.g PE=3 SV=1 - [K3ZAC4_SETIT]	162	16.9186	10.5942	9.26	1.0041	0.995422	0.809153	0.73509	0.735263	0.763712	0.718473	0.744897	0.772307	0.0257932	0.749668	0.00351213	0.976248	0.455947	0.94763	0.411857
K3YJ91	Uncharacterized protein OS=Setaria italica GN=Si014310m.g PE=4 SV=1 - [K3YJ91_SETIT]	257	29.1434	10.3452	20.62	1.00709	0.991899	1.16079	1.28054	1.12599	1.12588	1.15525	1.16306	1.22128	0.0670647	1.12651	0.00358868	1.0295	0.0135585	0.949614	0.413134
Q0J3C0	Os09g0133600 protein (Fragment) OS=Oryza sativa subsp. japonica GN=Os09g0133600 PE=2 SV=2 - [Q0J3C0_ORYSJ]	241	26.4728	5.14795	5.39	0.993808	1.00686	0.993389	0.814995	1.10973	1.11232	1.29486	1.25518	0.903892	0.394856	1.11066	0.003591	1.14761	0.0143775	1.41012	0.0556939
K3Y1L0	Uncharacterized protein OS=Setaria italica GN=Si008076m.g PE=4 SV=1 - [K3Y1L0_SETIT]	58	6.23552	10.0522	17.24	0.978849	1.02516	0.610932	0.830971	0.616905	0.6181	0.645183	0.613615	0.71951	0.129628	0.616268	0.00360923	1.01927	0.529939	0.873012	0.496698
K7VW96	Uncharacterized protein OS=Zea mays GN=ZEAMMB73_691440 PE=4 SV=1 - [K7VW96_MAIZE]	316	33.4071	5.41455	2.85	0.9895	1.01262	0.664601	0.852772	1.28242	1.30965	1.06957	1.04389	0.757885	0.124936	1.29467	0.00364587	0.815353	0.00606165	1.39284	0.0882763
C5YYM8	Putative uncharacterized protein Sb09g001660 OS=Sorghum bicolor GN=Sb09g001660 PE=4 SV=1 - [C5YYM8_SORBI]	654	71.2018	7.97217	1.68	1.0002	1.00002	0.84563	0.723727	0.841487	0.859772	0.898576	0.927163	0.784594	0.0715638	0.850539	0.00372047	1.07317	0.06694	1.16337	0.177175
M0Z251	Uncharacterized protein OS=Hordeum vulgare var. distichum PE=4 SV=1 - [M0Z251_HORVD]	190	20.52	9.42236	3.68	0.991852	1.00984	0.747913	1.1093	0.777156	0.754014	0.833904	0.820949	0.927817	0.72826	0.764936	0.00385875	1.08078	0.0430347	0.891043	0.632068
C5XXS0	Putative uncharacterized protein Sb04g026360 OS=Sorghum bicolor GN=Sb04g026360 PE=3 SV=1 - [C5XXS0_SORBI]	422	45.1237	6.31592	4.5	1.00499	0.99432	0.806029	0.955495	0.900064	0.905735	0.881317	0.943601	0.881065	0.253444	0.903209	0.00387795	1.01059	0.788719	1.03599	0.733202
W5I141	Uncharacterized protein OS=Triticum aestivum PE=4 SV=1 - [W5I141_WHEAT]	405	46.1716	7.79639	2.47	0.974552	1.03022	0.965851	1.02193	0.559193	0.553115	0.501781	0.493249	0.991523	0.849644	0.55483	0.0039141	0.894564	0.00788377	0.500574	0.00324849
C5Y0M0	Putative uncharacterized protein Sb04g013170 OS=Sorghum bicolor GN=Sb04g013170 PE=4 SV=1 - [C5Y0M0_SORBI]	177	18.6684	8.96826	6.21	0.985198	1.01768	0.783404	0.689169	0.742422	0.743139	0.593096	0.534406	0.735228	0.0335607	0.741713	0.00392159	0.758973	0.0258338	0.765667	0.0897829
J3MLV1	Uncharacterized protein OS=Oryza brachyantha GN=OB07G23830 PE=4 SV=1 - [J3MLV1_ORYBR]	447	50.7454	7.1958	2.01	1.01614	0.980973	0.78969	0.851763	0.66966	0.689541	0.744888	0.860137	0.821914	0.0379595	0.680584	0.00398604	1.18086	0.170312	0.977808	0.806928
K3YTI2	Uncharacterized protein OS=Setaria italica GN=Si017577m.g PE=4 SV=1 - [K3YTI2_SETIT]	365	39.9304	6.40479	1.92	0.961413	1.0457	1.20665	1.09868	0.325951	0.344417	0.169182	0.254089	1.14858	0.161376	0.333997	0.0041404	0.631401	0.104612	0.183606	0.00528404
C0P2E2	60S ribosomal protein L21 OS=Zea mays GN=ZEAMMB73_885038 PE=2 SV=1 - [C0P2E2_MAIZE]	164	18.596	10.4185	6.71	1.02196	0.974379	1.02134	1.15717	1.38268	1.40121	1.38141	1.3578	1.09125	0.333111	1.39449	0.0041782	0.983949	0.274929	1.25737	0.0554795
W5GHR7	Uncharacterized protein OS=Triticum aestivum PE=4 SV=1 - [W5GHR7_WHEAT]	142	15.3576	8.30908	7.04	1.05591	0.988746	1.45927	1.07314	1.60166	1.64325	0.933143	1.4851	1.23855	0.339382	1.58702	0.00430456	0.745242	0.273892	0.95492	0.881015
C5XSA5	Catalase OS=Sorghum bicolor GN=Sb04g001130 PE=3 SV=1 - [C5XSA5_SORBI]	468	53.834	7.1958	6.41	0.977457	1.0268	1.04055	1.00335	0.624374	0.630004	0.932821	0.908947	1.01978	0.586881	0.625857	0.00435741	1.46827	0.00173923	0.901105	0.04464
K3ZDL0	Uncharacterized protein OS=Setaria italica GN=Si024648m.g PE=3 SV=1 - [K3ZDL0_SETIT]	260	27.675	5.26221	11.15	0.989728	1.01234	0.515155	0.738431	0.490402	0.421393	0.351328	0.338894	0.626146	0.0793468	0.455427	0.00440716	0.756993	0.0872451	0.550598	0.128
M7Z469	Putative ATP-citrate synthase OS=Triticum urartu GN=TRIUR3_29296 PE=4 SV=1 - [M7Z469_TRIUA]	683	73.6271	7.89893	7.61	1.00018	1.00004	0.919479	0.994885	0.793538	0.763908	0.782001	0.758702	0.957079	0.372904	0.778639	0.0044483	0.98925	0.700345	0.804812	0.0418331
I1HRS6	Uncharacterized protein OS=Brachypodium distachyon GN=BRADI2G50430 PE=4 SV=1 - [I1HRS6_BRADI]	481	53.7199	9.5835	2.7	0.998409	1.00212	0.630994	0.664111	0.682227	0.636637	0.691711	0.632116	0.647381	0.00222418	0.659257	0.00447243	1.00376	0.95328	1.02218	0.714515
M8AE71	Peptide methionine sulfoxide reductase B3, chloroplastic OS=Triticum urartu GN=TRIUR3_11738 PE=4 SV=1 - [M8AE71_TRIUA]	132	14.1235	5.41455	6.82	0.994457	1.00678	1	0.868568	0.744556	0.774976	0.756405	0.83051	0.933708	0.420736	0.759297	0.00461016	1.04435	0.488788	0.849269	0.202921
K7UP37	Uncharacterized protein OS=Zea mays GN=ZEAMMB73_453321 PE=4 SV=1 - [K7UP37_MAIZE]	110	11.9944	11.4146	23.64	0.983888	1.01922	1.16655	0.898175	1.35853	1.39633	1.08625	1.07315	1.03076	0.841093	1.37529	0.00470313	0.783851	0.00448144	1.04585	0.758238
K3Y8F8	Uncharacterized protein OS=Setaria italica GN=Si010500m.g PE=4 SV=1 - [K3Y8F8_SETIT]	345	37.392	5.16064	2.32	0.957841	1.0499	0.967926	0.834063	0.31156	0.335718	0.364411	0.400638	0.897519	0.332879	0.322391	0.00485878	1.18195	0.11383	0.424558	0.0174199
C5Z450	Putative uncharacterized protein Sb10g021330 OS=Sorghum bicolor GN=Sb10g021330 PE=3 SV=1 - [C5Z450_SORBI]	961	108.361	6.23975	2.6	1.05887	0.930918	0.905947	0.969015	3.3256	3.65143	2.78041	2.92899	0.942294	0.505338	3.50643	0.00489045	0.818313	0.0713678	3.04507	0.00176716
Q0DYW4	Os02g0664200 protein (Fragment) OS=Oryza sativa subsp. japonica GN=Os02g0664200 PE=4 SV=1 - [Q0DYW4_ORYSJ]	242	28.0362	7.81104	6.61	1.00141	0.998582	0.733146	1.02736	1.04141	1.03668	0.991757	0.906876	0.880254	0.501164	1.03905	0.00493612	0.913644	0.169212	1.07846	0.696122
M0YHZ1	Thymidylate synthase OS=Hordeum vulgare var. distichum PE=3 SV=1 - [M0YHZ1_HORVD]	245	28.0641	6.87354	3.67	1.00968	0.988846	1.23721	1.27469	1.16797	1.1579	1.18545	1.18107	1.25688	0.00690496	1.1638	0.00495874	1.01748	0.0658207	0.942123	0.0612512
C5WZ60	Putative uncharacterized protein Sb01g006620 OS=Sorghum bicolor GN=Sb01g006620 PE=4 SV=1 - [C5WZ60_SORBI]	232	24.3289	9.5542	6.03	0.971235	1.03379	0.928775	0.78993	0.548486	0.527158	0.613338	0.620198	0.857199	0.200838	0.536474	0.00501889	1.14679	0.0195446	0.717713	0.073198
C5YAG3	Putative uncharacterized protein Sb06g032690 OS=Sorghum bicolor GN=Sb06g032690 PE=4 SV=1 - [C5YAG3_SORBI]	255	27.3372	8.30908	10.2	0.984927	1.018	0.488144	0.739288	0.706236	0.676125	0.620254	0.593148	0.612819	0.092182	0.69017	0.00515478	0.877776	0.0529722	0.98857	0.960757
Q0D5Z2	Os07g0523300 protein (Fragment) OS=Oryza sativa subsp. japonica GN=Os07g0523300 PE=2 SV=1 - [Q0D5Z2_ORYSJ]	95	11.0039	10.1694	24.21	0.994003	1.00729	1.17475	1.25362	1.13135	1.11913	1.13042	1.09929	1.2134	0.0333311	1.12451	0.00520565	0.990773	0.597952	0.918196	0.143886
C5X4C8	Putative uncharacterized protein Sb02g009810 OS=Sorghum bicolor GN=Sb02g009810 PE=3 SV=1 - [C5X4C8_SORBI]	261	28.2019	10.9897	15.71	0.991895	1.00979	0.875439	1.30646	1.28891	1.25385	1.07425	0.971488	1.09003	0.716718	1.27031	0.00525157	0.804534	0.0445575	0.937597	0.787671
C5YN77	Ribosomal protein OS=Sorghum bicolor GN=Sb07g024200 PE=3 SV=1 - [C5YN77_SORBI]	216	24.5642	9.80322	13.43	1.0042	0.994991	0.847159	1.21348	1.23139	1.2011	1.08904	1.00957	1.03074	0.882239	1.21674	0.00529462	0.862738	0.059175	1.01842	0.928568
W5GDV9	Uncharacterized protein OS=Triticum aestivum PE=4 SV=1 - [W5GDV9_WHEAT]	69	7.27961	5.73193	21.74	0.986287	1.0164	1.68901	1.51801	1.21938	1.21062	1.34091	1.29729	1.60136	0.0201597	1.21337	0.00534314	1.08568	0.042765	0.822632	0.084268
C5Y7U2	Putative uncharacterized protein Sb05g007070 OS=Sorghum bicolor GN=Sb05g007070 PE=3 SV=1 - [C5Y7U2_SORBI]	282	30.1116	5.49072	7.09	1.0147	0.98293	0.665274	0.705709	0.763456	0.74682	0.760647	0.801582	0.686303	0.00666736	0.756032	0.00537238	1.0344	0.360694	1.1395	0.0798282
K7WF48	Uncharacterized protein OS=Zea mays GN=ZEAMMB73_957279 PE=4 SV=1 - [K7WF48_MAIZE]	432	46.9586	7.1958	4.17	0.98023	1.02353	1.40062	1.41674	1.3421	1.32029	1.38999	1.40846	1.40604	0.00321004	1.32869	0.00537601	1.05111	0.0413915	0.993286	0.521027
C5X3Z9	Putative uncharacterized protein Sb02g041130 OS=Sorghum bicolor GN=Sb02g041130 PE=3 SV=1 - [C5X3Z9_SORBI]	193	21.2842	6.55127	8.81	1.0125	0.985526	0.886263	1.05903	1.23504	1.21527	1.00402	1.18235	0.973605	0.79142	1.22637	0.00542313	0.892282	0.279097	1.12393	0.433985
K3Z750	Uncharacterized protein OS=Setaria italica GN=Si022175m.g PE=3 SV=1 - [K3Z750_SETIT]	376	43.7129	5.98584	7.18	1.00414	0.993266	1.0322	1.08236	0.886553	0.872669	0.981657	1.05455	1.05865	0.14991	0.880752	0.00543849	1.15745	0.0648689	0.962948	0.469317
I1R806	Uncharacterized protein (Fragment) OS=Oryza glaberrima PE=4 SV=1 - [I1R806_ORYGL]	222	25.0268	6.78564	14.86	1.01514	0.982422	0.870438	1.23799	0.750076	0.729776	0.687955	0.728185	1.0555	0.792184	0.740831	0.00548499	0.956947	0.292976	0.671657	0.202042
Q851P9	Histone-like protein OS=Oryza sativa subsp. japonica GN=OSJNBa0052F07.24 PE=2 SV=1 - [Q851P9_ORYSJ]	293	29.6121	10.7554	18.77	1.02356	0.970631	0.407091	0.738413	0.560942	0.516448	0.630499	0.561098	0.574421	0.12716	0.540264	0.00564007	1.106	0.300221	1.04024	0.90416
K3YZ28	Uncharacterized protein OS=Setaria italica GN=Si019535m.g PE=3 SV=1 - [K3YZ28_SETIT]	145	15.9137	10.5942	20	0.994564	1.00665	1.09371	1.32093	1.3859	1.3331	1.19452	1.09957	1.20659	0.210873	1.35867	0.00564531	0.843725	0.0595872	0.950075	0.672897
C5WNU9	Lipoxygenase OS=Sorghum bicolor GN=Sb01g011050 PE=3 SV=1 - [C5WNU9_SORBI]	866	96.5447	6.45557	3	1.00174	0.998198	0.526368	1.50381	2.82742	3.13206	1.97308	2.04222	1.01512	0.978132	2.97983	0.0058683	0.673768	0.0248593	1.97781	0.180025
K7TTV9	Uncharacterized protein OS=Zea mays GN=ZEAMMB73_007047 PE=3 SV=1 - [K7TTV9_MAIZE]	132	14.8972	10.1841	7.58	1.00778	0.992471	1.12729	0.812839	1.20789	1.23865	1.0425	1.10561	0.96994	0.866164	1.22312	0.00587577	0.878018	0.0511253	1.1072	0.583179
J3LTY9	Uncharacterized protein OS=Oryza brachyantha GN=OB03G45150 PE=3 SV=1 - [J3LTY9_ORYBR]	185	20.0818	10.1255	5.41	1.00023	0.999973	1.01707	1.04313	1.11221	1.09608	1.05374	1.03098	1.02999	0.147971	1.10403	0.00595476	0.944041	0.047345	1.0119	0.551863
K4ABR3	Uncharacterized protein OS=Setaria italica GN=Si036320m.g PE=4 SV=1 - [K4ABR3_SETIT]	296	31.2731	9.24658	4.73	0.991283	1.01052	0.596034	0.883477	0.796011	0.767929	0.727167	0.736616	0.739091	0.211521	0.781268	0.00598843	0.935958	0.0774816	0.989369	0.961359
T1NUK3	Uncharacterized protein OS=Triticum urartu PE=3 SV=1 - [T1NUK3_TRIUA]	70	7.62886	8.22119	12.86	0.989467	1.01265	1.16795	0.802328	0.821022	0.83485	0.783354	0.946811	0.984094	0.938652	0.827059	0.00602425	1.04487	0.695015	0.878133	0.60969
K7TGW6	Putative polyphenol oxidase family protein OS=Zea mays GN=ZEAMMB73_929138 PE=4 SV=1 - [K7TGW6_MAIZE]	613	67.0246	7.89893	2.77	0.996269	1.00252	0.749532	0.678444	0.562769	0.488261	0.69262	0.708881	0.714422	0.0152727	0.525834	0.00616635	1.33346	0.0442314	0.981459	0.751345
I1Q2C5	Uncharacterized protein (Fragment) OS=Oryza glaberrima PE=4 SV=1 - [I1Q2C5_ORYGL]	156	16.3897	10.6089	8.33	0.991831	1.00952	0.953458	0.919682	0.886505	0.889528	1.09657	1.09556	0.935938	0.0782053	0.887417	0.00628354	1.23429	5.87193e-05	1.1703	0.0110363
W5EZL8	Uncharacterized protein OS=Triticum aestivum PE=4 SV=1 - [W5EZL8_WHEAT]	241	26.2113	5.18604	5.39	0.999851	1.00042	1.36882	1.14487	1.15695	1.18432	1.28524	1.23068	1.25667	0.148908	1.17048	0.0063843	1.07459	0.103544	1.00088	0.993192
M0ZD98	Elongation factor Tu OS=Hordeum vulgare var. distichum PE=3 SV=1 - [M0ZD98_HORVD]	469	50.3979	6.27783	13.22	0.981184	1.02241	0.708654	1.04318	0.604498	0.549829	0.674356	0.603527	0.874345	0.532969	0.576128	0.00643743	1.10704	0.30136	0.729455	0.300038
K4A649	Uncharacterized protein OS=Setaria italica GN=Si034326m.g PE=3 SV=1 - [K4A649_SETIT]	765	84.4324	6.45557	5.23	1.0059	0.993299	0.475903	0.975626	0.648149	0.700168	0.604789	0.541665	0.726055	0.387574	0.674429	0.00669429	0.850285	0.132361	0.789825	0.606309
C0HGZ0	Putative argonaute family protein OS=Zea mays GN=ZEAMMB73_451965 PE=2 SV=1 - [C0HGZ0_MAIZE]	898	100.471	8.99756	0.89	0.984517	1.01848	0.562778	0.635319	0.776865	0.758628	0.806058	0.756957	0.598151	0.00975852	0.766596	0.00673198	1.01792	0.651715	1.30458	0.0530754
C5XZY0	Putative uncharacterized protein Sb04g030100 OS=Sorghum bicolor GN=Sb04g030100 PE=4 SV=1 - [C5XZY0_SORBI]	914	100.478	6.354	1.09	0.997923	1.00269	0.985809	1.1629	0.843251	0.815316	0.93065	0.971147	1.07402	0.49115	0.829027	0.00679495	1.14665	0.0385611	0.885088	0.307063
C5Z147	Putative uncharacterized protein Sb09g005230 OS=Sorghum bicolor GN=Sb09g005230 PE=4 SV=1 - [C5Z147_SORBI]	633	68.6704	5.71924	5.21	1.06039	0.929125	0.734984	0.813056	0.208545	0.183063	0.222989	0.222796	0.778099	0.101741	0.196837	0.00692978	1.13834	0.167385	0.287968	0.00497937
K7VS24	Uncharacterized protein OS=Zea mays GN=ZEAMMB73_103033 PE=4 SV=1 - [K7VS24_MAIZE]	280	29.9256	6.13818	4.29	0.983456	1.01942	0.557744	1.04051	0.674528	0.627976	0.586614	0.625212	0.797977	0.491196	0.650316	0.00698127	0.930381	0.272504	0.75822	0.508614
J3KY45	Uncharacterized protein OS=Oryza brachyantha GN=OB01G19010 PE=4 SV=1 - [J3KY45_ORYBR]	356	39.2687	9.0415	6.46	0.983411	1.01979	0.893936	0.90213	1.21953	1.21624	1.17589	1.10176	0.8966	0.0309104	1.21594	0.00705359	0.93508	0.16677	1.26813	0.0231526
Q6ZJ15	Nucleic acid-binding protein-like OS=Oryza sativa subsp. japonica GN=OJ1150_A11.19-1 PE=2 SV=1 - [Q6ZJ15_ORYSJ]	131	14.6834	5.63037	15.27	1.00175	0.998166	0.99733	0.853585	1.22237	1.26342	1.09488	0.893888	0.925497	0.408957	1.24295	0.00711439	0.800056	0.136363	1.07448	0.633041
W5E3Y4	Uncharacterized protein OS=Triticum aestivum PE=4 SV=1 - [W5E3Y4_WHEAT]	115	12.4905	9.31982	17.39	1.01652	0.980797	0.91605	0.945282	1.34638	1.30323	1.01755	0.942856	0.931918	0.0984868	1.32659	0.00729479	0.739885	0.0153074	1.05323	0.342181
C5XT21	Eukaryotic translation initiation factor 3 subunit J OS=Sorghum bicolor GN=Sb04g001850 PE=3 SV=1 - [C5XT21_SORBI]	231	25.7108	4.94482	3.46	0.986304	1.0131	1.21787	1.97356	0.741902	0.774059	0.973315	0.884193	1.59619	0.255637	0.758207	0.00741351	1.2253	0.069074	0.58203	0.221693
K7VAT1	Uncharacterized protein OS=Zea mays GN=ZEAMMB73_030566 PE=4 SV=1 - [K7VAT1_MAIZE]	979	109.633	6.45557	1.63	0.978014	1.02608	0.986589	1.05739	1.48583	1.42354	1.19581	1.17314	1.0199	0.687032	1.45171	0.00746882	0.814249	0.0147121	1.15899	0.0485512
W5EGA3	Uncharacterized protein OS=Triticum aestivum PE=3 SV=1 - [W5EGA3_WHEAT]	132	14.8296	9.33447	6.06	1.019	0.977869	1.65456	1.17465	0.681481	0.639195	0.881696	0.99501	1.41682	0.226121	0.661373	0.00752502	1.42102	0.0442009	0.663331	0.19313
C5X7D6	Putative uncharacterized protein Sb02g014260 OS=Sorghum bicolor GN=Sb02g014260 PE=1 SV=1 - [C5X7D6_SORBI]	92	10.7847	9.5249	10.87	0.987437	1.01504	1.0585	1.17208	1.15909	1.1584	1.13736	1.10274	1.11391	0.190283	1.15731	0.00759787	0.966607	0.155005	1.00427	0.943374
K3YA33	Uncharacterized protein OS=Setaria italica GN=Si011075m.g PE=4 SV=1 - [K3YA33_SETIT]	201	21.321	8.49951	8.46	1.00269	0.997082	1.05422	0.981568	1.11418	1.1354	1.14785	1.11433	1.01801	0.670043	1.12492	0.00763161	1.0056	0.780832	1.1112	0.105513
K3Z642	Uncharacterized protein OS=Setaria italica GN=Si022010m.g PE=4 SV=1 - [K3Z642_SETIT]	454	48.7982	8.88037	1.76	1.01535	0.982176	0.466187	0.687204	1.27548	1.24383	1.23581	1.07923	0.577411	0.0634944	1.26122	0.0076317	0.918916	0.329318	2.00716	0.0503016
K3Z765	Uncharacterized protein OS=Setaria italica GN=Si022385m.g PE=4 SV=1 - [K3Z765_SETIT]	373	39.9058	4.94482	3.22	1.01156	0.986633	1.47414	1.25317	0.789247	0.75835	0.961414	0.919109	1.36489	0.0817736	0.774498	0.00767294	1.21512	0.0238768	0.689517	0.0639021
W5FH92	Uncharacterized protein OS=Triticum aestivum PE=3 SV=1 - [W5FH92_WHEAT]	210	21.3948	11.1069	4.29	0.963949	1.04271	0.300989	0.624024	0.558498	0.561459	0.531384	0.523754	0.460972	0.0829122	0.558121	0.00780803	0.942124	0.0155716	1.14067	0.72613
K4AG75	Uncharacterized protein OS=Setaria italica GN=Si037547m.g PE=4 SV=1 - [K4AG75_SETIT]	154	17.0784	4.4751	7.14	1.00031	0.99983	1.44999	1.42171	1.20518	1.17154	1.36817	1.34549	1.43575	0.00105131	1.18828	0.00788848	1.14177	0.014193	0.944969	0.0487997
I1I3L3	Uncharacterized protein OS=Brachypodium distachyon GN=BRADI3G23160 PE=4 SV=1 - [I1I3L3_BRADI]	451	49.2804	6.45557	5.99	0.985555	1.01707	0.890445	1.03431	0.750953	0.779169	0.865333	0.745758	0.961116	0.649811	0.764057	0.00791994	1.05292	0.577599	0.837036	0.235593
C5WQZ0	Putative uncharacterized protein Sb01g041170 OS=Sorghum bicolor GN=Sb01g041170 PE=3 SV=1 - [C5WQZ0_SORBI]	173	18.522	9.39307	5.2	1.01013	0.988313	0.69374	0.755215	1.38756	1.3272	0.982216	0.902885	0.72504	0.0138022	1.35843	0.00793245	0.69439	0.0141303	1.30101	0.0490858
K3XMY7	Uncharacterized protein OS=Setaria italica GN=Si003260m.g PE=4 SV=1 - [K3XMY7_SETIT]	145	15.4281	8.73389	8.28	0.917124	1.09786	1.31423	1.25315	2.01064	2.02441	1.96836	1.71575	1.27414	0.101448	2.00252	0.00795523	0.913028	0.299744	1.43497	0.0501221
K3YG26	Lipoxygenase OS=Setaria italica GN=Si013194m.g PE=3 SV=1 - [K3YG26_SETIT]	973	106.413	7.48877	3.29	1.00216	0.997704	4.94683	3.85718	0.756611	0.708807	1.0984	0.979808	4.40231	0.0247006	0.732759	0.00797391	1.41817	0.0408893	0.236053	0.0255451
Q0JI76	Os01g0819200 protein OS=Oryza sativa subsp. japonica GN=Os01g0819200 PE=4 SV=2 - [Q0JI76_ORYSJ]	442	50.2967	8.33838	2.04	0.998881	1.00157	0.541776	0.877727	0.640096	0.567669	0.488358	0.443246	0.709593	0.225914	0.603747	0.00825639	0.771345	0.0836599	0.656289	0.286687
C5X0S2	Putative uncharacterized protein Sb01g036030 OS=Sorghum bicolor GN=Sb01g036030 PE=3 SV=1 - [C5X0S2_SORBI]	394	43.3235	7.41553	3.81	0.971947	1.03198	0.849222	0.769567	1.34402	1.33107	0.865502	0.94995	0.807806	0.0610005	1.33492	0.0082704	0.678651	0.00973335	1.12149	0.23233
J3LTR8	Uncharacterized protein OS=Oryza brachyantha GN=OB03G44440 PE=3 SV=1 - [J3LTR8_ORYBR]	295	30.1546	11.4438	13.9	0.957573	1.05021	0.481511	0.847638	0.494593	0.472115	0.589483	0.54789	0.661997	0.214179	0.481479	0.00828052	1.17654	0.068904	0.855715	0.654631
W5CNL3	S-adenosylmethionine synthase OS=Triticum aestivum PE=3 SV=1 - [W5CNL3_WHEAT]	361	39.248	6.46826	5.26	0.995801	1.00518	1.15686	1.07395	1.11316	1.09638	1.08404	1.04907	1.11486	0.110401	1.10423	0.00838796	0.96541	0.187598	0.956201	0.39101
I1NWE0	Uncharacterized protein (Fragment) OS=Oryza glaberrima PE=3 SV=1 - [I1NWE0_ORYGL]	255	28.6546	10.0815	9.8	0.962418	1.04451	0.806887	1.20312	1.8483	1.72874	1.59694	1.51887	1.00153	0.994623	1.78235	0.00842445	0.871059	0.0839535	1.55015	0.111507
K3XE41	Uncharacterized protein OS=Setaria italica GN=Si000092m.g PE=4 SV=1 - [K3XE41_SETIT]	1020	112.852	8.44092	4.9	1.01596	0.981451	0.891221	0.97657	0.802228	0.786326	1.01054	0.975353	0.935107	0.294461	0.795307	0.00852638	1.25013	0.00931327	1.06323	0.329146
C5YQY4	Putative uncharacterized protein Sb08g020010 OS=Sorghum bicolor GN=Sb08g020010 PE=4 SV=1 - [C5YQY4_SORBI]	146	15.9329	5.021	10.96	0.98315	1.02008	0.948707	1.37896	1.23268	1.21431	1.3004	1.44353	1.16196	0.530842	1.22152	0.00852739	1.12135	0.175857	1.17883	0.455521
M0WDB9	Uncharacterized protein OS=Hordeum vulgare var. distichum PE=4 SV=1 - [M0WDB9_HORVD]	207	23.1809	8.6167	3.38	0.973749	1.03021	0.962026	0.657958	1.33691	1.31478	0.909683	1.07409	0.808391	0.340251	1.32323	0.00865245	0.748116	0.0565085	1.22456	0.402996
W5FS32	Uncharacterized protein (Fragment) OS=Triticum aestivum PE=4 SV=1 - [W5FS32_WHEAT]	54	6.10837	11.5903	25.93	0.999904	1.00036	0.66291	0.706614	1.27397	1.22705	0.870143	0.839946	0.684671	0.00476725	1.25035	0.00866655	0.683755	0.00494	1.24867	0.0234761
M7YLK9	Homeobox protein knotted-1-like 2 OS=Triticum urartu GN=TRIUR3_34152 PE=4 SV=1 - [M7YLK9_TRIUA]	172	19.4726	6.3667	4.65	0.991637	1.0101	0.570419	0.688748	0.793059	0.754481	0.749602	0.72303	0.629039	0.025038	0.7731	0.0087497	0.951595	0.250907	1.16953	0.220448
K7W9C9	Uncharacterized protein OS=Zea mays GN=ZEAMMB73_149219 PE=4 SV=1 - [K7W9C9_MAIZE]	320	35.7244	7.54736	10.31	1.03186	0.96273	0.760312	0.802169	1.35563	1.35556	1.13133	1.18779	0.783361	0.033241	1.35928	0.00917705	0.855385	0.0201136	1.48425	0.00851833
B8A367	Cysteine synthase OS=Zea mays GN=ZEAMMB73_046151 PE=2 SV=1 - [B8A367_MAIZE]	398	41.5545	7.38623	2.76	0.996187	1.00474	0.947322	0.797867	1.42888	1.52035	1.23388	1.39577	0.87219	0.229697	1.47393	0.00925541	0.891639	0.227816	1.5068	0.0568206
M0Y746	Uncharacterized protein OS=Hordeum vulgare var. distichum PE=3 SV=1 - [M0Y746_HORVD]	252	27.4377	8.104	2.78	0.992992	1.0085	1.34255	1.04569	1.55092	1.45382	2.00134	2.1332	1.19323	0.322974	1.50125	0.00947005	1.376	0.0203696	1.73121	0.0329036
Q69Q80	Nascent polypeptide-associated complex alpha chain-like protein OS=Oryza sativa subsp. japonica GN=OJ1723_B06.112 PE=4 SV=1 - [Q69Q80_ORYSJ]	116	12.3519	4.55127	9.48	0.998195	1.00232	0.942762	1.07821	1.18635	1.15333	1.11489	1.11398	1.01023	0.893856	1.16954	0.00948897	0.952638	0.0785287	1.10287	0.264601
M0W3D4	Uncharacterized protein OS=Hordeum vulgare var. distichum PE=4 SV=1 - [M0W3D4_HORVD]	193	21.5069	9.11475	4.66	1.02468	0.971186	0.820826	0.80967	0.718269	0.727266	0.851828	0.827755	0.816938	0.0216425	0.724266	0.00957534	1.16191	0.0118432	1.03011	0.205529
W5DNX7	Uncharacterized protein OS=Triticum aestivum PE=4 SV=1 - [W5DNX7_WHEAT]	322	35.847	6.88818	2.17	0.93628	1.0753	1.71658	1.11473	1.71516	1.75156	1.46898	1.59701	1.40751	0.31571	1.72339	0.00961207	0.884405	0.094877	1.08288	0.739621
C5Z757	Putative uncharacterized protein Sb10g025890 OS=Sorghum bicolor GN=Sb10g025890 PE=4 SV=1 - [C5Z757_SORBI]	328	35.7426	7.37158	6.1	0.970143	1.0304	0.958823	1.15514	0.68524	0.661128	0.71225	0.7621	1.0567	0.636206	0.673002	0.00969945	1.09506	0.147017	0.697433	0.0873442
M0VHE8	Uncharacterized protein OS=Hordeum vulgare var. distichum PE=4 SV=1 - [M0VHE8_HORVD]	340	38.2668	7.89893	6.47	1.01146	0.986677	1.0046	0.933654	0.875003	0.871463	0.896315	0.958277	0.970031	0.509098	0.874048	0.00974885	1.06191	0.223595	0.956838	0.468157
B6T4J1	50S ribosomal protein L6 OS=Zea mays GN=ZEAMMB73_047131 PE=2 SV=1 - [B6T4J1_MAIZE]	226	24.8384	9.93506	8.85	1.004	0.995537	0.976859	0.904069	1.16326	1.13473	1.05839	1.06444	0.940681	0.246951	1.14926	0.00979295	0.923781	0.0266143	1.12861	0.0803335
W5CU88	Uncharacterized protein OS=Triticum aestivum PE=4 SV=1 - [W5CU88_WHEAT]	434	48.7169	5.79541	4.61	1.02399	0.971657	1.03157	1.12601	1.32605	1.29216	1.15606	1.14672	1.08114	0.272443	1.31196	0.00987959	0.879523	0.0121882	1.0673	0.265651
W5F5M9	Uncharacterized protein OS=Triticum aestivum PE=4 SV=1 - [W5F5M9_WHEAT]	519	57.6079	6.15088	4.62	1.00164	0.998234	1.19289	1.07788	1.08318	1.06834	1.11102	1.07893	1.13546	0.14276	1.07583	0.00993529	1.01786	0.390707	0.964407	0.568269
Q5WMY4	Putative fatty acid beta-oxidation multifunctional protein OS=Oryza sativa subsp. japonica GN=P0431G05.4 PE=2 SV=1 - [Q5WMY4_ORYSJ]	668	72.9442	6.85889	2.4	0.984324	1.01375	1.77115	2.10768	0.751239	0.705029	1.10736	1.06258	1.94128	0.0307799	0.728835	0.0100704	1.49007	0.00803335	0.559432	0.0372747
K3XEY7	Uncharacterized protein OS=Setaria italica GN=Si000454m.g PE=3 SV=1 - [K3XEY7_SETIT]	728	80.2529	8.5874	1.79	0.985912	1.01684	1.22913	1.0011	1.15534	1.15334	1.23251	1.29791	1.11359	0.427076	1.15275	0.0101079	1.09605	0.0771333	1.1346	0.333183
W5FL28	Lipoxygenase OS=Triticum aestivum PE=3 SV=1 - [W5FL28_WHEAT]	928	105.391	6.11279	2.8	0.979844	1.02399	0.865191	0.751192	0.777164	0.759849	0.698788	0.712141	0.806646	0.0867895	0.767037	0.0101613	0.917968	0.0287828	0.872893	0.215344
K7TTY3	Uncharacterized protein OS=Zea mays GN=ZEAMMB73_201416 PE=3 SV=1 - [K7TTY3_MAIZE]	140	16.009	10.7261	27.14	0.985211	1.01767	1.16194	1.26228	1.31261	1.26381	1.21594	1.23792	1.21037	0.0573162	1.28636	0.0102798	0.952429	0.149167	1.01223	0.800064
J3LYJ5	Uncharacterized protein OS=Oryza brachyantha GN=OB04G22200 PE=3 SV=1 - [J3LYJ5_ORYBR]	401	42.543	7.43018	15.46	0.99834	1.0022	0.793477	0.897255	0.977546	0.979852	0.858561	0.887735	0.845136	0.096389	0.978433	0.0107006	0.892152	0.0186804	1.03286	0.657567
W5EVF4	Uncharacterized protein OS=Triticum aestivum PE=4 SV=1 - [W5EVF4_WHEAT]	102	10.4218	10.2427	6.86	0.988106	1.01424	0.574154	0.873623	1.12605	1.13108	0.860642	0.767509	0.723041	0.206362	1.12724	0.0107323	0.721338	0.0212889	1.12459	0.623275
C5YW53	Putative uncharacterized protein Sb09g014430 OS=Sorghum bicolor GN=Sb09g014430 PE=3 SV=1 - [C5YW53_SORBI]	577	60.8565	5.14795	6.07	0.967752	1.03823	0.434914	1.27288	1.64903	1.78083	0.958468	0.75077	0.851351	0.756793	1.70981	0.0108399	0.498341	0.0198332	1.00085	0.998818
C5YMQ9	Putative uncharacterized protein Sb07g023570 OS=Sorghum bicolor GN=Sb07g023570 PE=4 SV=1 - [C5YMQ9_SORBI]	478	52.5466	7.91357	6.07	0.977108	1.02721	0.617223	0.769337	0.752667	0.764322	0.777176	0.70015	0.691786	0.0611129	0.756861	0.0109589	0.973854	0.661273	1.06546	0.647707
M8B4N2	Superoxide dismutase [Cu-Zn], chloroplastic OS=Triticum urartu GN=TRIUR3_28595 PE=4 SV=1 - [M8B4N2_TRIUA]	108	10.8937	7.38623	6.48	0.976895	1.02746	0.642689	0.974706	0.75227	0.730384	0.716019	0.671015	0.806941	0.368369	0.739717	0.0109699	0.935507	0.196206	0.857573	0.56277
M7YRV7	Fructose-bisphosphate aldolase, cytoplasmic isozyme 1 OS=Triticum urartu GN=TRIUR3_09302 PE=4 SV=1 - [M7YRV7_TRIUA]	652	69.3641	8.30908	5.06	1.00325	0.99642	0.986864	1.16598	0.884274	0.905812	0.990067	1.09348	1.0766	0.482832	0.89519	0.0114242	1.16394	0.108821	0.967811	0.76946
C5XQ07	Triosephosphate isomerase OS=Sorghum bicolor GN=Sb03g006130 PE=3 SV=1 - [C5XQ07_SORBI]	253	26.949	5.46533	12.65	0.992297	1.00932	0.939043	1.10164	1.09679	1.0867	0.875276	0.789727	1.01952	0.833385	1.09086	0.0116294	0.76254	0.0265095	0.815903	0.177549
I1GY83	Uncharacterized protein OS=Brachypodium distachyon GN=BRADI1G38760 PE=4 SV=1 - [I1GY83_BRADI]	434	46.1311	6.58057	2.53	1.03191	0.962671	0.714814	0.879192	0.629431	0.577678	0.65938	0.656469	0.79917	0.153798	0.605195	0.0118356	1.09008	0.170817	0.825498	0.232735
C5X629	Putative uncharacterized protein Sb02g030350 OS=Sorghum bicolor GN=Sb02g030350 PE=4 SV=1 - [C5X629_SORBI]	243	25.3857	8.52881	9.05	1.14615	0.828124	1.45747	1.02861	2.70756	2.96525	3.95984	4.70847	1.25924	0.438915	2.87337	0.0120274	1.52805	0.0632976	3.48674	0.0189246
Q8H4J8	Aldo/keto reductase family-like protein OS=Oryza sativa subsp. japonica GN=OJ1351_C05.128 PE=4 SV=2 - [Q8H4J8_ORYSJ]	376	40.5277	7.04932	4.26	1.03427	0.959766	1.02476	0.695071	1.51758	1.4403	1.12427	1.12078	0.862485	0.502406	1.48336	0.0121772	0.75901	0.0115724	1.3054	0.252168
J3KXY7	Uncharacterized protein OS=Oryza brachyantha GN=OB01G18430 PE=4 SV=1 - [J3KXY7_ORYBR]	350	37.933	6.72705	2.86	1.03796	0.95554	0.967123	0.96588	3.32211	2.86183	3.03458	3.11155	0.969653	0.539377	3.10205	0.0122238	0.993885	0.942796	3.17957	0.000333676
J3L9Z3	Phosphoglycerate kinase OS=Oryza brachyantha GN=OB02G14600 PE=3 SV=1 - [J3L9Z3_ORYBR]	402	42.1275	6.06201	19.65	0.981803	1.02168	0.810123	1.23455	1.22911	1.20255	1.10154	1.0127	1.02056	0.931837	1.21372	0.0122912	0.869463	0.0757727	1.03402	0.887281
K7W6Y1	Enolase OS=Zea mays GN=ZEAMMB73_500115 PE=3 SV=1 - [K7W6Y1_MAIZE]	422	45.5322	5.5542	8.29	0.986679	1.01594	1.33994	1.12191	1.48284	1.60065	1.31713	1.24949	1.22932	0.172086	1.53973	0.0123803	0.832375	0.0626619	1.04256	0.691315
K3YSD1	Uncharacterized protein OS=Setaria italica GN=Si017175m.g PE=4 SV=1 - [K3YSD1_SETIT]	453	50.0068	7.57666	1.77	0.992397	1.00913	0.810431	1.25424	0.826706	0.78624	1.02047	1.00232	1.03155	0.899975	0.805858	0.0124626	1.2541	0.011508	0.979716	0.933478
I1QFT4	Uncharacterized protein OS=Oryza glaberrima PE=4 SV=1 - [I1QFT4_ORYGL]	368	39.7377	5.5415	4.62	1.00623	0.992905	0.863	0.991216	0.820056	0.854232	0.888604	0.860473	0.927507	0.377711	0.837504	0.0125132	1.04467	0.233171	0.943298	0.507189
K3XWH5	Uncharacterized protein OS=Setaria italica GN=Si006283m.g PE=3 SV=1 - [K3XWH5_SETIT]	504	56.5943	8.20654	1.39	1.02464	0.97123	0.694416	0.695211	0.646537	0.697906	0.746542	0.805534	0.696251	0.00767396	0.673613	0.0126944	1.15444	0.117446	1.1169	0.110468
K7VJ20	Uncharacterized protein OS=Zea mays GN=ZEAMMB73_521842 PE=4 SV=1 - [K7VJ20_MAIZE]	147	14.9589	8.68994	4.76	0.9995	1.00084	1.08068	0.798781	1.63494	1.79816	1.45675	1.64814	0.939574	0.709855	1.71626	0.012731	0.904396	0.321877	1.65201	0.0693649
C5WN51	Putative uncharacterized protein Sb01g010500 OS=Sorghum bicolor GN=Sb01g010500 PE=4 SV=1 - [C5WN51_SORBI]	128	13.54	10.1694	10.16	1.02155	0.974872	1.36067	1.46518	1.22501	1.2078	1.43886	1.54027	1.41546	0.0185148	1.21858	0.012747	1.22457	0.0336642	1.05424	0.402923
K7TQX0	Uncharacterized protein OS=Zea mays GN=ZEAMMB73_857117 PE=4 SV=1 - [K7TQX0_MAIZE]	90	10.3327	11.7368	25.56	0.984496	1.0185	1.3669	1.09707	1.16002	1.15101	1.19332	1.21171	1.23014	0.232159	1.15379	0.0127938	1.04067	0.0443275	0.976078	0.847688
B6T144	B12D protein OS=Zea mays GN=ZEAMMB73_758599 PE=4 SV=1 - [B6T144_MAIZE]	87	9.72299	9.71533	8.05	0.977682	1.00778	1.04595	0.84439	0.766771	0.8038	0.849367	0.917804	0.952091	0.686586	0.791035	0.0129719	1.12518	0.127395	0.934842	0.621311
Q6L588	Putative 40S ribosomal protein S4 OS=Oryza sativa subsp. japonica GN=OJ1393_A07.10 PE=2 SV=1 - [Q6L588_ORYSJ]	245	27.5198	9.96436	9.39	0.996353	1.00454	0.777881	1.12466	1.43164	1.3422	1.23387	1.12066	0.950843	0.80341	1.3863	0.0132356	0.848832	0.100805	1.23757	0.341011
C5YFK5	Putative uncharacterized protein Sb06g027940 OS=Sorghum bicolor GN=Sb06g027940 PE=4 SV=1 - [C5YFK5_SORBI]	985	106.808	5.26221	3.45	1.00532	0.993974	1.19003	1.01141	1.08001	1.0671	1.10509	1.01988	1.10111	0.37598	1.07393	0.013259	0.989692	0.821337	0.965268	0.736467
J3LSD4	Uncharacterized protein OS=Oryza brachyantha GN=OB03G39600 PE=4 SV=1 - [J3LSD4_ORYBR]	413	47.54	9.24658	3.39	1.04522	0.946987	1.23605	1.44013	1.61993	1.52776	1.7829	1.81366	1.34332	0.0943897	1.58	0.0133199	1.1426	0.0438027	1.34391	0.0467845
B6SRY5	Hydroquinone glucosyltransferase OS=Zea mays GN=ZEAMMB73_712089 PE=2 SV=1 - [B6SRY5_MAIZE]	491	52.3077	5.75732	1.63	0.984549	1.01804	0.701449	0.993635	0.768967	0.806123	0.800086	0.771404	0.846448	0.405506	0.786529	0.0134156	0.997714	0.945845	0.927087	0.7147
W5HW29	Uncharacterized protein OS=Triticum aestivum PE=4 SV=1 - [W5HW29_WHEAT]	172	19.025	7.44482	13.95	1.00736	0.99158	0.948304	0.859625	1.26777	1.21353	1.10253	1.15976	0.904445	0.168035	1.24131	0.013439	0.911733	0.108858	1.25131	0.0499512
K3ZX79	Ribosomal protein L15 OS=Setaria italica GN=Si031128m.g PE=3 SV=1 - [K3ZX79_SETIT]	186	22.0862	11.6782	12.9	0.983115	1.02014	1.19622	1.4571	1.34683	1.42946	1.19804	1.2251	1.32451	0.132427	1.3859	0.0134427	0.872795	0.0556049	0.913247	0.472704
B8Y6I0	Chloroplast pentatricopeptide repeat protein 10 OS=Zea mays GN=ppr10 PE=2 SV=1 - [B8Y6I0_MAIZE]	786	86.1684	7.63525	1.78	0.910793	1.10531	0.815606	0.618057	1.85083	1.83094	0.991645	0.957917	0.711105	0.170446	1.82618	0.0135024	0.529518	0.000510668	1.35985	0.123551
W5FFK4	Uncharacterized protein OS=Triticum aestivum PE=4 SV=1 - [W5FFK4_WHEAT]	115	12.2884	6.1001	20	0.985769	1.01604	1.1534	1.12787	1.14372	1.13194	1.09108	1.11819	1.13961	0.0194916	1.1368	0.0137757	0.970829	0.153854	0.968438	0.192922
C5XNB2	Putative uncharacterized protein Sb03g038310 OS=Sorghum bicolor GN=Sb03g038310 PE=4 SV=1 - [C5XNB2_SORBI]	108	12.0126	10.5942	24.07	0.99275	1.00879	0.872965	1.23604	1.17543	1.14151	1.06818	0.947558	1.05369	0.795336	1.15758	0.0138567	0.870003	0.138105	0.95578	0.830137
K7U346	Uncharacterized protein OS=Zea mays GN=ZEAMMB73_010834 PE=3 SV=1 - [K7U346_MAIZE]	190	21.1297	8.38232	22.11	1.01044	0.987958	1.10499	0.645779	1.26443	1.21213	0.892404	0.896095	0.876087	0.64409	1.23927	0.0138761	0.722171	0.005755	1.02155	0.941999
W5CYG1	Uncharacterized protein OS=Triticum aestivum PE=4 SV=1 - [W5CYG1_WHEAT]	115	12.1071	9.18799	8.7	1.00525	0.99406	0.883393	0.762646	1.31254	1.24662	1.07958	1.03129	0.823302	0.100395	1.28002	0.013966	0.824832	0.0316597	1.2824	0.070136
W5EWC0	Malate dehydrogenase OS=Triticum aestivum PE=3 SV=1 - [W5EWC0_WHEAT]	289	31.6912	5.96045	2.42	1.0007	0.999386	0.89629	0.798427	1.13624	1.17325	1.0364	1.08127	0.847322	0.0891929	1.15469	0.014027	0.916949	0.0809494	1.24958	0.0591029
K3YIS9	Uncharacterized protein OS=Setaria italica GN=Si014034m.g PE=3 SV=1 - [K3YIS9_SETIT]	303	32.4878	7.43018	9.9	1.02439	0.971522	4.88211	0.957921	1.2188	1.23249	1.12992	1.07698	2.92599	0.430619	1.22816	0.0140796	0.900296	0.0465902	0.377891	0.452308
I1PYP4	Uncharacterized protein OS=Oryza glaberrima PE=3 SV=1 - [I1PYP4_ORYGL]	518	56.3614	8.52881	2.12	0.999	1.00143	1.10172	0.738888	0.634599	0.713108	0.808519	0.909325	0.920106	0.702624	0.67371	0.014174	1.27464	0.101367	0.933305	0.775378
T1N7V9	Uncharacterized protein OS=Triticum urartu PE=3 SV=1 - [T1N7V9_TRIUA]	103	11.269	10.6968	11.65	0.981961	1.02149	0.883741	1.16486	1.16713	1.1651	1.04833	0.982949	1.02253	0.888263	1.1641	0.0141887	0.870959	0.0441336	0.991545	0.957603
J3NBZ0	Uncharacterized protein OS=Oryza brachyantha GN=OB12G14980 PE=4 SV=1 - [J3NBZ0_ORYBR]	99	11.1105	8.1333	11.11	0.995462	1.00559	1.19138	0.877832	0.895477	0.915949	0.902285	0.955238	1.03406	0.848153	0.905238	0.0142004	1.02545	0.502092	0.897697	0.574099
C5XVT0	Putative uncharacterized protein Sb04g024130 OS=Sorghum bicolor GN=Sb04g024130 PE=4 SV=1 - [C5XVT0_SORBI]	152	15.7591	11.1069	8.55	1.01009	0.988365	0.682161	0.694358	0.794048	0.742826	0.748406	0.741853	0.688791	0.00160093	0.769031	0.0142205	0.969668	0.461953	1.08263	0.0144987
C3SA89	SAP domain containing protein OS=Brachypodium distachyon GN=BRADI1G61000 PE=4 SV=1 - [C3SA89_BRADI]	713	77.8099	4.75439	1.96	0.977967	1.0262	0.772955	1.03147	0.793768	0.772211	0.59775	0.693265	0.900339	0.526859	0.781362	0.0142268	0.824414	0.106868	0.71547	0.20351
B6T5X5	60S ribosomal protein L29 OS=Zea mays GN=ZEAMMB73_902257 PE=4 SV=1 - [B6T5X5_MAIZE]	58	6.73155	10.7114	17.24	0.986621	1.01601	1.03159	1.37655	1.393	1.31316	1.38769	1.1385	1.20249	0.362141	1.3513	0.0143108	0.933498	0.562663	1.04902	0.807519
M0VVQ2	Uncharacterized protein OS=Hordeum vulgare var. distichum PE=4 SV=1 - [M0VVQ2_HORVD]	433	47.3106	7.09326	5.31	1.01667	0.980597	1.19085	1.02685	1.14923	1.1629	1.10672	1.31994	1.11036	0.319707	1.15765	0.0146823	1.04953	0.64559	1.09422	0.518559
F2D1A7	Predicted protein OS=Hordeum vulgare var. distichum PE=2 SV=1 - [F2D1A7_HORVD]	155	17.6574	9.80322	10.97	0.983763	1.01937	0.998605	0.931449	0.770769	0.718859	0.813232	1.09191	0.963517	0.437785	0.743648	0.014697	1.27894	0.28034	0.987092	0.938659
K7VBI9	Uncharacterized protein OS=Zea mays GN=ZEAMMB73_420463 PE=4 SV=1 - [K7VBI9_MAIZE]	300	33.1449	8.44092	4	1.00713	0.991789	1.10187	1.37629	1.272	1.21398	1.29712	1.21742	1.23975	0.223339	1.24366	0.0148416	1.01149	0.799316	1.01468	0.910339
I1R6U3	Uncharacterized protein OS=Oryza glaberrima PE=3 SV=1 - [I1R6U3_ORYGL]	137	15.157	4.94482	15.33	1.006	0.993172	0.745259	0.794422	0.847435	0.80687	0.826919	0.826845	0.770159	0.0120074	0.827495	0.0148806	0.999673	0.990572	1.0741	0.146083
K3YG13	Uncharacterized protein OS=Setaria italica GN=Si013171m.g PE=4 SV=1 - [K3YG13_SETIT]	1018	112.424	5.65576	2.26	0.983885	1.01901	1.30747	0.994538	1.20917	1.2539	1.11004	1.1253	1.14934	0.442426	1.22976	0.0149297	0.90754	0.0404653	0.97104	0.851212
K3ZIG1	Uncharacterized protein OS=Setaria italica GN=Si026138m.g PE=4 SV=1 - [K3ZIG1_SETIT]	448	49.304	8.80713	1.56	0.991002	1.01077	0.965181	1.01906	0.916936	0.921367	0.953036	0.981516	0.991239	0.788802	0.918336	0.0150177	1.05236	0.0791699	0.974959	0.500541
B6UHF1	Uncharacterized protein OS=Zea mays GN=ZEAMMB73_076937 PE=2 SV=1 - [B6UHF1_MAIZE]	228	24.806	9.53955	4.82	0.948916	1.06032	1.15652	1.29247	1.56878	1.4984	1.62328	1.55746	1.21887	0.129446	1.52654	0.0151621	1.03702	0.359845	1.2988	0.0400628
Q6K9X3	Os02g0823400 protein OS=Oryza sativa subsp. japonica GN=OJ1136_C04.9 PE=2 SV=1 - [Q6K9X3_ORYSJ]	365	38.6224	5.5415	2.47	1.03085	0.963915	0.919321	0.80505	0.731358	0.717828	0.921194	0.834599	0.864448	0.177936	0.726495	0.0153078	1.21157	0.0728914	1.01822	0.846856
K3ZHU3	Uncharacterized protein OS=Setaria italica GN=Si026145m.g PE=3 SV=1 - [K3ZHU3_SETIT]	592	64.7842	5.16064	4.56	0.987748	1.01468	0.675918	0.588865	1.71139	1.91336	0.982147	0.956383	0.631625	0.01492	1.81018	0.0154116	0.534804	0.0142695	1.5327	0.017677
P93631	HMGc2 protein OS=Zea mays GN=HMGc2 PE=2 SV=1 - [P93631_MAIZE]	138	14.9983	8.20654	5.8	0.976472	1.02796	0.411274	0.778818	0.783411	0.755728	0.665892	0.633173	0.593731	0.159459	0.767868	0.0154203	0.84402	0.0304231	1.09157	0.795586
K3ZXX4	Uncharacterized protein OS=Setaria italica GN=Si031456m.g PE=4 SV=1 - [K3ZXX4_SETIT]	140	15.0528	9.77393	6.43	0.945983	1.06387	0.493526	0.816746	0.538003	0.508407	0.505093	0.504418	0.651925	0.179036	0.52064	0.0155451	0.964738	0.338804	0.770459	0.450339
B6SMC7	40S ribosomal protein S29 OS=Zea mays GN=ZEAMMB73_002441 PE=4 SV=1 - [B6SMC7_MAIZE]	56	6.42412	9.90576	37.5	0.97661	1.0278	0.892401	1.16216	1.28924	1.24598	0.988368	0.923738	1.02502	0.871893	1.26483	0.0155678	0.754216	0.0152221	0.930662	0.658671
K3YFN3	Uncharacterized protein OS=Setaria italica GN=Si013051m.g PE=4 SV=1 - [K3YFN3_SETIT]	341	37.0409	5.17334	2.93	0.917084	1.09715	0.636947	0.791851	0.294011	0.308849	0.306167	0.297233	0.709351	0.132639	0.2993	0.0159955	1.0009	0.977927	0.422313	0.0335686
O65101	Photosystem I reaction center subunit VI, chloroplastic OS=Zea mays GN=PSAH PE=2 SV=1 - [PSAH_MAIZE]	142	14.9201	10.0962	8.45	0.982056	1.02123	0.643692	0.733523	0.821196	0.789702	0.802744	0.70047	0.687478	0.0236374	0.804128	0.0160161	0.933153	0.420245	1.09149	0.452362
K3YHD5	Uridine kinase OS=Setaria italica GN=Si013653m.g PE=3 SV=1 - [K3YHD5_SETIT]	484	53.8967	7.38623	3.1	0.986868	1.01571	0.949154	1.25202	0.855558	0.8263	1.03709	0.963392	1.09917	0.580921	0.839844	0.0160186	1.18945	0.0567123	0.908822	0.585639
K7VCP9	Uncharacterized protein OS=Zea mays GN=ZEAMMB73_996127 PE=4 SV=1 - [K7VCP9_MAIZE]	95	10.5798	10.3892	9.47	0.967419	1.03862	0.199943	0.630207	0.663764	0.599949	0.497853	0.434004	0.413825	0.114422	0.629954	0.0161887	0.737396	0.0666801	1.12252	0.836877
K3XHJ5	Uncharacterized protein OS=Setaria italica GN=Si001367m.g PE=4 SV=1 - [K3XHJ5_SETIT]	460	45.9324	9.39307	24.57	0.966094	1.04018	0.491329	0.893943	1.32266	1.37163	1.08349	1.03867	0.69047	0.268557	1.34293	0.0162574	0.787652	0.0131997	1.53194	0.210526
M0WDU8	Delta-aminolevulinic acid dehydratase OS=Hordeum vulgare var. distichum PE=3 SV=1 - [M0WDU8_HORVD]	134	14.6362	4.97021	8.21	1.04786	0.941269	0.885813	0.7461	1.4321	1.40615	1.22839	1.20055	0.820415	0.17912	1.42688	0.016286	0.855788	0.00853516	1.4884	0.0304935
B3TN53	30S ribosomal protein S4, chloroplastic OS=Brachypodium distachyon GN=rps4 PE=3 SV=1 - [B3TN53_BRADI]	201	23.2721	11.063	7.46	0.982754	1.02056	0.612482	0.839033	1.1541	1.1716	0.895297	0.843642	0.724557	0.138225	1.16093	0.0162909	0.747705	0.00852891	1.19802	0.341643
C5YVH5	Putative uncharacterized protein Sb09g028260 OS=Sorghum bicolor GN=Sb09g028260 PE=4 SV=1 - [C5YVH5_SORBI]	147	15.3321	10.0522	8.16	0.97393	1.03095	0.506665	0.680218	0.783273	0.781353	0.642354	0.614397	0.591996	0.0464289	0.780407	0.0163838	0.803228	0.00818314	1.05887	0.729442
B4FNR5	LSM Sm-like protein family member OS=Zea mays GN=ZEAMMB73_083931 PE=4 SV=1 - [B4FNR5_MAIZE]	99	10.8827	5.18604	9.09	1.00539	0.993898	0.745518	0.914103	0.750743	0.676997	0.702427	0.636441	0.830105	0.182128	0.714124	0.0166282	0.937753	0.463916	0.806731	0.218447
I1HPZ8	Isocitrate dehydrogenase [NADP] OS=Brachypodium distachyon GN=BRADI2G45420 PE=3 SV=1 - [I1HPZ8_BRADI]	412	46.0093	6.22705	10.44	1.00386	0.995469	1.09637	1.33354	0.898742	0.869769	0.843526	0.817258	1.21536	0.211292	0.884554	0.0166517	0.939086	0.110394	0.683476	0.0842682
Q9ATM7	Aquaporin PIP2-3 OS=Zea mays GN=PIP2-3 PE=2 SV=1 - [PIP23_MAIZE]	289	30.4008	7.40088	6.57	1.00445	0.994319	0.930043	0.951574	0.935586	0.919812	1.04157	1.03775	0.941386	0.0388703	0.928268	0.0166748	1.12069	0.00521195	1.10507	0.0120131
K3YUS1	Uncharacterized protein OS=Setaria italica GN=Si017921m.g PE=3 SV=1 - [K3YUS1_SETIT]	283	30.1063	9.01221	9.54	0.992758	1.00878	0.607552	0.791726	0.910195	0.888868	0.768317	0.722388	0.699102	0.0827037	0.898841	0.0169164	0.8286	0.0259249	1.06534	0.677599
J3M9E7	Uncharacterized protein OS=Oryza brachyantha GN=OB05G32210 PE=3 SV=1 - [J3M9E7_ORYBR]	497	55.8801	9.1001	2.01	0.997873	1.00275	1.04302	0.786155	1.09803	1.12727	0.990123	1.05289	0.9143	0.573235	1.1123	0.0169617	0.918083	0.119064	1.11691	0.503591
C5WX48	Putative uncharacterized protein Sb01g005010 OS=Sorghum bicolor GN=Sb01g005010 PE=3 SV=1 - [C5WX48_SORBI]	281	28.5228	10.7847	19.57	0.944674	1.06541	0.41506	0.787422	0.547661	0.514121	0.514132	0.49018	0.598225	0.175178	0.528228	0.0170165	0.945874	0.297903	0.8352	0.648431
J3L6J4	Uncharacterized protein OS=Oryza brachyantha GN=OB01G48500 PE=4 SV=1 - [J3L6J4_ORYBR]	243	26.9543	5.46533	2.88	1.02592	0.969726	1.04617	0.79759	0.728834	0.674269	0.623545	0.793673	0.923895	0.611674	0.703084	0.0170274	1.01006	0.944222	0.768655	0.29244
Q0ILJ2	Os12g0641500 protein (Fragment) OS=Oryza sativa subsp. japonica GN=Os12g0641500 PE=4 SV=1 - [Q0ILJ2_ORYSJ]	632	72.9495	5.73193	1.58	1.02195	0.974365	0.903938	0.907115	0.806027	0.779066	0.890196	0.933347	0.9072	0.0603282	0.794011	0.0172316	1.15043	0.0426423	1.0069	0.800014
K7UKY0	Uncharacterized protein OS=Zea mays GN=ZEAMMB73_724678 PE=4 SV=1 - [K7UKY0_MAIZE]	318	35.3502	5.41455	3.14	0.948246	1.06067	1.27095	1.15884	1.52527	1.45861	1.44076	1.42943	1.20951	0.117697	1.48532	0.0175004	0.961901	0.234732	1.18125	0.0596659
C5XAA7	Eukaryotic translation initiation factor 3 subunit I OS=Sorghum bicolor GN=Sb02g003760 PE=3 SV=1 - [C5XAA7_SORBI]	326	36.2462	6.53662	3.07	0.995439	1.00562	1.312	1.38835	1.23743	1.31026	1.12044	1.18228	1.34946	0.0119174	1.27317	0.0176191	0.903843	0.124358	0.852746	0.0559827
K7URB1	Uncharacterized protein OS=Zea mays GN=ZEAMMB73_311383 PE=4 SV=1 - [K7URB1_MAIZE]	354	39.0374	5.40186	5.08	0.926238	1.0868	0.9835	1.64945	1.59753	1.63206	1.63911	1.48541	1.30795	0.461014	1.60433	0.0177415	0.967468	0.573451	1.1867	0.546678
W5C2Z1	Uncharacterized protein OS=Triticum aestivum PE=4 SV=1 - [W5C2Z1_WHEAT]	160	17.412	6.53662	5.63	1.01896	0.97661	0.879808	1.01582	0.764887	0.708297	0.980339	0.983348	0.949917	0.555581	0.738227	0.0178206	1.33295	0.0130869	1.0359	0.666504
K4A6W4	Uncharacterized protein OS=Setaria italica GN=Si034615m.g PE=4 SV=1 - [K4A6W4_SETIT]	647	71.5628	5.35107	1.24	1.00887	0.989806	0.846186	0.833005	0.801864	0.74353	0.870803	0.809828	0.840153	0.00522022	0.77321	0.017841	1.08751	0.250195	1.00086	0.983685
I1PI31	Uncharacterized protein (Fragment) OS=Oryza glaberrima PE=4 SV=1 - [I1PI31_ORYGL]	323	36.44	7.6499	3.41	0.961528	1.04252	1.60548	2.36336	0.705452	0.691194	0.938324	0.861736	1.98041	0.123272	0.696911	0.017843	1.28884	0.0353283	0.453548	0.1044
K3YIS7	Uncharacterized protein OS=Setaria italica GN=Si014146m.g PE=4 SV=1 - [K3YIS7_SETIT]	304	32.5851	8.41162	5.92	0.99251	1.00904	0.588315	0.677115	0.620646	0.710121	0.66895	0.594582	0.632226	0.0147247	0.66487	0.0179071	0.949477	0.621735	0.998501	0.988422
C5Y9G6	NADPH--cytochrome P450 reductase OS=Sorghum bicolor GN=Sb06g031110 PE=3 SV=1 - [C5Y9G6_SORBI]	694	76.3125	5.19873	4.76	1.02759	0.967751	1.12089	1.09953	0.779136	0.773134	0.84127	0.813516	1.1128	0.0712807	0.777946	0.0179312	1.06604	0.0688893	0.745257	0.00381227
K3XJE4	Uncharacterized protein OS=Setaria italica GN=Si002017m.g PE=4 SV=1 - [K3XJE4_SETIT]	356	38.6108	6.62451	2.53	0.997304	1.00342	1.43834	1.20116	1.58781	1.77274	1.58721	1.62513	1.31927	0.114706	1.67967	0.0180164	0.955898	0.514636	1.21703	0.139856
I1QJY8	Uncharacterized protein OS=Oryza glaberrima PE=4 SV=1 - [I1QJY8_ORYGL]	122	13.8575	9.90576	24.59	0.993044	1.00844	1.2229	1.24693	1.18293	1.14158	1.09557	1.06601	1.234	0.00369261	1.16139	0.0181534	0.929912	0.0851072	0.875195	0.014934
J3MHS6	Uncharacterized protein OS=Oryza brachyantha GN=OB06G35700 PE=3 SV=1 - [J3MHS6_ORYBR]	660	70.2371	5.17334	5.76	1.00043	0.999394	0.733514	0.901133	0.859176	0.893019	0.814093	0.779327	0.817395	0.16123	0.876175	0.0181875	0.909385	0.0820513	0.97478	0.832127
B6TVN0	40S ribosomal protein S16 OS=Zea mays GN=ZEAMMB73_534966 PE=2 SV=1 - [B6TVN0_MAIZE]	149	16.8933	10.6968	22.15	1.00727	0.991683	1.14758	1.24856	1.05816	1.05576	1.24815	1.2717	1.19869	0.0602623	1.05752	0.0183055	1.19202	0.00338386	1.05163	0.355214
K3YGZ4	Uncharacterized protein OS=Setaria italica GN=Si013512m.g PE=3 SV=1 - [K3YGZ4_SETIT]	549	60.7371	6.7124	2	1.01083	0.986174	1.16966	1.30448	0.630382	0.516047	0.541566	0.639949	1.23893	0.0735323	0.574074	0.0183894	1.03061	0.837696	0.477545	0.0162665
K4ADY4	Uncharacterized protein OS=Setaria italica GN=Si037076m.g PE=3 SV=1 - [K4ADY4_SETIT]	261	27.903	5.61768	9.2	1.0403	0.952779	0.494811	0.622979	0.681997	0.67132	0.668934	0.68818	0.560836	0.0300309	0.679008	0.0184689	1.00281	0.878888	1.2141	0.206086
M0Z0X6	Uncharacterized protein OS=Hordeum vulgare var. distichum PE=3 SV=1 - [M0Z0X6_HORVD]	122	13.4893	10.3159	24.59	0.989673	1.01241	0.943975	1.21059	1.22203	1.17244	1.04212	1.00025	1.07616	0.626259	1.19599	0.0187818	0.852951	0.0323338	0.947925	0.717969
K3XK57	Uncharacterized protein OS=Setaria italica GN=Si001054m.g PE=4 SV=1 - [K3XK57_SETIT]	318	35.012	8.77783	3.46	0.961438	1.04546	1.03959	1.15182	0.704478	0.694514	0.799825	0.815707	1.09194	0.318765	0.697092	0.0188268	1.15478	0.00741358	0.737211	0.0366305
C5X7Q2	Putative uncharacterized protein Sb02g032250 OS=Sorghum bicolor GN=Sb02g032250 PE=4 SV=1 - [C5X7Q2_SORBI]	462	50.5438	5.51611	5.63	0.972492	1.03264	0.743133	1.14169	0.785834	0.787432	0.74845	0.700734	0.939997	0.793482	0.784618	0.0188659	0.921131	0.121623	0.76887	0.391194
M0YQK0	Uncharacterized protein OS=Hordeum vulgare var. distichum PE=4 SV=1 - [M0YQK0_HORVD]	169	18.8018	5.36377	7.1	0.930945	1.08158	0.704101	0.746864	0.306393	0.407249	0.432233	0.416382	0.720968	0.0697198	0.354601	0.0189276	1.18913	0.317099	0.584863	0.00568372
J3LTB5	Glucose-6-phosphate isomerase OS=Oryza brachyantha GN=OB03G42910 PE=3 SV=1 - [J3LTB5_ORYBR]	567	62.3674	6.96143	3.35	0.964245	1.04236	0.794807	1.28161	0.723856	0.69945	0.796353	0.772318	1.03479	0.900374	0.70931	0.0191217	1.10213	0.0512932	0.75547	0.406912
K7V1T3	Uncharacterized protein OS=Zea mays GN=ZEAMMB73_456332 PE=4 SV=1 - [K7V1T3_MAIZE]	674	75.345	5.26221	1.48	1.02999	0.964925	1.07664	0.852004	0.731347	0.759384	0.758866	0.904425	0.96678	0.803534	0.747265	0.0191811	1.11575	0.364473	0.862414	0.425999
W5E2V3	Uncharacterized protein OS=Triticum aestivum PE=4 SV=1 - [W5E2V3_WHEAT]	161	18.1104	7.50342	4.97	0.973506	1.03141	1.00916	1.1616	1.20913	1.22701	1.2052	1.14095	1.08272	0.416174	1.21508	0.0191869	0.963059	0.309686	1.0808	0.400178
M7Z5F2	Tetratricopeptide repeat protein 35-A OS=Triticum urartu GN=TRIUR3_01143 PE=4 SV=1 - [M7Z5F2_TRIUA]	206	22.8689	8.03076	6.31	1.01278	0.985176	0.997322	1.27644	0.841758	0.799802	0.911674	0.909567	1.13804	0.429121	0.821618	0.0192862	1.10946	0.0505516	0.800982	0.246423
I1QGJ2	Uncharacterized protein OS=Oryza glaberrima PE=3 SV=1 - [I1QGJ2_ORYGL]	159	17.7877	10.5649	26.42	0.970961	1.03443	0.951606	1.19706	1.22486	1.23583	1.0812	1.0502	1.07144	0.628938	1.22704	0.0194344	0.86618	0.00982656	0.991966	0.950721
K3ZR77	Uncharacterized protein OS=Setaria italica GN=Si029019m.g PE=4 SV=1 - [K3ZR77_SETIT]	688	75.876	8.00146	1.02	0.996947	1.00384	0.577583	0.840719	0.648896	0.736158	0.733611	0.643116	0.708871	0.157377	0.692253	0.019617	0.993988	0.953217	0.970687	0.894938
I1QWJ9	Uncharacterized protein OS=Oryza glaberrima PE=3 SV=1 - [I1QWJ9_ORYGL]	92	10.6427	10.1401	21.74	0.988388	1.0132	1.29915	1.01443	1.08847	1.09745	0.993994	0.86781	1.15588	0.38896	1.09209	0.0198787	0.851728	0.124519	0.804728	0.283964
K3ZW63	Uncharacterized protein OS=Setaria italica GN=Si030845m.g PE=3 SV=1 - [K3ZW63_SETIT]	261	27.6969	5.26221	11.11	0.985457	1.01738	0.5135	0.705448	0.593981	0.461974	0.371358	0.327273	0.608612	0.0564512	0.52723	0.0199585	0.661611	0.124088	0.573142	0.118366
W5H2V9	Uncharacterized protein OS=Triticum aestivum PE=3 SV=1 - [W5H2V9_WHEAT]	297	31.5498	6.55127	2.36	0.979125	1.02436	0.924895	1.27412	1.17719	1.16082	1.10273	1.00206	1.0976	0.634532	1.16698	0.0200575	0.900249	0.149512	0.957155	0.8197
I1H5N3	60S ribosomal protein L18 OS=Brachypodium distachyon GN=BRADI1G62930 PE=3 SV=1 - [I1H5N3_BRADI]	187	21.1188	11.2681	12.3	0.999417	1.00092	0.846976	1.20995	1.13324	1.09979	1.00457	0.963881	1.02829	0.890434	1.11632	0.0200876	0.88152	0.0374292	0.956988	0.83118
K3Z7P2	Uncharacterized protein OS=Setaria italica GN=Si022562m.g PE=4 SV=1 - [K3Z7P2_SETIT]	344	37.7847	8.08936	2.33	0.973016	1.03203	0.960679	1.24825	1.25603	1.22162	1.3045	1.39305	1.10168	0.559193	1.23571	0.0202598	1.08876	0.146652	1.22121	0.24588
W5DHM4	Uncharacterized protein OS=Triticum aestivum PE=4 SV=1 - [W5DHM4_WHEAT]	425	46.801	9.11475	3.76	0.995546	1.00549	0.962642	0.969101	0.886423	0.913737	0.927021	0.951816	0.965369	0.0280735	0.899612	0.0203064	1.04371	0.16658	0.972612	0.17496
M7Z990	Putative FKBP-type peptidyl-prolyl cis-trans isomerase 1, chloroplastic OS=Triticum urartu GN=TRIUR3_04597 PE=4 SV=1 - [M7Z990_TRIUA]	145	15.2842	9.5249	5.52	0.981174	1.0224	0.765252	0.744337	0.812763	0.841924	0.76301	0.757279	0.753447	0.00864483	0.825867	0.0203143	0.918777	0.0455817	1.00709	0.670578
K3YHS1	Uncharacterized protein OS=Setaria italica GN=Si013587m.g PE=4 SV=1 - [K3YHS1_SETIT]	431	47.9486	8.36768	5.8	1.0543	0.935167	0.79726	0.535482	1.40081	1.41919	1.46378	1.65155	0.669898	0.149851	1.41746	0.0204237	1.10473	0.25797	2.33753	0.0311434
C0P4G2	Putative cytochrome P450 superfamily protein OS=Zea mays GN=ZEAMMB73_786575 PE=2 SV=1 - [C0P4G2_MAIZE]	482	53.0013	7.00537	6.64	0.99207	1.00954	1.05352	1.11379	0.940646	0.935181	0.931221	0.892852	1.08278	0.118465	0.937158	0.0205314	0.97241	0.313451	0.841628	0.0407009
C5Z0B5	Phosphoglycerate kinase OS=Sorghum bicolor GN=Sb09g024340 PE=3 SV=1 - [C5Z0B5_SORBI]	483	49.9615	6.22705	18.22	1.0768	0.909795	0.558296	0.541851	1.76148	1.64002	1.56869	1.34563	0.553785	0.0340203	1.71223	0.0206433	0.856771	0.195107	2.64902	0.0148624
W5CGV4	Uncharacterized protein OS=Triticum aestivum PE=4 SV=1 - [W5CGV4_WHEAT]	125	14.2963	8.63135	8	0.998425	1.0021	1.11922	1.32619	1.16733	1.12488	1.26047	1.13088	1.22238	0.164638	1.1458	0.0206748	1.04325	0.542812	0.977893	0.84534
W5CMJ2	Uncharacterized protein OS=Triticum aestivum PE=4 SV=1 - [W5CMJ2_WHEAT]	344	39.5826	6.68311	5.52	0.986763	1.01584	0.969476	1.01638	0.900977	0.890715	0.89852	0.840177	0.99164	0.790262	0.894682	0.0207112	0.970422	0.465398	0.875539	0.0807773
K4ACN0	Uncharacterized protein OS=Setaria italica GN=Si036613m.g PE=4 SV=1 - [K4ACN0_SETIT]	323	34.7806	6.32861	2.48	0.97395	1.03093	1.4041	1.16506	1.19613	1.21174	1.00401	1.00112	1.28145	0.148533	1.20101	0.0208229	0.832737	0.00155074	0.78046	0.142284
K3YTU3	Uncharacterized protein OS=Setaria italica GN=Si017689m.g PE=4 SV=1 - [K3YTU3_SETIT]	346	37.9629	8.26514	4.62	1.02091	0.975432	1.00608	1.0705	0.830134	0.843807	0.974655	1.02023	1.04019	0.416019	0.838502	0.0210177	1.19173	0.021281	0.960662	0.409339
K3XFF8	Uncharacterized protein OS=Setaria italica GN=Si000534m.g PE=3 SV=1 - [K3XFF8_SETIT]	645	70.8527	9.37842	1.24	0.980535	1.02317	1.07391	1.23978	0.779975	0.821411	0.914031	0.973361	1.1547	0.212028	0.799211	0.0211493	1.1786	0.0584638	0.81575	0.136635
B4FAF5	Uncharacterized protein OS=Zea mays GN=ZEAMMB73_310364 PE=2 SV=1 - [B4FAF5_MAIZE]	657	70.7352	8.17725	3.81	0.96436	1.04222	0.870052	1.05953	1.29042	1.34022	1.016	0.90687	0.961625	0.743126	1.311	0.0212408	0.730952	0.0275439	0.99652	0.978292
W5F423	Uncharacterized protein OS=Triticum aestivum PE=4 SV=1 - [W5F423_WHEAT]	227	25.313	8.00146	4.41	1.02135	0.975099	1.06237	1.42389	1.18658	1.16205	1.45895	1.24622	1.24534	0.31115	1.1764	0.0213961	1.15181	0.23783	1.08805	0.653795
C5YG66	Aminomethyltransferase OS=Sorghum bicolor GN=Sb06g029020 PE=3 SV=1 - [C5YG66_SORBI]	407	43.9885	8.14795	3.93	0.982141	1.02128	0.627589	0.776367	0.870963	0.861253	0.798683	0.831829	0.700778	0.0599927	0.864628	0.0214032	0.941287	0.0985707	1.16137	0.275533
I1PU43	Uncharacterized protein OS=Oryza glaberrima PE=4 SV=1 - [I1PU43_ORYGL]	394	43.1196	4.57666	3.05	0.960248	1.04677	1.01444	1.16246	0.693408	0.716098	0.670785	0.652275	1.08464	0.426179	0.70229	0.0216828	0.938669	0.0981456	0.607773	0.0291919
K3Z6Y9	Uncharacterized protein OS=Setaria italica GN=Si022309m.g PE=4 SV=1 - [K3Z6Y9_SETIT]	387	41.0254	5.5415	22.22	0.991326	1.01046	0.906768	0.950955	0.858595	0.891145	0.969272	0.933864	0.928034	0.0959105	0.874091	0.0217115	1.08767	0.0858419	1.02445	0.506695
K3XIR6	Uncharacterized protein OS=Setaria italica GN=Si001311m.g PE=4 SV=1 - [K3XIR6_SETIT]	390	43.7402	9.71533	5.64	1.01322	0.984675	1.14445	1.18661	0.905197	0.900822	0.77944	0.933178	1.16676	0.0225632	0.903959	0.021913	0.948284	0.605426	0.734696	0.0604778
J3MYW4	Uncharacterized protein OS=Oryza brachyantha GN=OB09G21930 PE=4 SV=1 - [J3MYW4_ORYBR]	117	13.7395	10.4917	11.11	1.00709	0.991894	1.20493	1.21743	1.13536	1.18069	1.3772	1.39117	1.21179	0.00215407	1.15861	0.021989	1.19529	0.0108186	1.14284	0.00292279
C6JS64	Putative uncharacterized protein Sb0073s002030 OS=Sorghum bicolor GN=Sb0073s002030 PE=4 SV=1 - [C6JS64_SORBI]	689	76.6509	8.57275	1.31	1.00539	0.993902	0.454635	0.65814	0.894395	0.858947	0.613346	0.565411	0.556585	0.0490102	0.876982	0.0221928	0.672291	0.010595	1.05929	0.782202
K3XM31	60S ribosomal protein L13 OS=Setaria italica GN=Si002931m.g PE=3 SV=1 - [K3XM31_SETIT]	206	23.665	10.77	10.19	0.986045	1.01668	0.959006	1.22594	1.26269	1.1999	1.14922	1.0629	1.09098	0.567606	1.22962	0.0223119	0.898287	0.143525	1.01244	0.931671
M0VHY3	Uncharacterized protein OS=Hordeum vulgare var. distichum PE=4 SV=1 - [M0VHY3_HORVD]	167	19.166	5.93506	6.59	0.997204	0.999976	1.13945	1.00097	0.741214	0.809138	0.934417	0.912547	1.07172	0.409747	0.776271	0.0223732	1.19132	0.053294	0.862898	0.171408
K7UBU0	Glyceraldehyde-3-phosphate dehydrogenase1 isoform 1 OS=Zea mays GN=ZEAMMB73_221299 PE=3 SV=1 - [K7UBU0_MAIZE]	295	31.9153	6.96143	13.22	0.981323	1.02225	0.964795	1.28241	1.13968	1.13421	1.22979	1.13408	1.1216	0.52624	1.13492	0.0225419	1.03957	0.447023	1.05191	0.75868
C0P848	Formate dehydrogenase OS=Zea mays GN=ZEAMMB73_360752 PE=2 SV=1 - [C0P848_MAIZE]	376	41.4082	6.80029	8.24	1.00061	0.99953	0.994925	1.39504	1.17772	1.13031	1.05532	1.05818	1.1949	0.432675	1.15393	0.0229059	0.915718	0.0547537	0.884323	0.561021
I1I414	Uncharacterized protein OS=Brachypodium distachyon GN=BRADI3G26860 PE=4 SV=1 - [I1I414_BRADI]	334	37.8496	6.32861	12.57	1.01616	0.981221	1.10649	1.13729	1.23675	1.18196	1.1037	1.17058	1.12337	0.033922	1.21095	0.022968	0.940287	0.236775	1.01359	0.718902
K4AAI3	Uncharacterized protein OS=Setaria italica GN=Si035890m.g PE=4 SV=1 - [K4AAI3_SETIT]	414	44.8039	8.20654	1.93	0.980727	1.02295	0.724293	0.931483	0.721584	0.629884	0.728907	0.647262	0.82637	0.241643	0.674495	0.0231307	1.01828	0.859162	0.831132	0.336086
C5YFM5	Methionine aminopeptidase OS=Sorghum bicolor GN=Sb06g028100 PE=3 SV=1 - [C5YFM5_SORBI]	341	37.1868	7.6499	6.45	0.990839	1.01035	0.809763	0.942079	0.796967	0.848544	0.701369	0.661	0.8754	0.203286	0.822266	0.0232038	0.827931	0.0495656	0.777678	0.106402
J3L8G8	Uncharacterized protein OS=Oryza brachyantha GN=OB0208G10030 PE=4 SV=1 - [J3L8G8_ORYBR]	642	71.3732	6.68311	3.43	0.969927	1.03567	1.47968	1.16155	0.757573	0.703725	0.719141	0.648127	1.31693	0.189531	0.728611	0.0235186	0.935653	0.402027	0.517665	0.059668
W5A5L1	Uncharacterized protein OS=Triticum aestivum PE=4 SV=1 - [W5A5L1_WHEAT]	213	24.5805	4.85596	14.55	0.980601	1.02308	0.68693	0.676672	1.13791	1.15211	0.848277	0.865883	0.680548	0.00462932	1.1429	0.02361	0.748536	0.00153989	1.25708	0.00336175
A1EA37	Photosystem II reaction center protein H OS=Agrostis stolonifera GN=psbH PE=3 SV=1 - [PSBH_AGRST]	73	7.78209	8.57275	23.29	1.03215	0.962355	0.605048	0.747942	0.759315	0.718208	0.773874	0.811559	0.678358	0.0563117	0.740796	0.0236809	1.07303	0.192635	1.1718	0.256376
K3ZW99	Uncharacterized protein OS=Setaria italica GN=Si030691m.g PE=4 SV=1 - [K3ZW99_SETIT]	254	27.2414	7.57666	4.33	1.06441	0.924393	0.973438	0.837871	0.546214	0.549548	0.761323	0.806528	0.910755	0.458579	0.550967	0.0237235	1.43083	0.00909339	0.86559	0.230562
K4A4W0	Uncharacterized protein OS=Setaria italica GN=Si033914m.g PE=4 SV=1 - [K4A4W0_SETIT]	1357	146.042	6.23975	0.66	1.01365	0.984177	2.42136	3.27719	0.763258	0.681605	2.18004	1.96562	2.85238	0.049594	0.723219	0.0237698	2.86923	0.00713986	0.727492	0.220456
K3Z2S1	Uncharacterized protein OS=Setaria italica GN=Si020839m.g PE=3 SV=1 - [K3Z2S1_SETIT]	333	38.6487	5.60498	13.51	0.997674	1.00299	0.811073	0.700167	1.21569	1.15744	0.904728	0.929444	0.75537	0.0478076	1.18617	0.0237823	0.772892	0.0135042	1.21369	0.104717
K4AAH5	Uncharacterized protein OS=Setaria italica GN=Si035882m.g PE=4 SV=1 - [K4AAH5_SETIT]	415	45.8882	5.56689	3.13	0.99392	1.00741	0.890637	1.0174	0.834428	0.774264	0.81209	0.757559	0.953386	0.540432	0.803812	0.0237838	0.97573	0.678099	0.82265	0.13374
C5XHZ0	Putative uncharacterized protein Sb03g011670 OS=Sorghum bicolor GN=Sb03g011670 PE=4 SV=1 - [C5XHZ0_SORBI]	536	56.8929	8.86572	12.13	0.970034	1.0383	1.00474	0.991417	1.36326	1.47442	1.02257	1.119	0.993937	0.877139	1.41295	0.023859	0.754692	0.0419028	1.07285	0.273814
M0X5Z0	Uncharacterized protein OS=Hordeum vulgare var. distichum PE=3 SV=1 - [M0X5Z0_HORVD]	369	41.8238	7.38623	14.09	0.997686	1.00297	1.00807	1.0973	1.04948	1.037	1.06925	1.1292	1.05234	0.362068	1.04289	0.0240447	1.05367	0.20895	1.04421	0.477822
M0V352	Uncharacterized protein OS=Hordeum vulgare var. distichum PE=3 SV=1 - [M0V352_HORVD]	258	27.4279	6.40479	3.49	0.985228	1.01765	1.24009	0.868311	1.40899	1.55817	1.26791	1.49408	1.05269	0.803928	1.48145	0.0241587	0.930853	0.527951	1.30999	0.271961
K3YSB9	Uncharacterized protein OS=Setaria italica GN=Si017163m.g PE=3 SV=1 - [K3YSB9_SETIT]	456	47.1105	8.11865	2.41	1.02379	0.972228	0.559293	0.643975	0.630334	0.718925	0.534574	0.728313	0.602834	0.0152837	0.675975	0.0242101	0.935986	0.724416	1.04955	0.804466
J3LRT8	Proteasome subunit beta type OS=Oryza brachyantha GN=OB03G37640 PE=3 SV=1 - [J3LRT8_ORYBR]	207	22.9127	6.11279	3.86	0.998354	1.00219	1.21825	1.26603	1.1195	1.08707	1.07075	1.03788	1.24181	0.00967609	1.10298	0.0242105	0.955615	0.167996	0.848787	0.0230162
M0UH90	Uncharacterized protein OS=Hordeum vulgare var. distichum PE=4 SV=1 - [M0UH90_HORVD]	325	36.2721	6.69775	4.31	1.01509	0.982481	1.79188	1.2084	1.32926	1.44857	1.51521	1.51325	1.50197	0.228335	1.39061	0.0242189	1.09022	0.170509	1.00939	0.965878
W5FSJ9	Uncharacterized protein OS=Triticum aestivum PE=4 SV=1 - [W5FSJ9_WHEAT]	134	15.0964	10.8433	7.46	0.974998	1.0297	0.382943	0.776982	0.753415	0.681358	0.593474	0.56216	0.578605	0.167685	0.715707	0.0242825	0.805448	0.0708997	0.996301	0.992325
W5HZK2	Uncharacterized protein OS=Triticum aestivum PE=4 SV=1 - [W5HZK2_WHEAT]	131	14.5763	10.3892	19.08	0.997402	1.00331	1.19977	1.07293	1.25494	1.18537	1.23539	1.04477	1.13595	0.16547	1.21972	0.0243118	0.934374	0.51269	1.00328	0.976992
K3XUT3	Uncharacterized protein OS=Setaria italica GN=Si005690m.g PE=4 SV=1 - [K3XUT3_SETIT]	1462	162.875	5.60498	0.96	1.00147	0.997894	0.702263	0.877544	1.31437	1.22764	1.32756	1.24308	0.790154	0.139086	1.27141	0.0246481	1.01127	0.835025	1.62719	0.036467
K3Y8V4	Uncharacterized protein OS=Setaria italica GN=Si010646m.g PE=4 SV=1 - [K3Y8V4_SETIT]	312	33.5328	7.97217	3.21	0.983851	1.01875	1.23365	0.912667	1.40814	1.29972	1.24941	1.29553	1.07177	0.699769	1.35217	0.025101	0.939834	0.300863	1.18572	0.343973
K7TKN6	Uncharacterized protein OS=Zea mays GN=ZEAMMB73_590696 PE=4 SV=1 - [K7TKN6_MAIZE]	74	8.4	5.35107	13.51	0.98673	1.01588	0.41754	0.641349	0.779397	0.700057	0.650197	0.614385	0.528755	0.0527152	0.738764	0.0251248	0.854762	0.132314	1.19425	0.459928
J3LPE2	40S ribosomal protein S6 OS=Oryza brachyantha GN=OB03G29180 PE=3 SV=1 - [J3LPE2_ORYBR]	250	28.5086	10.7114	2.8	0.975956	1.02856	0.7953	1.22421	1.35685	1.27083	1.25042	1.10239	1.00748	0.975486	1.31088	0.0251954	0.895398	0.249611	1.16505	0.539039
W5A3C2	Uncharacterized protein OS=Triticum aestivum PE=4 SV=1 - [W5A3C2_WHEAT]	126	13.6741	5.21143	18.25	0.98856	1.01372	0.469286	0.856881	0.747102	0.652636	0.706075	0.632835	0.662328	0.223859	0.699072	0.0253275	0.956543	0.661416	1.00961	0.977162
W5ENI7	Uncharacterized protein OS=Triticum aestivum PE=4 SV=1 - [W5ENI7_WHEAT]	186	19.55	10.7407	7.53	0.98255	1.0208	1.16496	0.855516	0.804605	0.740752	0.938059	0.892605	1.00855	0.961187	0.771386	0.0254102	1.18462	0.0678761	0.906055	0.605644
K7VHA4	Putative ENTH/ANTH/VHS superfamily protein OS=Zea mays GN=ZEAMMB73_871907 PE=4 SV=1 - [K7VHA4_MAIZE]	570	62.9613	6.30322	3.16	0.983659	1.01949	1.32561	0.979636	0.873412	0.843618	0.829337	0.781862	1.15081	0.476674	0.857163	0.0255175	0.938364	0.19961	0.698928	0.185221
C0P699	Elongation factor Tu OS=Zea mays GN=ZEAMMB73_645699 PE=2 SV=1 - [C0P699_MAIZE]	466	50.7442	6.63916	15.02	0.988788	1.01345	0.666227	0.998664	1.20534	1.15262	0.96472	0.919063	0.831514	0.418059	1.17766	0.0257428	0.798902	0.0209543	1.13147	0.58115
K7V8E4	Uncharacterized protein OS=Zea mays GN=ZEAMMB73_501979 PE=4 SV=1 - [K7V8E4_MAIZE]	54	6.63444	10.3745	14.81	1.02196	0.974381	1.1134	1.20866	1.159	1.14335	1.01624	1.02693	1.16316	0.0923136	1.15328	0.0257653	0.887428	0.00530892	0.879894	0.100619
C5XQ93	Putative uncharacterized protein Sb03g027110 OS=Sorghum bicolor GN=Sb03g027110 PE=4 SV=1 - [C5XQ93_SORBI]	366	39.3866	7.38623	3.83	0.989174	1.01285	0.746338	1.14377	1.14432	1.11035	1.1316	1.07863	0.944099	0.805047	1.12619	0.0258205	0.98029	0.553224	1.16937	0.508374
Q6ZGJ8	Putative inorganic pyrophosphatase OS=Oryza sativa subsp. japonica GN=OJ1767_D02.15-2 PE=2 SV=1 - [Q6ZGJ8_ORYSJ]	286	31.7615	6.0874	7.34	1.00637	0.992745	0.761582	0.906115	1.24076	1.17381	1.25818	1.20975	0.834217	0.149899	1.20782	0.025992	1.0221	0.584623	1.47984	0.0344221
C5XJ38	Putative uncharacterized protein Sb03g033760 OS=Sorghum bicolor GN=Sb03g033760 PE=4 SV=1 - [C5XJ38_SORBI]	502	50.0646	9.31982	21.31	1.00244	0.99737	0.572764	0.803094	1.13334	1.0959	0.971553	0.931746	0.687994	0.113575	1.11473	0.0260591	0.853788	0.0269758	1.38335	0.152662
M0UQ89	Uncharacterized protein OS=Hordeum vulgare var. distichum PE=4 SV=1 - [M0UQ89_HORVD]	335	36.3613	6.99072	2.09	0.975496	1.02911	1.2264	1.07445	1.41454	1.30841	1.5772	1.5337	1.14778	0.207374	1.35835	0.0263234	1.14247	0.0774069	1.35207	0.0360245
I1GN45	UDP-glucose 6-dehydrogenase OS=Brachypodium distachyon GN=BRADI1G08120 PE=3 SV=1 - [I1GN45_BRADI]	480	52.668	6.17627	3.54	0.987252	1.01526	1.11155	1.60253	0.82403	0.759926	0.718397	0.614882	1.35534	0.284858	0.790984	0.0268157	0.84174	0.175727	0.491246	0.11058
W5C302	Peptidyl-prolyl cis-trans isomerase OS=Triticum aestivum PE=4 SV=1 - [W5C302_WHEAT]	192	21.0121	9.94971	6.77	1.03031	0.964548	1.1627	0.77977	0.78852	0.746702	0.851016	1.00963	0.973735	0.905075	0.769589	0.0275652	1.21197	0.185715	0.957878	0.861753
K3XQI4	Uncharacterized protein OS=Setaria italica GN=Si004170m.g PE=4 SV=1 - [K3XQI4_SETIT]	535	59.2205	9.02686	2.24	1.00687	0.992157	1.33588	1.07008	1.05841	1.07605	1.03627	1.04572	1.20357	0.265948	1.06775	0.0275736	0.975414	0.119809	0.865345	0.347376
B4FM15	60S ribosomal protein L28 isoform 1 OS=Zea mays GN=ZEAMMB73_436369 PE=2 SV=1 - [B4FM15_MAIZE]	146	16.3288	10.5503	30.82	1.00218	0.997686	0.842301	1.26781	1.17571	1.12487	1.12741	1.02795	1.05513	0.819797	1.15037	0.0276201	0.936873	0.32321	1.02144	0.926987
C0P3G4	Uncharacterized protein OS=Zea mays GN=ZEAMMB73_273912 PE=2 SV=1 - [C0P3G4_MAIZE]	342	37.9904	7.25439	3.8	0.982985	1.02029	0.623935	1.07703	0.874985	0.84439	0.640377	0.637306	0.849095	0.574501	0.858283	0.027685	0.743108	0.00481138	0.751149	0.448828
K4ADJ8	Uncharacterized protein OS=Setaria italica GN=Si035457m.g PE=3 SV=1 - [K4ADJ8_SETIT]	279	29.0517	5.92236	3.94	1.03465	0.959435	1.95831	1.89959	0.745069	0.77495	0.770567	1.04871	1.93467	0.00261098	0.762262	0.0279327	1.19688	0.396721	0.471572	0.0188952
M0Z417	Uncharacterized protein OS=Hordeum vulgare var. distichum PE=4 SV=1 - [M0Z417_HORVD]	331	34.9751	9.15869	4.53	0.988443	1.01386	0.633214	0.578538	1.51848	1.73047	0.95035	0.921795	0.605179	0.0057669	1.6226	0.0281021	0.576232	0.0232979	1.54499	0.00861189
I1PD37	Lysine--tRNA ligase OS=Oryza glaberrima PE=3 SV=1 - [I1PD37_ORYGL]	602	68.3005	6.40479	1.66	0.99301	1.00834	0.959157	1.24412	1.06511	1.08574	1.16346	1.03398	1.1009	0.552539	1.0747	0.0283041	1.02167	0.756237	0.997356	0.98684
K3Y4M7	Uncharacterized protein OS=Setaria italica GN=Si009165m.g PE=4 SV=1 - [K3Y4M7_SETIT]	1723	189.755	7.97217	0.75	0.998227	1.00234	1.01115	0.804149	1.57806	1.40793	0.956753	1.05374	0.907392	0.465294	1.49257	0.0285534	0.67331	0.0380197	1.10753	0.483102
C5WN22	Putative uncharacterized protein Sb01g010210 OS=Sorghum bicolor GN=Sb01g010210 PE=4 SV=1 - [C5WN22_SORBI]	744	80.6239	6.37939	1.48	1.01183	0.986198	0.936048	0.944805	1.08759	1.07522	0.998506	1.04202	0.941354	0.0495093	1.08247	0.0285627	0.94346	0.113911	1.08489	0.0693242
K7TWQ8	Acetolactate synthase 2 OS=Zea mays GN=ZEAMMB73_225035 PE=3 SV=1 - [K7TWQ8_MAIZE]	638	68.9487	7.23975	1.57	1.01696	0.978529	1.51985	1.115	1.29887	1.2173	1.5108	1.60784	1.3204	0.256532	1.26093	0.0287075	1.23944	0.0415368	1.18361	0.365135
W5DLR3	Uncharacterized protein OS=Triticum aestivum PE=4 SV=1 - [W5DLR3_WHEAT]	139	15.121	9.11475	7.19	0.974838	1.02988	1.63848	2.43309	1.15923	1.17363	1.37098	1.31979	2.03099	0.12194	1.16368	0.0287756	1.15342	0.02137	0.660869	0.225037
M0W909	Uncharacterized protein OS=Hordeum vulgare var. distichum PE=4 SV=1 - [M0W909_HORVD]	178	19.1979	9.26123	9.55	0.967025	1.03909	1.16629	1.17724	1.24269	1.30366	1.30206	1.23453	1.1682	0.0436306	1.26929	0.0291995	0.996169	0.924398	1.08238	0.105988
J3LUC9	Uncharacterized protein OS=Oryza brachyantha GN=OB03G46550 PE=4 SV=1 - [J3LUC9_ORYBR]	457	51.044	6.771	1.75	0.960181	1.04715	0.794825	0.942613	1.30274	1.25964	0.978319	0.982441	0.865548	0.256165	1.27651	0.0292447	0.765211	0.00514028	1.12853	0.270009
M0YMM0	Uncharacterized protein OS=Hordeum vulgare var. distichum PE=4 SV=1 - [M0YMM0_HORVD]	1492	162.288	6.04932	1.54	0.982942	1.02034	0.752163	0.8211	1.27909	1.38997	1.12505	1.20539	0.785343	0.0316905	1.33234	0.0295313	0.873135	0.131921	1.48128	0.0189905
M0UKY5	Uncharacterized protein OS=Hordeum vulgare var. distichum PE=4 SV=1 - [M0UKY5_HORVD]	326	35.8518	5.13525	3.37	0.989104	1.01308	1.03481	0.885258	1.19259	1.13969	0.996008	1.00086	0.958985	0.642027	1.16487	0.0295897	0.856184	0.0241751	1.04	0.658846
W5AX48	Uncharacterized protein OS=Triticum aestivum PE=4 SV=1 - [W5AX48_WHEAT]	89	9.93793	6.01123	23.6	0.985181	1.0177	1.06268	0.762212	1.11802	1.09885	0.962879	1.05259	0.911134	0.61557	1.10684	0.0297375	0.909152	0.15932	1.10443	0.605177
W5EPE0	Uncharacterized protein OS=Triticum aestivum PE=4 SV=1 - [W5EPE0_WHEAT]	166	17.9852	6.78564	12.65	1.01314	0.984779	0.627878	0.621232	0.804911	0.727866	0.729643	0.81963	0.625207	0.00150942	0.767189	0.0297686	1.01076	0.902004	1.2403	0.079711
P05642	Cytochrome b6 OS=Zea mays GN=petB PE=2 SV=2 - [CYB6_MAIZE]	215	24.1806	8.76318	11.63	1.00985	0.988521	0.610285	0.944646	0.572436	0.698968	0.701671	0.795785	0.778101	0.316689	0.636222	0.0297717	1.1778	0.288128	0.963037	0.883791
C5WPI5	Putative uncharacterized protein Sb01g011570 OS=Sorghum bicolor GN=Sb01g011570 PE=4 SV=1 - [C5WPI5_SORBI]	228	24.5069	5.90967	3.07	0.986459	1.0162	0.736031	0.938281	0.825521	0.757352	0.822258	0.77286	0.836046	0.249464	0.790387	0.029985	1.00774	0.897686	0.952701	0.74026
K3Z575	Beta-hexosaminidase OS=Setaria italica GN=Si021693m.g PE=3 SV=1 - [K3Z575_SETIT]	541	59.8512	6.17627	2.4	1.03158	0.963036	0.967567	0.917195	0.797161	0.807059	0.852032	0.903787	0.944925	0.325673	0.804275	0.0300579	1.0945	0.102561	0.931586	0.21612
J3LEG9	Uncharacterized protein OS=Oryza brachyantha GN=OB02G30360 PE=4 SV=1 - [J3LEG9_ORYBR]	388	44.1168	5.79541	1.8	0.995821	1.00517	1.09065	1.29445	0.867114	0.810448	0.939885	0.949272	1.19196	0.20043	0.838366	0.0301143	1.12613	0.0664278	0.792065	0.135626
K3XKM9	Uncharacterized protein OS=Setaria italica GN=Si002142m.g PE=4 SV=1 - [K3XKM9_SETIT]	290	31.035	9.20264	2.76	1.00718	0.991795	0.965796	0.790933	1.20619	1.29383	0.996022	1.34261	0.878816	0.301601	1.25065	0.0301221	0.935445	0.6959	1.33124	0.272628
I1I011	Uncharacterized protein OS=Brachypodium distachyon GN=BRADI3G12250 PE=4 SV=1 - [I1I011_BRADI]	538	60.7798	6.62451	2.79	0.924807	1.08881	0.331129	0.307493	0.53469	0.455424	0.431101	0.208786	0.317152	0.0142129	0.49171	0.0302437	0.646276	0.276108	1.00198	0.995999
I1PAM3	Uncharacterized protein OS=Oryza glaberrima PE=4 SV=1 - [I1PAM3_ORYGL]	590	63.5399	6.22705	1.36	0.985403	1.01744	0.709792	0.769935	0.913092	0.905647	0.707346	0.668981	0.738813	0.0165484	0.908079	0.0304649	0.756748	0.00771299	0.930123	0.284247
Q0DV43	Os03g0151100 protein OS=Oryza sativa subsp. japonica GN=Os03g0151100 PE=2 SV=1 - [Q0DV43_ORYSJ]	395	42.0782	6.46826	2.28	0.981592	1.02171	0.749714	0.977697	0.802066	0.72755	0.836396	0.80968	0.862282	0.355576	0.763547	0.0304692	1.07614	0.279075	0.952915	0.756959
W5AYW5	Uncharacterized protein OS=Triticum aestivum PE=4 SV=1 - [W5AYW5_WHEAT]	313	33.8552	5.49072	2.56	1.00534	0.99396	0.701339	0.6804	0.618037	0.733628	0.509045	0.507246	0.691112	0.00148589	0.67607	0.0306916	0.75188	0.101119	0.735516	0.00329098
M0XT44	Uncharacterized protein OS=Hordeum vulgare var. distichum PE=4 SV=1 - [M0XT44_HORVD]	607	68.2579	8.646	3.29	0.982538	1.02081	0.430793	0.636488	0.889465	0.867214	0.528312	0.504453	0.532747	0.0465018	0.87687	0.0307366	0.587907	0.00202477	0.967659	0.882944
T1MBU9	Uncharacterized protein OS=Triticum urartu PE=4 SV=1 - [T1MBU9_TRIUA]	402	42.8409	5.79541	2.49	1.00634	0.992777	1.51071	0.955472	1.25508	1.36647	1.41532	1.30101	1.23363	0.488899	1.31135	0.0310001	1.03615	0.612839	1.10143	0.702136
W4ZV28	Uncharacterized protein (Fragment) OS=Triticum aestivum PE=4 SV=1 - [W4ZV28_WHEAT]	77	8.87043	6.02393	19.48	0.970233	1.03531	0.834469	0.813304	0.608629	0.713363	0.707658	0.624911	0.821611	0.0346913	0.65917	0.0310331	1.008	0.944048	0.808709	0.0662155
W5FJT1	Uncharacterized protein OS=Triticum aestivum PE=4 SV=1 - [W5FJT1_WHEAT]	274	29.5688	6.52197	3.65	0.978681	1.02474	2.09665	2.60305	1.16188	1.13548	1.73438	1.6567	2.34583	0.0337742	1.14672	0.0311123	1.47607	0.00558058	0.721552	0.125139
W5AQG5	Uncharacterized protein OS=Triticum aestivum PE=4 SV=1 - [W5AQG5_WHEAT]	72	8.52338	8.99756	13.89	1.04078	0.952216	0.670904	0.624685	0.754479	0.752949	0.809462	0.860722	0.65007	0.019909	0.756362	0.0317051	1.10797	0.0865835	1.28913	0.0323127
M0X235	Uncharacterized protein OS=Hordeum vulgare var. distichum PE=4 SV=1 - [M0X235_HORVD]	553	59.3842	6.12549	3.44	1.03028	0.964581	0.681788	0.798476	0.821296	0.812218	0.924267	0.83325	0.742037	0.0615345	0.81886	0.032079	1.07591	0.30799	1.1873	0.201864
K3Y708	Uncharacterized protein OS=Setaria italica GN=Si009999m.g PE=4 SV=1 - [K3Y708_SETIT]	477	53.8013	6.23975	2.1	0.994804	1.00579	0.889014	0.997132	0.880419	0.827654	0.961807	0.965957	0.942793	0.402736	0.853783	0.0323116	1.12862	0.0534336	1.02207	0.737545
K7TYZ0	Aspartokinase (Fragment) OS=Zea mays GN=ZEAMMB73_056642 PE=3 SV=1 - [K7TYZ0_MAIZE]	566	59.8302	6.60986	1.77	1.02833	0.965576	0.776872	0.92923	1.25676	1.19896	1.20423	1.16014	0.855657	0.222811	1.23161	0.0324786	0.962802	0.335777	1.38583	0.0534447
C4J986	Uncharacterized protein OS=Zea mays PE=3 SV=1 - [C4J986_MAIZE]	112	12.4526	9.5835	28.57	0.98806	1.01431	0.995073	1.12906	1.2574	1.18104	1.1596	1.07055	1.06081	0.466597	1.21778	0.0326128	0.914583	0.21778	1.04991	0.577604
M0Z1T5	Methionine aminopeptidase OS=Hordeum vulgare var. distichum PE=3 SV=1 - [M0Z1T5_HORVD]	296	33.0297	6.32861	8.11	0.97742	1.02684	0.860726	1.24431	1.14546	1.17799	1.03527	1.00544	1.05028	0.818803	1.15926	0.0326833	0.87831	0.0235083	0.969443	0.8826
K7UW87	Uncharacterized protein (Fragment) OS=Zea mays GN=ZEAMMB73_559285 PE=4 SV=1 - [K7UW87_MAIZE]	74	7.72909	10.0962	17.57	0.976529	1.02789	1.45941	1.40017	0.759311	0.819799	1.03259	1.05087	1.42664	0.0083006	0.787813	0.0330926	1.31939	0.0153374	0.728591	0.00631907
J3MMZ5	40S ribosomal protein SA OS=Oryza brachyantha GN=OB07G27770 PE=3 SV=1 - [J3MMZ5_ORYBR]	271	29.1686	5.19873	7.75	0.995369	1.0057	1.16601	1.10239	1.10229	1.07167	1.26781	1.26753	1.13359	0.0534994	1.0864	0.0332244	1.16623	0.00710728	1.11768	0.0523699
C5Y055	Putative uncharacterized protein Sb04g011100 OS=Sorghum bicolor GN=Sb04g011100 PE=4 SV=1 - [C5Y055_SORBI]	240	24.7591	4.86865	3.33	0.960906	1.04629	0.798606	0.825388	0.779517	0.757772	0.785789	0.7716	0.809085	0.050443	0.765888	0.0334068	1.01307	0.519843	0.958987	0.159088
K3ZI77	Uncharacterized protein OS=Setaria italica GN=Si026279m.g PE=3 SV=1 - [K3ZI77_SETIT]	489	55.4018	8.90967	3.48	1.04976	0.941647	1.61025	1.48124	1.36774	1.4896	1.54146	1.347	1.55242	0.0226198	1.43484	0.0336159	1.01089	0.90454	0.934326	0.476033
J3MGU3	Uncharacterized protein OS=Oryza brachyantha GN=OB06G32370 PE=4 SV=1 - [J3MGU3_ORYBR]	482	52.808	8.38232	2.28	0.975849	1.02869	1.03671	0.834334	0.785176	0.703736	0.784283	0.75814	0.933403	0.588647	0.742769	0.0336687	1.03594	0.595435	0.824364	0.248601
W5B805	Uncharacterized protein OS=Triticum aestivum PE=4 SV=1 - [W5B805_WHEAT]	113	12.1672	7.44482	6.19	0.984386	1.01814	1.08536	1.05023	1.15238	1.11522	1.03708	0.9927	1.06645	0.111959	1.13237	0.0340369	0.895125	0.0544454	0.950454	0.202511
K3XFL4	Uncharacterized protein OS=Setaria italica GN=Si000654m.g PE=4 SV=1 - [K3XFL4_SETIT]	625	71.4081	5.85889	1.12	1.03731	0.956308	1.24458	1.12837	1.20691	1.22731	1.21998	1.11654	1.19027	0.115736	1.22101	0.0341107	0.959861	0.451902	0.984646	0.836635
W5C290	Uncharacterized protein OS=Triticum aestivum PE=4 SV=1 - [W5C290_WHEAT]	904	102.955	6.91748	1	0.992001	1.00967	0.938418	1.13764	0.954203	0.954443	0.98588	0.949319	1.03716	0.745661	0.953526	0.0342398	1.01391	0.543186	0.932152	0.558724
K7TS79	Uncharacterized protein OS=Zea mays GN=ZEAMMB73_633830 PE=4 SV=1 - [K7TS79_MAIZE]	425	48.0669	6.31592	1.65	1.00812	0.990682	1.19475	1.00912	0.940048	0.920227	1.04364	1.00534	1.10259	0.386072	0.930694	0.0344564	1.10144	0.0484598	0.929723	0.499683
M0WR98	Uncharacterized protein OS=Hordeum vulgare var. distichum PE=4 SV=1 - [M0WR98_HORVD]	655	73.9693	7.10791	1.07	0.99397	1.00735	0.749741	1.00835	0.911677	0.872506	0.809296	0.886183	0.878466	0.446744	0.891503	0.0344721	0.950283	0.412029	0.964386	0.838065
W5FFM2	Histone H2A (Fragment) OS=Triticum aestivum PE=3 SV=1 - [W5FFM2_WHEAT]	79	8.34064	9.18799	26.58	0.979626	1.02424	0.690986	0.809414	0.754986	0.8234	0.720614	0.716359	0.748751	0.0577633	0.787669	0.0349305	0.910406	0.175187	0.957727	0.646039
J3MB11	Uncharacterized protein OS=Oryza brachyantha GN=OB06G12050 PE=4 SV=1 - [J3MB11_ORYBR]	633	68.8352	5.65576	2.21	0.897289	1.12122	0.244363	0.857808	1.61879	1.58063	0.862028	0.638466	0.546033	0.295666	1.58504	0.0350664	0.468989	0.0173578	1.3614	0.603899
C5XXZ2	Putative uncharacterized protein Sb04g007280 OS=Sorghum bicolor GN=Sb04g007280 PE=4 SV=1 - [C5XXZ2_SORBI]	60	7.02984	5.35107	15	0.996176	1.00474	0.486365	0.619194	0.863751	0.798912	0.773421	0.759935	0.552527	0.0213937	0.830952	0.0354121	0.922229	0.190126	1.38695	0.0851463
K7UZT6	Pyruvate, phosphate dikinase 2 OS=Zea mays GN=ZEAMMB73_872355 PE=4 SV=1 - [K7UZT6_MAIZE]	883	96.0148	5.79541	3.85	0.97664	1.02776	0.675005	0.924266	1.13527	1.15809	0.884197	1.03244	0.79788	0.252343	1.14416	0.0355433	0.835733	0.128634	1.19845	0.38802
K4ABR0	Uncharacterized protein OS=Setaria italica GN=Si036317m.g PE=4 SV=1 - [K4ABR0_SETIT]	362	37.6508	8.27979	4.7	1.01681	0.980455	2.17163	2.04461	1.13061	1.10259	1.87213	1.8699	2.11101	0.00352646	1.11813	0.0358171	1.67564	0.000346783	0.887531	0.0648702
K7V552	Putative ribosomal protein S8 family protein OS=Zea mays GN=ZEAMMB73_963488 PE=4 SV=1 - [K7V552_MAIZE]	60	6.93176	10.7261	15	0.990401	1.01155	1.34371	1.47671	1.131	1.1895	1.26118	1.2001	1.40883	0.0260183	1.15912	0.0360815	1.06067	0.237928	0.872663	0.133573
C5XJB3	Putative uncharacterized protein Sb03g047100 OS=Sorghum bicolor GN=Sb03g047100 PE=3 SV=1 - [C5XJB3_SORBI]	524	57.814	7.31299	1.91	0.986083	1.01664	0.687009	0.701558	1.08424	1.10386	0.91367	0.752725	0.69334	0.00302281	1.09256	0.0362996	0.761574	0.0845225	1.20008	0.227715
K3YXH1	Uncharacterized protein OS=Setaria italica GN=Si018967m.g PE=4 SV=1 - [K3YXH1_SETIT]	64	7.53402	9.89111	18.75	0.786038	1.15067	0.575913	1.14923	2.18823	1.95362	2.53886	2.05694	0.890759	0.78497	2.1386	0.0365549	1.1096	0.486216	2.66401	0.0618247
K7US39	Dihydrolipoyl dehydrogenase OS=Zea mays GN=ZEAMMB73_669487 PE=3 SV=1 - [K7US39_MAIZE]	499	52.6206	7.32764	10.02	1.0201	0.976574	1.41247	1.40362	0.804712	0.723168	1.07489	1.08467	1.41039	0.00292568	0.765212	0.0367484	1.41343	0.0164873	0.766862	0.000403247
C5YG65	Putative uncharacterized protein Sb06g029010 OS=Sorghum bicolor GN=Sb06g029010 PE=4 SV=1 - [C5YG65_SORBI]	117	13.1531	10.2134	5.98	1.01473	0.982903	0.980247	1.22786	0.91965	0.914971	0.970964	0.850555	1.10536	0.487935	0.918399	0.036805	0.992858	0.923338	0.824922	0.295446
C5XYD9	Putative uncharacterized protein Sb04g027550 OS=Sorghum bicolor GN=Sb04g027550 PE=3 SV=1 - [C5XYD9_SORBI]	161	18.1058	11.1509	7.45	1.00204	0.997847	0.912008	0.897818	1.19013	1.12706	1.13126	1.16398	0.904965	0.00600599	1.15866	0.0374621	0.99053	0.786637	1.26821	0.00535376
M0WE59	Uncharacterized protein OS=Hordeum vulgare var. distichum PE=4 SV=1 - [M0WE59_HORVD]	296	33.6498	6.07471	3.38	1.02353	0.972534	0.737993	0.600144	1.35737	1.24701	0.95331	1.04824	0.670388	0.0464566	1.30476	0.0376987	0.768534	0.0536664	1.49578	0.0581554
C5XJZ3	Putative uncharacterized protein Sb03g034200 OS=Sorghum bicolor GN=Sb03g034200 PE=4 SV=1 - [C5XJZ3_SORBI]	843	93.8296	6.26514	7.71	0.99996	1.00029	1.22304	1.30447	1.09212	1.06144	1.15932	1.12307	1.26359	0.0230288	1.07665	0.0377969	1.05982	0.113268	0.903023	0.1107
C4J988	Uncharacterized protein OS=Zea mays GN=ZEAMMB73_166147 PE=2 SV=1 - [C4J988_MAIZE]	175	20.2497	10.2866	6.29	1.0039	0.995652	1.02411	1.00643	1.08986	1.13448	1.11087	1.10013	1.0155	0.253213	1.11242	0.0384138	0.994006	0.798788	1.08887	0.0128928
K3Y754	Uncharacterized protein OS=Setaria italica GN=Si010045m.g PE=3 SV=1 - [K3Y754_SETIT]	462	50.2027	6.63916	3.03	1.02307	0.972096	2.73384	2.81968	1.12558	1.12198	2.2238	2.28258	2.78349	0.00078627	1.12651	0.0386286	2.005	0.000679122	0.811446	0.00972831
J3LKV9	Uncharacterized protein OS=Oryza brachyantha GN=OB03G16850 PE=4 SV=1 - [J3LKV9_ORYBR]	142	15.8323	9.86182	6.34	1.02782	0.967384	0.601272	0.795474	0.808058	0.739909	0.79904	0.742988	0.700052	0.098697	0.775844	0.039065	0.996164	0.952469	1.10402	0.546918
M7Z441	Peroxiredoxin-2E-1, chloroplastic OS=Triticum urartu GN=TRIUR3_26997 PE=4 SV=1 - [M7Z441_TRIUA]	247	26.1774	6.80029	3.24	0.983915	1.01829	1.0266	1.04272	0.708786	0.802741	0.830472	0.819478	1.03352	0.219214	0.75493	0.0391479	1.09158	0.280933	0.797342	0.00215841
C5WUA3	Putative uncharacterized protein Sb01g015910 OS=Sorghum bicolor GN=Sb01g015910 PE=4 SV=1 - [C5WUA3_SORBI]	427	44.7273	8.52881	1.87	0.991319	1.00869	0.786166	0.906755	0.860807	0.792126	0.939459	0.979284	0.846455	0.127892	0.826462	0.0392285	1.16081	0.0788094	1.13339	0.217344
C5XEJ6	Putative uncharacterized protein Sb03g029120 OS=Sorghum bicolor GN=Sb03g029120 PE=3 SV=1 - [C5XEJ6_SORBI]	241	26.3008	7.45947	5.81	1.01422	0.983499	0.854315	1.17746	1.12067	1.08974	1.17434	1.07941	1.01705	0.926026	1.10646	0.039543	1.01961	0.706528	1.10925	0.577578
J3LMI8	Uncharacterized protein OS=Oryza brachyantha GN=OB03G22640 PE=3 SV=1 - [J3LMI8_ORYBR]	145	15.9475	4.75439	5.52	1.05383	0.936846	0.816638	0.767643	0.70779	0.711872	0.747132	0.867757	0.795851	0.0851428	0.713155	0.039547	1.13752	0.247161	1.01932	0.836017
Q42850	Protochlorophyllide reductase B, chloroplastic OS=Hordeum vulgare GN=PORB PE=2 SV=1 - [PORB_HORVU]	395	42.1218	9.17334	6.84	0.91019	1.1044	0.326467	0.722082	1.5232	1.46685	0.53871	0.517689	0.520477	0.159708	1.4842	0.0403903	0.353304	0.000966029	1.00749	0.985991
C5YAI8	Pyruvate kinase OS=Sorghum bicolor GN=Sb06g032940 PE=3 SV=1 - [C5YAI8_SORBI]	513	55.325	7.91357	1.56	1.00823	0.990553	0.804945	0.974972	0.767074	0.8455	0.768101	0.747109	0.8905	0.328849	0.806777	0.0407039	0.939622	0.353241	0.851281	0.262334
K3XUU5	Uncharacterized protein OS=Setaria italica GN=Si005702m.g PE=3 SV=1 - [K3XUU5_SETIT]	1290	142.064	6.75635	1.24	0.982602	1.02074	0.83271	0.837442	1.14043	1.19929	0.97878	0.946718	0.833683	0.0130435	1.16791	0.0408231	0.82296	0.0251939	1.15289	0.0157303
C5YNQ9	Putative uncharacterized protein Sb08g014920 OS=Sorghum bicolor GN=Sb08g014920 PE=3 SV=1 - [C5YNQ9_SORBI]	588	66.4061	7.41553	1.7	0.985412	1.01743	0.613412	0.799519	0.896914	0.919147	0.821816	0.78912	0.705463	0.0890068	0.906743	0.0409006	0.887049	0.0352039	1.14014	0.404657
K4AA01	Uncharacterized protein OS=Setaria italica GN=Si035707m.g PE=3 SV=1 - [K4AA01_SETIT]	445	46.964	6.55127	18.2	0.984008	1.01908	0.596024	0.870346	1.09852	1.0846	0.876101	0.802368	0.732053	0.191812	1.08988	0.0412341	0.76884	0.0214001	1.14464	0.533101
I1HC19	Uncharacterized protein OS=Brachypodium distachyon GN=BRADI2G03297 PE=4 SV=1 - [I1HC19_BRADI]	310	35.6233	9.5249	3.23	0.9869	1.01568	0.50646	0.829294	0.840663	0.76188	0.710758	0.679282	0.667018	0.175915	0.80024	0.0412597	0.867397	0.12921	1.04064	0.882478
I1HA45	Catalase OS=Brachypodium distachyon GN=BRADI1G76330 PE=3 SV=1 - [I1HA45_BRADI]	474	54.8131	6.96143	9.49	1.01301	0.984931	1.21916	1.00767	1.51377	1.78539	1.70549	1.69275	1.11457	0.395603	1.65128	0.0413279	1.03003	0.750473	1.52604	0.0311924
C5Z2P1	Putative uncharacterized protein Sb10g031320 OS=Sorghum bicolor GN=Sb10g031320 PE=4 SV=1 - [C5Z2P1_SORBI]	301	34.6767	8.22119	2.99	0.983249	1.01997	1.14867	1.68842	0.91525	0.913024	0.984186	0.871426	1.41627	0.263159	0.912668	0.0414854	1.01495	0.831062	0.654055	0.217044
K3Y8Z5	Uncharacterized protein OS=Setaria italica GN=Si010687m.g PE=4 SV=1 - [K3Y8Z5_SETIT]	304	31.4295	6.01123	4.61	0.988053	1.01432	0.971822	0.805962	1.08201	1.11308	1.09152	1.09516	0.887839	0.312897	1.09625	0.0417943	0.996167	0.813175	1.23	0.132637
K3YGJ5	Uncharacterized protein OS=Setaria italica GN=Si013227m.g PE=4 SV=1 - [K3YGJ5_SETIT]	674	74.6084	9.49561	1.93	0.970196	1.03535	0.558243	0.960267	1.16093	1.15403	0.974552	0.945209	0.757155	0.354304	1.15428	0.0420318	0.829282	0.00576762	1.26424	0.424413
W5AH72	Uncharacterized protein OS=Triticum aestivum PE=4 SV=1 - [W5AH72_WHEAT]	120	13.6721	9.5249	8.33	0.993847	1.0075	1.68373	1.16147	1.16232	1.2483	1.32994	1.40285	1.42164	0.24763	1.2045	0.04239	1.13365	0.103732	0.960491	0.850949
K7UZR8	Uncharacterized protein OS=Zea mays GN=ZEAMMB73_674974 PE=4 SV=1 - [K7UZR8_MAIZE]	107	11.7601	6.80029	12.15	0.942827	1.06759	0.765419	0.861434	1.47411	1.35229	1.08691	0.978762	0.809214	0.135138	1.40588	0.0427591	0.730851	0.0429272	1.26974	0.0936133
W5C2J4	Uncharacterized protein (Fragment) OS=Triticum aestivum PE=3 SV=1 - [W5C2J4_WHEAT]	51	5.98015	9.72998	19.61	1.00364	0.995964	1.15015	1.03737	1.09678	1.14903	1.12329	1.09904	1.09398	0.238318	1.12313	0.0430643	0.989547	0.72311	1.01591	0.791333
K7UQA4	50S ribosomal protein L21 OS=Zea mays GN=ZEAMMB73_969110 PE=4 SV=1 - [K7UQA4_MAIZE]	142	15.1878	4.79248	5.63	1.02721	0.968207	0.9657	0.898236	1.13529	1.16246	1.1083	1.10536	0.93411	0.280058	1.15151	0.0431885	0.963403	0.0913691	1.18762	0.0353211
K3YSB2	Uncharacterized protein OS=Setaria italica GN=Si017156m.g PE=4 SV=1 - [K3YSB2_SETIT]	458	50.1596	8.63135	6.77	1.02962	0.965343	1.14469	0.957402	1.33069	1.22733	1.19544	1.21867	1.0537	0.642701	1.28223	0.043693	0.943741	0.307254	1.14843	0.2401
M0XD86	Uncharacterized protein OS=Hordeum vulgare var. distichum PE=4 SV=1 - [M0XD86_HORVD]	145	15.1781	9.65674	13.79	0.940994	1.06974	0.76464	0.972583	1.33329	1.43456	1.15848	1.16341	0.863973	0.379726	1.37653	0.0437602	0.838882	0.0479992	1.33656	0.10669
K7UV45	60S ribosomal protein L34 OS=Zea mays GN=ZEAMMB73_590401 PE=4 SV=1 - [K7UV45_MAIZE]	119	13.6808	11.3853	19.33	1.04186	0.950396	1.09537	0.835837	1.7853	1.5168	1.10891	1.28369	0.969356	0.845019	1.65747	0.0438351	0.724568	0.104915	1.23891	0.278277
J3L9F9	Uncharacterized protein OS=Oryza brachyantha GN=OB02G12760 PE=3 SV=1 - [J3L9F9_ORYBR]	215	23.0364	10.3306	5.58	0.947795	1.06172	0.644288	0.895945	1.26701	1.26693	0.97152	0.918988	0.76647	0.231456	1.26097	0.0440958	0.746074	0.00659969	1.22742	0.306183
K3XLQ2	Uncharacterized protein OS=Setaria italica GN=Si002825m.g PE=3 SV=1 - [K3XLQ2_SETIT]	223	24.5922	10.9019	4.04	1.00165	0.998302	1.13612	0.816976	1.08946	1.13901	1.03828	1.013	0.976569	0.896732	1.11426	0.0441363	0.920489	0.0860414	1.05028	0.788045
Q0DR25	Os03g0424800 protein (Fragment) OS=Oryza sativa subsp. japonica GN=Os03g0424800 PE=2 SV=1 - [Q0DR25_ORYSJ]	91	10.4404	9.99365	7.69	0.961173	1.04598	0.974341	1.28861	1.2709	1.38311	0.964698	0.893813	1.12744	0.514276	1.32228	0.0441676	0.700265	0.0267245	0.821278	0.336136
B8A0C6	Uncharacterized protein OS=Zea mays GN=ZEAMMB73_042159 PE=2 SV=1 - [B8A0C6_MAIZE]	969	106.684	4.65283	0.83	1.00186	0.998061	1.56834	1.18118	1.32746	1.5102	1.54151	1.60114	1.37482	0.192491	1.41889	0.044454	1.10748	0.253502	1.14298	0.421284
I1IMI3	Uncharacterized protein OS=Brachypodium distachyon GN=BRADI4G22070 PE=4 SV=1 - [I1IMI3_BRADI]	217	24.3649	10.2134	3.69	0.949148	1.06014	0.886304	1.08521	0.756446	0.730921	0.535961	0.533103	0.981202	0.883547	0.740246	0.0444639	0.718763	0.00374883	0.542254	0.0453138
K3Z7U6	Uncharacterized protein OS=Setaria italica GN=Si022616m.g PE=3 SV=1 - [K3Z7U6_SETIT]	333	36.7062	9.48096	3.6	0.92981	1.08292	1.65153	1.54485	0.565124	0.389813	1.79171	1.80839	1.58808	0.0239643	0.474449	0.0451628	3.76999	0.00440298	1.12631	0.0646631
K3Z1P2	Uncharacterized protein OS=Setaria italica GN=Si020592m.g PE=4 SV=1 - [K3Z1P2_SETIT]	247	25.8661	5.22412	5.26	0.976959	1.02739	1.05747	0.997428	0.890008	0.873691	0.887079	0.906801	1.02522	0.585159	0.879938	0.0452398	1.01711	0.359624	0.872976	0.0539306
K3YTB3	Uncharacterized protein OS=Setaria italica GN=Si017508m.g PE=3 SV=1 - [K3YTB3_SETIT]	381	40.7125	7.06396	2.36	1.03821	0.955243	0.844068	0.724716	0.813678	0.799999	1.01692	1.03763	0.786967	0.099907	0.809487	0.0456914	1.27322	0.00315418	1.30965	0.0569252
K3YWD8	Uncharacterized protein OS=Setaria italica GN=Si018497m.g PE=4 SV=1 - [K3YWD8_SETIT]	153	16.3332	8.44092	5.88	0.972916	1.03215	1.07997	0.952229	1.15176	1.13335	0.94817	0.948408	1.01353	0.864976	1.13967	0.0457159	0.829972	0.00223625	0.933264	0.39963
W5B777	Serine hydroxymethyltransferase OS=Triticum aestivum PE=1 SV=1 - [W5B777_WHEAT]	347	37.8784	8.6167	3.17	1.03425	0.959908	1.20771	1.02645	1.16049	1.1762	1.17148	1.13448	1.12035	0.345254	1.17177	0.0458522	0.986849	0.524507	1.03213	0.735375
W5C049	Uncharacterized protein (Fragment) OS=Triticum aestivum PE=4 SV=1 - [W5C049_WHEAT]	305	34.2109	5.90967	2.95	0.990536	1.01139	0.957226	0.91256	0.954623	0.953694	0.978166	0.95143	0.933991	0.11554	0.953238	0.0463158	1.01115	0.509794	1.03199	0.369445
W5FFR1	Uncharacterized protein OS=Triticum aestivum PE=4 SV=1 - [W5FFR1_WHEAT]	268	28.0217	5.89697	4.85	0.974103	1.02912	1.04004	1.06323	1.12651	1.1235	0.91449	0.874321	1.04994	0.235783	1.1232	0.0464044	0.795021	0.00754201	0.850489	0.0210712
K3Y542	Uncharacterized protein OS=Setaria italica GN=Si009330m.g PE=4 SV=1 - [K3Y542_SETIT]	879	95.9546	5.23682	5.92	0.998644	1.00185	1.15817	1.22723	1.14464	1.09182	1.18995	1.12989	1.19241	0.0307724	1.11795	0.0467852	1.03728	0.406638	0.972512	0.548066
I1NLM5	Uncharacterized protein (Fragment) OS=Oryza glaberrima PE=4 SV=1 - [I1NLM5_ORYGL]	83	8.96345	10.1987	16.87	0.971643	1.03348	0.777683	0.738902	1.14023	1.16895	0.926367	1.02984	0.756353	0.0216039	1.15164	0.0467908	0.847143	0.0814126	1.28988	0.0577597
K3Z7N8	Uncharacterized protein OS=Setaria italica GN=Si022558m.g PE=3 SV=1 - [K3Z7N8_SETIT]	344	37.1343	9.11475	6.1	0.995555	1.00548	0.838387	0.833291	1.24808	1.15781	0.905937	1.01532	0.835405	0.00114642	1.20232	0.046806	0.798563	0.0759992	1.1493	0.150283
J3MDN2	Uncharacterized protein OS=Oryza brachyantha GN=OB06G21260 PE=3 SV=1 - [J3MDN2_ORYBR]	201	22.108	5.21143	12.44	0.961821	1.04521	0.454534	0.63281	0.779617	0.818291	0.655492	0.677328	0.541766	0.0428735	0.796153	0.0469552	0.834103	0.0269405	1.22576	0.305069
C5YFS4	Putative uncharacterized protein Sb06g015360 OS=Sorghum bicolor GN=Sb06g015360 PE=4 SV=1 - [C5YFS4_SORBI]	827	93.1012	5.5415	0.97	0.967691	1.0383	0.604036	0.942851	0.848946	0.843833	0.898371	0.833544	0.771133	0.315865	0.843861	0.0474803	1.02312	0.608428	1.11961	0.645376
W5EZJ8	Uncharacterized protein OS=Triticum aestivum PE=4 SV=1 - [W5EZJ8_WHEAT]	64	6.85754	4.77979	12.5	0.976016	1.0285	1.22594	1.23367	0.764474	0.838554	0.84969	0.960799	1.22704	0.0133148	0.79971	0.0475178	1.12942	0.26051	0.736088	0.0282007
K3XFY5	Eukaryotic translation initiation factor 3 subunit D OS=Setaria italica GN=Si000804m.g PE=3 SV=1 - [K3XFY5_SETIT]	583	65.0166	5.61768	3.95	1.00494	0.99436	1.47598	1.17501	0.872846	0.918638	1.11749	1.22241	1.32596	0.162911	0.896056	0.047528	1.30612	0.0409212	0.88265	0.431991
W5I2S1	Uncharacterized protein OS=Triticum aestivum PE=4 SV=1 - [W5I2S1_WHEAT]	689	76.5189	5.30029	1.74	0.950296	1.05857	0.933561	0.943405	0.761449	0.768061	0.774265	0.911531	0.934341	0.348897	0.761379	0.0475849	1.10218	0.373331	0.898149	0.299246
W5DM31	Uncharacterized protein OS=Triticum aestivum PE=4 SV=1 - [W5DM31_WHEAT]	66	7.18979	8.1626	12.12	0.930561	1.08203	0.916691	0.995935	1.34461	1.33694	0.953644	0.932605	0.95033	0.617876	1.33238	0.0477493	0.703419	0.000791776	0.986209	0.778183
M0XSQ4	Uncharacterized protein OS=Hordeum vulgare var. distichum PE=3 SV=1 - [M0XSQ4_HORVD]	275	29.1597	5.35107	4.36	0.957181	1.05068	0.666924	1.13902	0.786146	0.72066	0.815381	0.742182	0.899436	0.715578	0.750454	0.0481824	1.03368	0.656779	0.862466	0.654947
Q6ZI51	Os02g0595800 protein OS=Oryza sativa subsp. japonica GN=OJ1126_D09.32 PE=4 SV=1 - [Q6ZI51_ORYSJ]	519	55.7106	9.14404	2.7	1.03669	0.957042	1.10004	0.941221	0.78731	0.823247	0.936875	0.953877	1.02384	0.814126	0.807812	0.0482649	1.17397	0.0195437	0.926268	0.445513
I1P3K7	Uncharacterized protein OS=Oryza glaberrima PE=3 SV=1 - [I1P3K7_ORYGL]	325	36.0957	6.78564	3.69	1.02203	0.974297	1.32511	0.873655	1.10022	1.10841	1.18428	1.27366	1.1014	0.699287	1.10634	0.048313	1.11288	0.108835	1.11787	0.630036
K3Z8N3	Uncharacterized protein OS=Setaria italica GN=Si022903m.g PE=4 SV=1 - [K3Z8N3_SETIT]	280	30.4958	8.71924	5	1.08748	0.897214	1.38413	0.976766	1.56793	1.43106	1.28668	1.2535	1.18955	0.490796	1.51106	0.0494698	0.847012	0.0827012	1.07594	0.703747
W5GN97	Uncharacterized protein (Fragment) OS=Triticum aestivum PE=4 SV=1 - [W5GN97_WHEAT]	38	4.26096	4.55127	21.05	0.982022	1.02142	0.546228	0.629418	0.869551	0.804249	0.65502	0.806843	0.586813	0.0121401	0.835461	0.0495824	0.87338	0.328272	1.24346	0.240089
K3XJ73	Uncharacterized protein OS=Setaria italica GN=Si001407m.g PE=3 SV=1 - [K3XJ73_SETIT]	366	40.9656	8.33838	2.73	0.942653	1.06779	2.68432	3.1097	0.741987	0.71839	0.959194	1.10663	2.88196	0.0134578	0.726395	0.0496376	1.41458	0.0557784	0.356544	0.0142713
K3XZM2	Uncharacterized protein OS=Setaria italica GN=Si007383m.g PE=4 SV=1 - [K3XZM2_SETIT]	170	18.6807	9.11475	7.06	1.00439	0.994571	1.03786	0.883244	0.868451	0.917012	1.05976	0.971657	0.961054	0.665183	0.893197	0.0498574	1.13776	0.134387	1.05742	0.598539
K7UBM0	Uncharacterized protein OS=Zea mays GN=ZEAMMB73_046549 PE=3 SV=1 - [K7UBM0_MAIZE]	266	29.4062	6.16357	3.01	1.04585	0.946248	0.669613	1.03644	1.3552	1.25264	1.05188	0.870337	0.856408	0.530234	1.30909	0.0499058	0.737089	0.0813554	1.1267	0.650143
M8A2T1	Ribulose bisphosphate carboxylase large chain OS=Triticum urartu GN=TRIUR3_00065 PE=4 SV=1 - [M8A2T1_TRIUA]	420	46.5265	6.12549	24.29	1.00203	0.997856	0.822456	0.736152	1.04979	1.07958	0.942668	0.876295	0.779348	0.0362668	1.06474	0.0499624	0.854227	0.0507841	1.16704	0.139255
W5BFY3	Uncharacterized protein OS=Triticum aestivum PE=4 SV=1 - [W5BFY3_WHEAT]	708	80.4104	5.75732	1.69	1.00908	0.98953	0.762515	0.834309	1.45394	1.28315	1.16285	1.36473	0.798966	0.0326272	1.3695	0.0501475	0.923453	0.51122	1.58288	0.0491205
M0Z0F7	Uncharacterized protein OS=Hordeum vulgare var. distichum PE=3 SV=1 - [M0Z0F7_HORVD]	374	38.6993	8.6167	4.55	0.983478	1.01971	1.21493	1.1138	1.19505	1.30503	1.29755	1.4559	1.16251	0.0938174	1.24805	0.0502492	1.10135	0.319279	1.18238	0.152239
C5XNE6	Putative uncharacterized protein Sb03g004370 OS=Sorghum bicolor GN=Sb03g004370 PE=4 SV=1 - [C5XNE6_SORBI]	189	19.7516	6.99072	4.76	1.03063	0.964171	0.917145	1.14364	0.846306	0.858542	1.05206	0.97436	1.03308	0.806097	0.854644	0.050259	1.18862	0.0549422	0.983323	0.899028
C5Z7D7	Putative uncharacterized protein Sb10g008200 OS=Sorghum bicolor GN=Sb10g008200 PE=3 SV=1 - [C5Z7D7_SORBI]	763	82.9399	6.53662	1.7	1.05894	0.93083	0.95717	0.91674	1.37442	1.28472	1.26432	1.28252	0.941771	0.479337	1.3364	0.0504884	0.957768	0.344657	1.3591	0.00431349
J3LFD6	Uncharacterized protein OS=Oryza brachyantha GN=OB02G33530 PE=3 SV=1 - [J3LFD6_ORYBR]	203	22.4762	5.70654	12.81	1.06416	0.924689	2.48629	1.60483	0.702981	0.653972	1.09806	1.18461	2.05703	0.142637	0.682282	0.0506109	1.6822	0.0113482	0.557955	0.177928
K7UR36	Uncharacterized protein OS=Zea mays GN=ZEAMMB73_692829 PE=4 SV=1 - [K7UR36_MAIZE]	262	29.5614	9.31982	4.2	0.986181	1.01652	0.599227	0.97161	1.15983	1.25028	0.945299	0.896039	0.784357	0.367147	1.20342	0.0507065	0.764008	0.0312623	1.1722	0.546233
Q69LW4	Putative phosphoenolpyruvate carboxylase OS=Oryza sativa subsp. japonica GN=OSJNBa0057D11.22 PE=2 SV=1 - [Q69LW4_ORYSJ]	972	110.116	6.22705	4.73	1.02247	0.97378	1.24154	1.04925	1.21149	1.14263	1.29616	1.2396	1.14755	0.275865	1.17927	0.0513024	1.07716	0.178364	1.10694	0.346123
C5X9B5	Putative uncharacterized protein Sb02g034110 OS=Sorghum bicolor GN=Sb02g034110 PE=3 SV=1 - [C5X9B5_SORBI]	487	51.7735	5.65576	2.05	1.0366	0.957139	0.98878	1.00752	1.66284	1.41735	2.38336	2.20657	1.00128	0.977833	1.54493	0.0520439	1.49015	0.0378854	2.29922	0.00466534
K3YPB4	Uncharacterized protein OS=Setaria italica GN=Si016106m.g PE=4 SV=1 - [K3YPB4_SETIT]	1351	148.067	6.40479	0.52	0.996076	1.00487	0.783544	1.02356	1.19144	1.11827	1.2201	1.11218	0.903123	0.504333	1.15431	0.0525182	1.00977	0.878492	1.29062	0.184093
J3LPF5	Uncharacterized protein OS=Oryza brachyantha GN=OB03G29310 PE=3 SV=1 - [J3LPF5_ORYBR]	359	39.5562	4.67822	2.51	0.985439	1.0174	0.629723	0.591335	0.849573	0.761391	0.771748	0.782247	0.609664	0.00405755	0.804341	0.0527937	0.964637	0.586903	1.27266	0.0139894
K7UYZ0	Uncharacterized protein OS=Zea mays GN=ZEAMMB73_680706 PE=4 SV=1 - [K7UYZ0_MAIZE]	187	20.7503	8.86572	6.95	1.00401	0.995523	1.02093	1.26964	1.08009	1.05001	1.05073	1.1594	1.14555	0.362714	1.06529	0.0528226	1.03758	0.551423	0.964881	0.794883
W5GA48	Uncharacterized protein (Fragment) OS=Triticum aestivum PE=4 SV=1 - [W5GA48_WHEAT]	99	10.8227	9.78857	10.1	1.00551	0.993758	0.892677	0.92091	0.868346	0.917973	0.76289	0.793376	0.907125	0.0260699	0.893486	0.0528499	0.871214	0.0585246	0.858115	0.0250967
J3N5C5	Uncharacterized protein OS=Oryza brachyantha GN=OB11G10110 PE=4 SV=1 - [J3N5C5_ORYBR]	481	53.2117	7.48877	8.11	0.976039	1.02845	1.38963	1.48138	0.845087	0.766838	0.954575	0.891413	1.43229	0.0145469	0.80416	0.0530189	1.14521	0.14538	0.642975	0.0116052
I1ISY2	Uncharacterized protein OS=Brachypodium distachyon GN=BRADI4G38260 PE=4 SV=1 - [I1ISY2_BRADI]	296	32.4883	4.64014	3.38	0.899073	1.11912	0.321235	0.686022	1.45678	1.54506	0.639342	0.558014	0.499089	0.14098	1.48739	0.053478	0.398873	0.0043954	1.18873	0.661565
T1MMZ6	Uncharacterized protein (Fragment) OS=Triticum urartu PE=4 SV=1 - [T1MMZ6_TRIUA]	394	43.6397	7.85498	2.28	1.03123	0.963467	0.981041	0.892507	1.50652	1.82205	1.43582	1.49573	0.939264	0.39072	1.66871	0.0538529	0.880725	0.34188	1.56471	0.0100553
K4A754	Uncharacterized protein OS=Setaria italica GN=Si034709m.g PE=4 SV=1 - [K4A754_SETIT]	622	67.4655	7.89893	7.23	1.04604	0.946021	0.668049	0.689986	0.778004	0.795317	0.801445	0.795198	0.681723	0.0251062	0.789794	0.0540452	1.01482	0.332664	1.1757	0.00901412
M0Y485	Uncharacterized protein OS=Hordeum vulgare var. distichum PE=4 SV=1 - [M0Y485_HORVD]	101	10.9053	4.84326	8.91	1.04411	0.948228	0.748819	0.841127	0.780297	0.702285	0.881864	0.888109	0.798032	0.0941975	0.744143	0.0540744	1.19384	0.0668121	1.11323	0.19108
K4A8N1	Serine hydroxymethyltransferase OS=Setaria italica GN=Si035240m.g PE=3 SV=1 - [K4A8N1_SETIT]	513	56.4851	8.49951	5.07	0.999175	1.00122	0.955687	0.83202	0.922149	0.8719	0.995391	0.984519	0.893677	0.227641	0.896847	0.0545813	1.1036	0.0687208	1.10751	0.261658
M0XSW2	Uncharacterized protein OS=Hordeum vulgare var. distichum PE=4 SV=1 - [M0XSW2_HORVD]	308	34.4705	5.05908	2.92	0.989103	1.01308	1.1491	1.16631	0.953039	0.942896	1.06041	0.996624	1.15644	0.00876186	0.946932	0.0551279	1.08497	0.130099	0.88841	0.059598
K3YIC2	Uncharacterized protein OS=Setaria italica GN=Si013743m.g PE=3 SV=1 - [K3YIC2_SETIT]	357	39.7732	6.40479	7	1.00667	0.992254	1.04113	0.858543	1.26628	1.43919	1.31386	1.38421	0.950351	0.642209	1.35346	0.0553472	0.997266	0.971987	1.42028	0.0551419
W5F6F6	Uncharacterized protein OS=Triticum aestivum PE=4 SV=1 - [W5F6F6_WHEAT]	398	45.3658	5.61768	2.01	0.985395	1.01745	0.800099	1.02104	0.91445	0.934776	0.769216	0.650688	0.909274	0.501185	0.923299	0.0559725	0.767837	0.070291	0.779681	0.250672
K7URE0	Uncharacterized protein OS=Zea mays GN=ZEAMMB73_482448 PE=4 SV=1 - [K7URE0_MAIZE]	797	86.6555	6.17627	4.02	0.971346	1.03399	0.943065	1.1428	0.868036	0.821458	0.95359	0.93303	1.04015	0.737529	0.842498	0.0560079	1.11668	0.0606994	0.904479	0.425622
K7VYD0	Uncharacterized protein OS=Zea mays GN=ZEAMMB73_590146 PE=3 SV=1 - [K7VYD0_MAIZE]	314	34.2791	7.1958	6.37	0.95194	1.05685	1.08683	0.751581	2.1959	1.73184	2.17918	1.89768	0.915181	0.675575	1.95528	0.0563273	1.03796	0.809299	2.21761	0.0361822
C5YFJ6	Putative uncharacterized protein Sb06g027850 OS=Sorghum bicolor GN=Sb06g027850 PE=4 SV=1 - [C5YFJ6_SORBI]	248	26.6225	5.04639	5.65	0.981379	1.02218	0.879034	0.90606	0.920702	0.90221	0.89266	0.947601	0.890962	0.0466976	0.909837	0.0563459	1.00952	0.792954	1.0309	0.46268
M0XTB7	Uncharacterized protein OS=Hordeum vulgare var. distichum PE=4 SV=1 - [M0XTB7_HORVD]	90	10.2773	9.62744	13.33	0.964087	1.04192	1.60549	1.08153	1.18988	1.2719	1.15181	1.11085	1.33949	0.327328	1.2272	0.0563954	0.919119	0.162012	0.842071	0.504174
K7W0K8	Uncharacterized protein OS=Zea mays GN=ZEAMMB73_077058 PE=3 SV=1 - [K7W0K8_MAIZE]	501	54.4182	5.5542	1.6	0.998426	1.00136	1.17679	1.08985	0.910826	0.946141	1.05148	1.00779	1.13344	0.0918537	0.928581	0.0564073	1.10894	0.0691981	0.908509	0.166742
I1PSY1	Uncharacterized protein OS=Oryza glaberrima PE=4 SV=1 - [I1PSY1_ORYGL]	311	33.6176	5.37646	5.47	0.912877	1.10231	0.542909	1.04604	0.639772	0.59628	0.471889	0.485297	0.788484	0.510977	0.613367	0.0569651	0.774389	0.0256157	0.602403	0.336185
K7VNE0	Uncharacterized protein OS=Zea mays GN=ZEAMMB73_030639 PE=3 SV=1 - [K7VNE0_MAIZE]	659	72.5244	6.75635	6.07	0.9484	1.06102	0.532833	0.75266	0.780681	0.777561	0.590426	0.516632	0.639733	0.0993625	0.775468	0.0570704	0.710454	0.0257672	0.861194	0.522051
M0VS24	Uncharacterized protein OS=Hordeum vulgare var. distichum PE=4 SV=1 - [M0VS24_HORVD]	132	14.8865	8.80713	10.61	1.00739	0.991499	2.14776	0.699679	0.966814	0.956747	0.78963	0.714339	1.42451	0.617227	0.962315	0.057078	0.781867	0.0312462	0.528183	0.451993
K4AF58	Uncharacterized protein OS=Setaria italica GN=Si037515m.g PE=4 SV=1 - [K4AF58_SETIT]	208	22.8939	9.90576	4.33	1.0424	0.950313	0.94877	0.935968	0.798621	0.81765	0.856736	0.8596	0.945815	0.36536	0.811091	0.0571029	1.06191	0.0350502	0.91065	0.00601439
M0ZFE4	Uncharacterized protein OS=Hordeum vulgare var. distichum PE=4 SV=1 - [M0ZFE4_HORVD]	415	45.1044	8.5874	3.86	1.02303	0.973123	0.948044	1.03773	0.848259	0.889489	0.712833	0.841356	0.9948	0.928667	0.870548	0.0574088	0.89437	0.306859	0.782662	0.110444
B4FCM8	Histone H2B OS=Zea mays GN=ZEAMMB73_614350 PE=2 SV=1 - [B4FCM8_MAIZE]	150	16.18	10.0229	24.67	0.931705	1.08055	0.976617	0.751252	0.713444	0.703761	0.631702	0.604902	0.858674	0.402798	0.704287	0.0574692	0.872566	0.024004	0.715681	0.162833
B4FI50	Uncharacterized protein OS=Zea mays GN=ZEAMMB73_606459 PE=2 SV=1 - [B4FI50_MAIZE]	158	17.2558	9.77393	7.59	1.03611	0.957715	0.610378	0.630737	1.17176	1.14835	0.965874	0.970203	0.622478	0.0113824	1.16365	0.0575105	0.834475	0.00382169	1.55995	0.000895853
W5BW66	Uncharacterized protein OS=Triticum aestivum PE=4 SV=1 - [W5BW66_WHEAT]	90	9.84216	8.49951	8.89	1.05952	0.930147	0.686437	1.11157	0.707215	0.590967	0.962293	0.889319	0.903672	0.708291	0.652462	0.0578328	1.42631	0.0563578	1.02981	0.912463
C5WXA8	Putative uncharacterized protein Sb01g018230 OS=Sorghum bicolor GN=Sb01g018230 PE=4 SV=1 - [C5WXA8_SORBI]	394	42.1158	9.0708	6.85	1.0321	0.96243	0.664172	0.747291	1.13132	1.14453	0.979584	0.875075	0.707666	0.0329025	1.14104	0.0580684	0.814933	0.0572357	1.314	0.0800322
M0UL09	Uncharacterized protein OS=Hordeum vulgare var. distichum PE=3 SV=1 - [M0UL09_HORVD]	108	11.868	6.15088	12.96	0.95644	1.05079	0.99461	1.2143	0.780913	0.821295	0.849732	0.817225	1.10048	0.487735	0.79822	0.0586161	1.04041	0.338033	0.754653	0.134785
K4A9L2	Uncharacterized protein OS=Setaria italica GN=Si035345m.g PE=3 SV=1 - [K4A9L2_SETIT]	464	50.0067	8.17725	1.51	1.00786	0.990996	0.982793	1.27531	0.869172	0.91972	0.949186	0.840381	1.1297	0.469603	0.89496	0.0587855	1.00038	0.996023	0.792509	0.272108
M0XLU7	Uncharacterized protein OS=Hordeum vulgare var. distichum PE=4 SV=1 - [M0XLU7_HORVD]	216	22.9058	7.45947	8.8	1.03731	0.956301	2.55853	2.11273	0.809788	0.841681	1.26258	1.32243	2.34311	0.0274599	0.828378	0.059074	1.56528	0.0052364	0.553385	0.0434747
M0YD96	Uncharacterized protein OS=Hordeum vulgare var. distichum PE=4 SV=1 - [M0YD96_HORVD]	167	18.7065	6.87354	5.39	1.0319	0.962684	1.11152	0.977798	0.865916	0.850933	0.797794	0.825863	1.0475	0.593509	0.860758	0.0592908	0.945719	0.099474	0.777123	0.0763636
K3ZH55	Uncharacterized protein OS=Setaria italica GN=Si025907m.g PE=4 SV=1 - [K3ZH55_SETIT]	977	105.843	6.75635	3.89	0.999553	1.00078	1.23818	1.0817	0.913642	0.948784	0.986464	0.976853	1.15975	0.177885	0.931061	0.0592953	1.05417	0.109412	0.8463	0.150774
M0X186	Uncharacterized protein OS=Hordeum vulgare var. distichum PE=4 SV=1 - [M0X186_HORVD]	254	26.6164	9.40771	5.12	1.03586	0.958011	0.822944	0.525672	0.78784	0.677493	0.80294	0.818382	0.67638	0.170577	0.734917	0.0595158	1.10645	0.296479	1.20221	0.456311
K3XYV6	Uncharacterized protein OS=Setaria italica GN=Si007114m.g PE=4 SV=1 - [K3XYV6_SETIT]	260	27.2579	8.70459	12.69	1.0643	0.924507	0.85902	0.657413	0.728608	0.707819	0.831738	0.950756	0.762482	0.194038	0.722255	0.0596658	1.24092	0.103337	1.17545	0.3736
K3XIQ2	Uncharacterized protein OS=Setaria italica GN=Si001775m.g PE=3 SV=1 - [K3XIQ2_SETIT]	393	42.2711	6.27783	9.67	1.08409	0.901193	0.60081	0.540713	0.639126	0.630963	0.739139	0.795459	0.574994	0.0483165	0.639754	0.0597171	1.20826	0.0433038	1.34434	0.0412093
W5DQT6	Uncharacterized protein OS=Triticum aestivum PE=4 SV=1 - [W5DQT6_WHEAT]	88	9.65898	8.01611	12.5	1.0591	0.930608	1.61201	1.50806	1.28711	1.23746	2.02157	1.97729	1.5681	0.020717	1.26881	0.0603883	1.58397	0.00203015	1.28166	0.016131
W5FYP9	Uncharacterized protein OS=Triticum aestivum PE=4 SV=1 - [W5FYP9_WHEAT]	392	42.7874	8.25049	3.57	1.02415	0.971503	1.53072	1.26957	1.28858	1.17898	1.30096	1.32047	1.40319	0.094356	1.23647	0.060427	1.06236	0.301015	0.936128	0.565106
K7UY42	Uncharacterized protein OS=Zea mays GN=ZEAMMB73_715692 PE=4 SV=1 - [K7UY42_MAIZE]	152	16.1897	10.4331	7.24	1.07828	0.908058	0.617263	0.637047	0.607296	0.673064	0.568428	0.654033	0.631469	0.0506712	0.644584	0.0607843	0.954779	0.645393	0.974609	0.75171
C5XH02	Aspartokinase OS=Sorghum bicolor GN=Sb03g044650 PE=3 SV=1 - [C5XH02_SORBI]	555	59.8002	6.13818	2.7	0.994459	1.00678	1.56288	1.04609	0.958909	0.972236	0.899964	0.915284	1.30368	0.360735	0.964977	0.0609678	0.939986	0.0293518	0.695773	0.264507
K3Z578	Uncharacterized protein OS=Setaria italica GN=Si021687m.g PE=4 SV=1 - [K3Z578_SETIT]	541	58.5263	6.04932	2.22	1.06302	0.926023	1.88169	1.08641	1.29859	1.43391	1.29321	1.29342	1.49223	0.348888	1.37377	0.0610093	0.946617	0.393771	0.871473	0.678789
K3ZEB2	Uncharacterized protein OS=Setaria italica GN=Si024905m.g PE=4 SV=1 - [K3ZEB2_SETIT]	859	97.1481	8.00146	1.4	1.03799	0.955502	1.27276	1.349	1.15257	1.19113	1.2198	1.19389	1.31516	0.0305087	1.17568	0.061442	1.02986	0.270909	0.920639	0.122772
C5YZI4	Putative uncharacterized protein Sb09g002740 OS=Sorghum bicolor GN=Sb09g002740 PE=3 SV=1 - [C5YZI4_SORBI]	341	36.8902	8.6167	3.81	1.05702	0.932851	0.629786	0.592499	0.748446	0.762716	0.751882	0.846121	0.614254	0.0273622	0.759428	0.0619051	1.05747	0.458411	1.30739	0.0656745
K7UN43	Uncharacterized protein OS=Zea mays GN=ZEAMMB73_955518 PE=4 SV=1 - [K7UN43_MAIZE]	555	59.3237	4.93213	1.62	0.964556	1.04159	1.42064	0.912071	0.85062	0.796795	0.887309	0.816557	1.16278	0.590445	0.821184	0.0622836	1.03427	0.590379	0.730423	0.345359
M0WBP9	Uncharacterized protein (Fragment) OS=Hordeum vulgare var. distichum PE=4 SV=1 - [M0WBP9_HORVD]	67	7.07276	9.71533	14.93	0.996812	1.004	0.889314	1.02593	1.47866	1.27976	1.52799	1.54618	0.957231	0.595497	1.37865	0.0626043	1.11447	0.254704	1.60511	0.013849
M8D1N9	Aminoacylase-1 OS=Aegilops tauschii GN=F775_27464 PE=4 SV=1 - [M8D1N9_AEGTA]	313	34.9199	5.61768	2.56	0.853935	1.17228	1.23796	1.16568	1.60976	1.76582	1.56583	1.71056	1.18627	0.367058	1.66595	0.0626211	0.970616	0.687034	1.36309	0.0326822
J3MMC3	Uncharacterized protein OS=Oryza brachyantha GN=OB07G25550 PE=4 SV=1 - [J3MMC3_ORYBR]	293	32.5287	9.86182	3.41	1.03019	0.962426	1.10116	1.08358	0.864558	0.869508	0.902212	0.847355	1.09642	0.111086	0.870246	0.0626409	1.00894	0.804812	0.800811	0.0170752
J3LG45	Phosphoribulokinase OS=Oryza brachyantha GN=OB02G36120 PE=3 SV=1 - [J3LG45_ORYBR]	403	44.7747	6.02393	7.94	0.986478	1.01617	0.505078	0.706015	0.89374	0.825289	0.753873	0.691764	0.604745	0.0599833	0.858376	0.0627644	0.840961	0.0978161	1.19366	0.380798
K7UCL0	Uncharacterized protein OS=Zea mays GN=ZEAMMB73_544245 PE=4 SV=1 - [K7UCL0_MAIZE]	653	77.2185	6.40479	4.9	1.01445	0.983086	1.21031	1.23199	1.07096	1.10642	1.13292	1.06789	1.22265	0.00726828	1.09003	0.0628302	1.01076	0.781823	0.901119	0.0719772
W5FFU7	Uncharacterized protein OS=Triticum aestivum PE=4 SV=1 - [W5FFU7_WHEAT]	208	22.3738	5.19873	3.37	0.980816	1.02284	0.482273	0.809437	0.838453	0.731657	0.529332	0.463393	0.644675	0.163556	0.783622	0.0634766	0.632265	0.0441486	0.768536	0.464869
K7UG80	Uncharacterized protein OS=Zea mays GN=ZEAMMB73_414598 PE=3 SV=1 - [K7UG80_MAIZE]	259	28.3033	7.04932	3.09	0.982213	1.01989	0.653864	0.677324	0.745186	0.84719	0.626192	0.635419	0.664896	0.00434712	0.795354	0.0637715	0.792282	0.0839808	0.947733	0.110039
W5HTT3	Glucose-1-phosphate adenylyltransferase (Fragment) OS=Triticum aestivum PE=3 SV=1 - [W5HTT3_WHEAT]	434	47.8204	5.43994	10.37	0.987567	1.01489	0.600879	0.754433	0.898291	0.934344	0.750685	0.729617	0.676824	0.0534678	0.915192	0.0642008	0.807745	0.0137575	1.09222	0.504646
B4FW06	Uncharacterized protein OS=Zea mays GN=ZEAMMB73_874955 PE=2 SV=1 - [B4FW06_MAIZE]	179	19.926	9.77393	10.61	0.860743	1.16426	1.20633	1.17037	1.56801	1.60297	1.60701	1.5861	1.17368	0.368862	1.56591	0.0642993	1.00698	0.641489	1.3435	0.00258619
I1I019	Uncharacterized protein OS=Brachypodium distachyon GN=BRADI3G12497 PE=4 SV=1 - [I1I019_BRADI]	450	47.9145	6.30322	2.22	1.05546	0.93493	0.813349	0.670737	1.21937	1.28415	0.94584	0.983921	0.745625	0.113349	1.25781	0.064326	0.770819	0.0167236	1.3003	0.0944154
B6SKA7	Elongation factor 1-alpha OS=Zea mays GN=ZEAMMB73_051895 PE=2 SV=1 - [B6SKA7_MAIZE]	447	49.1497	9.12939	10.29	0.973047	1.03052	1.89309	1.39994	1.25025	1.15864	1.29241	1.13204	1.64359	0.121759	1.20231	0.0643836	1.00646	0.940562	0.736236	0.235925
W5HL13	Uncharacterized protein OS=Triticum aestivum PE=4 SV=1 - [W5HL13_WHEAT]	158	18.3539	9.77393	5.7	0.99811	1.00247	0.855569	0.767677	1.27641	1.15956	1.09175	0.945406	0.811386	0.0503186	1.21763	0.0651545	0.836278	0.166942	1.25499	0.136193
I1QQW0	Uncharacterized protein OS=Oryza glaberrima PE=4 SV=1 - [I1QQW0_ORYGL]	487	54.9367	8.5874	1.64	0.980816	1.02274	1.42961	1.16003	1.16758	1.10778	1.13315	1.20089	1.29252	0.164743	1.13566	0.0652176	1.02579	0.582744	0.901298	0.454873
W5FU84	Uncharacterized protein OS=Triticum aestivum PE=4 SV=1 - [W5FU84_WHEAT]	119	13.0465	8.80713	10.92	1.02773	0.967591	0.673735	0.92879	0.826093	0.722022	0.817152	0.715889	0.803142	0.272636	0.775873	0.0652488	0.990263	0.926792	0.956641	0.823761
C5X079	Putative uncharacterized protein Sb01g007650 OS=Sorghum bicolor GN=Sb01g007650 PE=4 SV=1 - [C5X079_SORBI]	112	11.992	9.40771	10.71	1.03083	0.96394	1.18535	1.65869	1.14362	1.11747	1.18714	1.15101	1.42575	0.217625	1.13351	0.0656442	1.03408	0.226177	0.822121	0.398193
K7U3K1	Uncharacterized protein OS=Zea mays GN=ZEAMMB73_157097 PE=4 SV=1 - [K7U3K1_MAIZE]	132	13.8135	9.99365	7.58	0.993446	1.00791	0.638574	0.996701	0.948351	0.913546	0.800018	0.74886	0.817082	0.414505	0.930315	0.0659043	0.831882	0.0369237	0.947166	0.833484
W5DNQ8	Ferritin OS=Triticum aestivum PE=3 SV=1 - [W5DNQ8_WHEAT]	83	9.57788	5.73193	12.05	1.00588	0.993329	1.15518	1.17299	0.949649	0.915672	1.00884	0.959332	1.16455	0.00435511	0.933032	0.0660222	1.05514	0.22887	0.845374	0.0207006
C5Y519	Ribulose bisphosphate carboxylase small chain OS=Sorghum bicolor GN=Sb05g003480 PE=3 SV=1 - [C5Y519_SORBI]	169	19.0465	8.51416	10.65	1.01841	0.978566	0.480892	0.790162	0.907225	0.85899	0.757257	1.01415	0.636489	0.145343	0.884445	0.0662808	1.00294	0.985958	1.39365	0.339371
T1LMM4	Uncharacterized protein OS=Triticum urartu PE=4 SV=1 - [T1LMM4_TRIUA]	406	44.3886	7.26904	3.2	1.02433	0.971599	0.472713	0.819469	1.17214	1.28643	0.979333	0.748109	0.64741	0.182629	1.2318	0.0666983	0.70262	0.105182	1.33684	0.405956
I1GP45	Uncharacterized protein OS=Brachypodium distachyon GN=BRADI1G11130 PE=4 SV=1 - [I1GP45_BRADI]	225	25.5908	6.68311	5.33	0.96357	1.04315	1.5955	1.44492	1.42483	1.7266	1.46429	1.44679	1.51512	0.0260892	1.57044	0.0669519	0.923733	0.50991	0.95746	0.483426
M0XEB3	Uncharacterized protein (Fragment) OS=Hordeum vulgare var. distichum PE=3 SV=1 - [M0XEB3_HORVD]	387	43.5948	5.75732	2.84	0.944968	1.06506	1.35622	1.15343	1.43983	1.28576	1.19024	1.04398	1.24856	0.168127	1.35599	0.0671136	0.819718	0.146836	0.890251	0.385493
W5GAJ9	Uncharacterized protein OS=Triticum aestivum PE=4 SV=1 - [W5GAJ9_WHEAT]	273	29.4996	5.37646	2.56	1.02693	0.968531	1.28336	1.09392	0.834812	0.733777	0.976298	0.92954	1.19134	0.193953	0.786078	0.0672826	1.215	0.0938805	0.801688	0.136976
J3MMC9	Uncharacterized protein OS=Oryza brachyantha GN=OB07G25610 PE=3 SV=1 - [J3MMC9_ORYBR]	263	27.3001	6.90283	16.35	1.00103	0.999038	0.920593	0.977746	0.923895	0.956555	0.827497	0.817536	0.949138	0.217241	0.940194	0.0673567	0.874808	0.0203962	0.866564	0.0486588
T1LA99	Uncharacterized protein (Fragment) OS=Triticum urartu PE=4 SV=1 - [T1LA99_TRIUA]	66	7.32171	9.33447	28.79	0.960897	1.0463	0.578817	0.716246	1.15457	1.18956	0.911119	0.843707	0.645209	0.0479429	1.16786	0.0675281	0.748606	0.0162083	1.35501	0.0952713
T1LRN6	Uncharacterized protein (Fragment) OS=Triticum urartu PE=4 SV=1 - [T1LRN6_TRIUA]	522	51.9266	9.62744	4.41	0.932661	1.07956	0.192872	0.717088	0.711836	0.579954	0.534578	0.399849	0.452217	0.180185	0.641973	0.067566	0.723358	0.1985	1.02689	0.968052
K4AFM8	Uncharacterized protein OS=Setaria italica GN=Si037685m.g PE=3 SV=1 - [K4AFM8_SETIT]	183	19.7645	9.1001	7.1	0.935811	1.06993	0.86247	0.87369	1.24332	1.31237	0.883857	0.811458	0.865595	0.183093	1.27418	0.0676918	0.663352	0.0132539	0.976474	0.633257
M0VUB8	Glutamyl-tRNA reductase OS=Hordeum vulgare var. distichum PE=3 SV=1 - [M0VUB8_HORVD]	363	40.0561	8.68994	2.75	0.99048	1.01146	1.25222	0.906859	1.30087	1.52653	1.3455	1.81989	1.0785	0.694237	1.41233	0.067805	1.11954	0.585891	1.46608	0.228491
K4A6B2	Uncharacterized protein OS=Setaria italica GN=Si034373m.g PE=4 SV=1 - [K4A6B2_SETIT]	735	79.4346	6.65381	1.5	1.01889	0.971834	1.06915	0.750023	1.08106	1.10946	0.964576	0.99985	0.913827	0.648027	1.10036	0.0680431	0.896784	0.03786	1.07984	0.695324
C0P568	NADH ubiquinone oxidoreductase 13kD-like subunit OS=Zea mays GN=ZEAMMB73_763370 PE=4 SV=1 - [C0P568_MAIZE]	110	11.7071	8.20654	19.09	0.991162	1.01066	0.973916	1.03336	0.867222	0.922367	0.791935	0.869471	1.00272	0.938475	0.893981	0.068266	0.928373	0.310252	0.827693	0.0713581
I1GZH8	Uncharacterized protein OS=Brachypodium distachyon GN=BRADI1G45030 PE=3 SV=1 - [I1GZH8_BRADI]	383	40.499	5.61768	6.27	0.973392	1.03158	0.943805	0.975517	1.15518	1.24867	1.09974	1.08524	0.957279	0.325383	1.19894	0.0684846	0.90895	0.146792	1.13841	0.0167961
J3MTV8	Uncharacterized protein OS=Oryza brachyantha GN=OB08G25390 PE=3 SV=1 - [J3MTV8_ORYBR]	264	28.9434	4.89404	6.82	0.972205	1.03243	1.59286	1.4034	0.743663	0.84244	0.806674	0.732388	1.49466	0.0379218	0.791218	0.0686327	0.970342	0.740114	0.513661	0.0189509
M0ZFW5	Uncharacterized protein OS=Hordeum vulgare var. distichum PE=4 SV=1 - [M0ZFW5_HORVD]	67	7.53204	10.3745	16.42	0.97748	1.02641	0.749027	0.85122	0.846913	0.743222	0.700015	0.645835	0.798569	0.0705549	0.793523	0.0689437	0.846374	0.172033	0.841026	0.158877
C4JA47	Elongation factor 1-alpha OS=Zea mays GN=ZEAMMB73_768678 PE=2 SV=1 - [C4JA47_MAIZE]	447	49.2507	9.11475	10.29	1.03889	0.954445	1.13161	1.31137	1.14688	1.19216	1.35555	1.24511	1.22558	0.151865	1.17343	0.068972	1.11185	0.159724	1.06454	0.532774
J3L3E8	Uncharacterized protein OS=Oryza brachyantha GN=OB01G37540 PE=3 SV=1 - [J3L3E8_ORYBR]	946	102.398	6.30322	4.65	0.995293	1.00579	0.896688	0.680663	0.940895	0.965099	0.810214	0.89075	0.788248	0.189172	0.95248	0.0690953	0.892429	0.134988	1.07837	0.645496
W5CHH3	Uncharacterized protein OS=Triticum aestivum PE=4 SV=1 - [W5CHH3_WHEAT]	135	15.4799	8.63135	5.19	0.923709	1.0901	1.5002	1.70077	1.30199	1.31068	1.15233	1.02914	1.58951	0.0449631	1.29738	0.0694416	0.834953	0.0731351	0.681499	0.049388
K4AF72	Uncharacterized protein OS=Setaria italica GN=Si037529m.g PE=4 SV=1 - [K4AF72_SETIT]	207	22.1142	5.41455	7.25	1.06063	0.928845	1.17368	0.925825	0.76575	0.748754	1.02873	1.11132	1.05531	0.732893	0.76126	0.0701284	1.41304	0.0176894	1.01931	0.89091
K7W3R2	Uncharacterized protein OS=Zea mays GN=ZEAMMB73_963371 PE=4 SV=1 - [K7W3R2_MAIZE]	100	11.1046	4.97021	8	1.02584	0.96915	1.29456	1.15784	0.872231	0.801223	1.23751	1.33035	1.22928	0.0906844	0.83883	0.0714047	1.53446	0.016652	1.04708	0.557118
J3L581	Uncharacterized protein OS=Oryza brachyantha GN=OB01G43870 PE=4 SV=1 - [J3L581_ORYBR]	2023	223.01	8.17725	0.49	1	1.00025	0.988251	0.854535	1.02286	1.04078	0.820827	0.800411	0.921279	0.360113	1.03169	0.0714235	0.78562	0.00374814	0.879775	0.243104
K3Y7N4	Uncharacterized protein OS=Setaria italica GN=Si009980m.g PE=4 SV=1 - [K3Y7N4_SETIT]	415	46.9089	8.89502	2.41	1.01067	0.987679	0.688784	0.665661	0.959506	0.95736	0.933932	0.88549	0.677781	0.00255487	0.959224	0.0717767	0.949165	0.182203	1.3433	0.0130661
W5GJX1	Uncharacterized protein (Fragment) OS=Triticum aestivum PE=4 SV=1 - [W5GJX1_WHEAT]	310	33.1756	6.45557	4.19	0.991874	1.00982	1.56514	0.896016	1.15757	1.27982	1.29827	1.28517	1.22954	0.563348	1.21766	0.0718647	1.05992	0.356844	1.04969	0.871862
K3YGZ6	Uncharacterized protein OS=Setaria italica GN=Si013290m.g PE=4 SV=1 - [K3YGZ6_SETIT]	547	59.8205	6.06201	2.19	0.976069	1.02831	1.09879	1.05121	0.911372	0.882182	1.31968	1.26604	1.07265	0.175464	0.894818	0.0719784	1.44167	0.00588982	1.20266	0.026024
K7UZ93	Uncharacterized protein OS=Zea mays GN=ZEAMMB73_490149 PE=3 SV=1 - [K7UZ93_MAIZE]	324	35.0937	5.13525	3.09	1.00816	0.990643	1.07729	1.20704	1.04903	1.08245	1.11022	1.33279	1.14285	0.160981	1.06638	0.0722137	1.14615	0.300531	1.06946	0.600725
M0XR77	Uncharacterized protein OS=Hordeum vulgare var. distichum PE=4 SV=1 - [M0XR77_HORVD]	328	35.9231	4.98291	3.66	0.991276	1.01052	1.31049	1.19601	0.928924	0.876457	1.09458	1.11073	1.25212	0.0490509	0.901879	0.0722878	1.22152	0.0183267	0.879836	0.121156
K3ZJX2	Uncharacterized protein OS=Setaria italica GN=Si026877m.g PE=3 SV=1 - [K3ZJX2_SETIT]	199	22.1357	9.70068	22.11	1.00321	0.99646	1.26055	1.12136	0.92299	0.956526	0.957779	0.932209	1.19115	0.111182	0.939912	0.0723663	1.00557	0.827053	0.793477	0.0737266
K3ZAY0	Uncharacterized protein OS=Setaria italica GN=Si023697m.g PE=4 SV=1 - [K3ZAY0_SETIT]	111	12.2144	9.48096	28.83	0.963718	1.04298	0.690161	1.0244	1.15481	1.226	0.88714	0.871788	0.85442	0.484652	1.18643	0.0724039	0.738793	0.0134398	1.02588	0.906653
K3Z5Q1	Uncharacterized protein OS=Setaria italica GN=Si021869m.g PE=3 SV=1 - [K3Z5Q1_SETIT]	493	53.2724	6.90283	4.06	0.976003	1.02851	0.575277	0.651269	1.21151	1.13022	0.96834	0.853471	0.611892	0.0138055	1.16823	0.0734103	0.777976	0.0660818	1.48532	0.0495863
C5Y7H4	Putative uncharacterized protein Sb05g026170 OS=Sorghum bicolor GN=Sb05g026170 PE=4 SV=1 - [C5Y7H4_SORBI]	1205	131.304	7.25439	1.24	0.974986	1.02971	1.45063	1.02245	0.875742	0.797012	0.889073	0.828899	1.23365	0.391264	0.834418	0.0742584	1.02703	0.692926	0.694666	0.222857
M0V749	Uncharacterized protein OS=Hordeum vulgare var. distichum PE=4 SV=1 - [M0V749_HORVD]	281	29.9644	6.29053	4.27	0.994654	1.00655	1.35431	1.08576	0.973942	0.957774	1.14002	1.06031	1.2193	0.244152	0.96528	0.0742622	1.13906	0.0807413	0.901752	0.482286
I1GV85	Uncharacterized protein OS=Brachypodium distachyon GN=BRADI1G29900 PE=3 SV=1 - [I1GV85_BRADI]	681	72.1707	5.61768	2.06	0.995665	1.00535	1.50302	0.892016	2.11953	3.03073	1.79269	1.93151	1.19691	0.58515	2.57382	0.0744921	0.723108	0.261886	1.55496	0.167953
K7U6M9	Putative TCP-1/cpn60 chaperonin family protein OS=Zea mays GN=ZEAMMB73_265885 PE=3 SV=1 - [K7U6M9_MAIZE]	144	15.6082	7.60596	6.25	0.963537	1.04319	0.885671	1.11312	1.18346	1.13858	1.10015	0.866906	0.996044	0.976715	1.15713	0.07477	0.84712	0.273632	0.984121	0.931274
M7Y489	Uncharacterized protein OS=Triticum urartu GN=TRIUR3_28221 PE=4 SV=1 - [M7Y489_TRIUA]	87	9.23551	9.5249	13.79	0.957445	1.05037	0.655066	0.751701	1.16795	1.16096	0.909321	0.886629	0.700647	0.0463216	1.15992	0.0748831	0.771154	0.00197901	1.27665	0.0593239
C5YT23	Putative uncharacterized protein Sb08g023070 OS=Sorghum bicolor GN=Sb08g023070 PE=3 SV=1 - [C5YT23_SORBI]	956	105.356	6.72705	3.87	1.00749	0.990861	0.903236	0.80759	1.12033	1.06782	0.897099	0.903824	0.856117	0.0975967	1.09497	0.0748955	0.823037	0.018184	1.05266	0.446581
K3XDY6	Uncharacterized protein OS=Setaria italica GN=Si000103m.g PE=4 SV=1 - [K3XDY6_SETIT]	1174	128.216	5.66846	0.77	1.04129	0.951615	0.854404	1.15423	0.845009	0.795033	0.959965	0.85602	1.00789	0.964479	0.822939	0.0752218	1.10728	0.266651	0.904087	0.605528
C5X3Z3	Putative uncharacterized protein Sb02g041060 OS=Sorghum bicolor GN=Sb02g041060 PE=4 SV=1 - [C5X3Z3_SORBI]	318	34.7671	7.82568	3.46	1.0502	0.941123	1.5248	1.27606	1.19876	1.29787	1.38169	1.33291	1.40653	0.0965402	1.25375	0.0755515	1.08731	0.187185	0.969202	0.766041
K3ZUK4	Uncharacterized protein OS=Setaria italica GN=Si030285m.g PE=3 SV=1 - [K3ZUK4_SETIT]	359	38.2488	6.66846	8.36	0.97143	1.0339	0.967093	0.851479	1.11516	1.10636	0.996772	0.991973	0.906871	0.291163	1.10781	0.0756142	0.895218	0.00184794	1.09357	0.2792
W5D2P0	Uncharacterized protein OS=Triticum aestivum PE=4 SV=1 - [W5D2P0_WHEAT]	322	35.6646	5.51611	5.59	0.990776	1.01111	0.933853	1.07893	1.06706	1.04284	1.05509	0.973716	1.00544	0.947503	1.05395	0.0760889	0.961566	0.440304	1.00796	0.932042
C5XSJ0	Putative uncharacterized protein Sb04g020240 OS=Sorghum bicolor GN=Sb04g020240 PE=3 SV=1 - [C5XSJ0_SORBI]	123	14.3055	11.2974	8.13	1.04866	0.942943	1.42788	1.38602	1.19179	1.16879	0.997788	0.937571	1.41288	0.0185877	1.18527	0.0762636	0.819865	0.0222172	0.687787	0.00689653
I1H515	Uncharacterized protein OS=Brachypodium distachyon GN=BRADI1G61190 PE=3 SV=1 - [I1H515_BRADI]	244	25.6567	9.71533	3.69	0.99017	1.01183	0.705294	0.562509	0.887181	0.935476	0.611832	0.638354	0.63327	0.0365818	0.91042	0.0771559	0.685914	0.00913663	0.986104	0.914537
M0WDR5	Uncharacterized protein (Fragment) OS=Hordeum vulgare var. distichum PE=4 SV=1 - [M0WDR5_HORVD]	171	18.6254	4.99561	4.68	0.929161	1.08368	0.759338	0.98938	0.70721	0.756315	0.726983	0.693547	0.868781	0.441128	0.727094	0.0771678	0.970622	0.544434	0.812326	0.293493
W5GUA1	Uncharacterized protein OS=Triticum aestivum PE=3 SV=1 - [W5GUA1_WHEAT]	320	35.3417	8.26514	6.56	1.01914	0.977702	0.515474	0.748621	0.92932	0.927002	0.697137	0.709486	0.633046	0.0904862	0.929627	0.0772665	0.757747	0.000779658	1.11275	0.603685
Q10PV6	50S ribosomal protein L15, chloroplast, putative, expressed OS=Oryza sativa subsp. japonica GN=Os03g0219900 PE=3 SV=1 - [Q10PV6_ORYSJ]	263	27.8599	10.6089	10.27	0.941102	1.06962	0.760653	0.731252	1.33081	1.55556	0.870469	0.899306	0.741976	0.0589223	1.43549	0.0774034	0.613148	0.0388	1.18625	0.0212669
W5HS38	Uncharacterized protein (Fragment) OS=Triticum aestivum PE=4 SV=1 - [W5HS38_WHEAT]	137	14.6954	8.68994	11.68	1.108	0.873047	0.53424	0.626431	0.517285	0.609877	0.655486	0.666785	0.585887	0.0830337	0.568972	0.0774458	1.1731	0.171578	1.13923	0.224013
K3XK67	Uncharacterized protein OS=Setaria italica GN=Si002290m.g PE=4 SV=1 - [K3XK67_SETIT]	317	33.7686	9.12939	4.42	0.98335	1.01986	0.731893	0.927297	0.829459	0.901621	0.733633	0.832117	0.828266	0.225663	0.864154	0.0781112	0.904493	0.308402	0.943684	0.710944
W5E0V4	Uncharacterized protein (Fragment) OS=Triticum aestivum PE=3 SV=1 - [W5E0V4_WHEAT]	255	28.0242	5.21143	3.53	1.01914	0.977712	1.44566	1.2071	1.11062	1.19145	1.14471	1.07352	1.32848	0.113533	1.15285	0.0782907	0.963584	0.51785	0.836199	0.223039
W5CH65	Uncharacterized protein OS=Triticum aestivum PE=4 SV=1 - [W5CH65_WHEAT]	175	18.9367	6.771	14.29	0.877296	1.14476	0.476403	0.945428	1.50637	1.76576	0.858282	0.758837	0.70316	0.382002	1.61822	0.0785179	0.49421	0.0270386	1.13735	0.723235
W5A2F6	Uncharacterized protein OS=Triticum aestivum PE=4 SV=1 - [W5A2F6_WHEAT]	313	34.8409	6.0874	3.51	1.01372	0.982167	1.13251	0.972317	1.10539	1.06428	1.28753	1.32402	1.05458	0.573306	1.08707	0.0785936	1.20366	0.0151233	1.24074	0.0910083
Q5QMH0	Ruvbl1 protein-like OS=Oryza sativa subsp. japonica GN=P0506B12.43-2 PE=2 SV=1 - [Q5QMH0_ORYSJ]	198	21.2294	9.23193	4.04	1.01178	0.986378	1.09968	1.05437	0.948056	0.958304	1.02498	0.996959	1.07802	0.0953913	0.95406	0.0786619	1.06063	0.0606305	0.938664	0.131305
C5YG02	Putative uncharacterized protein Sb06g028410 OS=Sorghum bicolor GN=Sb06g028410 PE=4 SV=1 - [C5YG02_SORBI]	297	31.6547	8.99756	3.37	0.999185	1.00121	1.57301	0.996315	1.10462	1.19346	1.11596	1.06353	1.28441	0.427869	1.14881	0.0787424	0.948394	0.369225	0.848272	0.570184
I1PBR5	Uncharacterized protein OS=Oryza glaberrima PE=4 SV=1 - [I1PBR5_ORYGL]	604	67.6256	7.81104	2.65	1.07586	0.910909	0.536578	0.91097	1.4359	1.75592	1.34275	0.734264	0.728596	0.318216	1.60654	0.0788477	0.65073	0.246363	1.43485	0.471219
M0V2N6	Uncharacterized protein OS=Hordeum vulgare var. distichum PE=4 SV=1 - [M0V2N6_HORVD]	192	20.6424	6.354	3.65	0.981845	1.02163	0.983178	1.20206	1.14534	1.08874	1.08479	0.93513	1.09072	0.499755	1.1151	0.0794301	0.904141	0.312625	0.924347	0.596601
K4AFA9	Uncharacterized protein OS=Setaria italica GN=Si037566m.g PE=4 SV=1 - [K4AFA9_SETIT]	203	21.8984	9.86182	15.76	1.07939	0.906752	0.794295	0.618689	0.682129	0.717326	0.842188	0.95175	0.711423	0.145389	0.704612	0.0795696	1.28188	0.0755772	1.26961	0.207047
P06586	30S ribosomal protein S3, chloroplastic OS=Zea mays GN=rps3 PE=3 SV=1 - [RR3_MAIZE]	224	25.9001	9.74463	11.16	0.894812	1.12408	0.571678	0.8181	1.42974	1.36998	0.829282	0.79678	0.688388	0.202541	1.38677	0.0810341	0.580794	0.00334301	1.17001	0.44213
C5XIV5	Putative uncharacterized protein Sb03g012980 OS=Sorghum bicolor GN=Sb03g012980 PE=4 SV=1 - [C5XIV5_SORBI]	429	47.0102	8.85107	2.8	0.970001	1.03558	1.06665	1.12485	0.884516	0.820638	0.875876	0.855694	1.0927	0.168063	0.850204	0.0816457	1.01549	0.731416	0.79013	0.0174701
C5X521	Putative uncharacterized protein Sb02g010560 OS=Sorghum bicolor GN=Sb02g010560 PE=4 SV=1 - [C5X521_SORBI]	312	25.6065	9.979	23.08	1.03469	0.959398	0.484267	0.621093	1.14174	1.22811	0.926792	0.886483	0.55432	0.0295191	1.18844	0.0817361	0.765144	0.0280957	1.64044	0.0382833
W5D1N4	Uncharacterized protein (Fragment) OS=Triticum aestivum PE=4 SV=1 - [W5D1N4_WHEAT]	106	11.824	4.97021	12.26	0.963551	1.04318	1.05248	0.819306	1.40211	1.22855	1.5143	1.23415	0.932756	0.638882	1.31092	0.082273	1.04477	0.754983	1.46835	0.137975
I1IYV9	Uncharacterized protein OS=Brachypodium distachyon GN=BRADI5G13490 PE=3 SV=1 - [I1IYV9_BRADI]	367	39.4472	7.45947	6.27	0.971826	1.03343	0.692508	1.20462	0.892341	0.831545	0.929376	0.886571	0.946079	0.853377	0.859683	0.0830112	1.0534	0.341282	0.957206	0.888982
W5DKD8	Uncharacterized protein OS=Triticum aestivum PE=4 SV=1 - [W5DKD8_WHEAT]	93	10.4239	6.771	8.6	1.02074	0.975826	1.80447	1.26068	1.30701	1.16713	1.2248	1.39637	1.53521	0.189286	1.2392	0.0830179	1.05943	0.574886	0.855154	0.517709
W5AA33	Uncharacterized protein OS=Triticum aestivum PE=4 SV=1 - [W5AA33_WHEAT]	93	10.0031	9.24658	11.83	1.00041	0.99977	0.58882	1.02097	1.24019	1.45387	0.914859	1.04898	0.804825	0.461685	1.34691	0.0831712	0.728949	0.101508	1.21993	0.515886
I1IN75	Uncharacterized protein OS=Brachypodium distachyon GN=BRADI4G24610 PE=3 SV=1 - [I1IN75_BRADI]	389	44.5708	10.0669	13.37	0.98861	1.01366	1.06227	1.06823	1.14208	1.07929	1.13708	1.13063	1.06404	0.0380503	1.10943	0.0834671	1.02086	0.539321	1.0644	0.00406759
K3XKH5	Uncharacterized protein OS=Setaria italica GN=Si002398m.g PE=4 SV=1 - [K3XKH5_SETIT]	299	31.6966	8.42627	6.35	1.04047	0.95258	2.47762	2.33385	1.13172	1.16419	1.983	1.98359	2.41412	0.00355578	1.15196	0.0838558	1.72768	0.000377586	0.824403	0.0277588
W5DLZ2	Uncharacterized protein (Fragment) OS=Triticum aestivum PE=4 SV=1 - [W5DLZ2_WHEAT]	189	20.4742	8.66064	5.82	1.02068	0.975893	1.9279	1.34377	1.08312	1.1351	1.31788	1.51768	1.63865	0.161464	1.11102	0.0839354	1.2783	0.0960039	0.866698	0.553126
M0V955	Uncharacterized protein (Fragment) OS=Hordeum vulgare var. distichum PE=4 SV=1 - [M0V955_HORVD]	436	49.8896	8.99756	2.75	0.98334	1.01987	1.15618	0.799615	1.27393	1.14911	0.86727	0.922233	0.976331	0.90687	1.20958	0.0840365	0.738535	0.0433492	0.914974	0.690118
K7W420	Uncharacterized protein OS=Zea mays GN=ZEAMMB73_739590 PE=4 SV=1 - [K7W420_MAIZE]	254	29.5151	5.8208	3.54	1.04084	0.952154	3.50952	3.99642	1.31627	1.18476	1.54169	1.58461	3.76617	0.00796289	1.25491	0.0852068	1.25001	0.0456238	0.41651	0.0122275
J3MLI7	Thiamine thiazole synthase, chloroplastic OS=Oryza brachyantha GN=OB07G22690 PE=3 SV=1 - [J3MLI7_ORYBR]	351	36.9647	5.69385	5.41	1.00846	0.990134	0.805688	0.578024	0.916941	0.845195	0.836837	0.858311	0.692342	0.114717	0.881687	0.0856576	0.961985	0.465456	1.22507	0.306337
K3Z5K2	Uncharacterized protein OS=Setaria italica GN=Si021820m.g PE=3 SV=1 - [K3Z5K2_SETIT]	505	53.5923	8.25049	2.77	1.04408	0.948251	0.877087	0.720443	1.14164	1.17977	1.06981	1.15946	0.801841	0.164541	1.16518	0.0857658	0.960306	0.444089	1.39545	0.0728211
I1H8F4	Uncharacterized protein OS=Brachypodium distachyon GN=BRADI1G70920 PE=3 SV=1 - [I1H8F4_BRADI]	950	102.615	6.75635	0.74	0.964017	1.04263	0.863028	1.32723	1.14732	1.12223	1.24357	1.2059	1.0915	0.734154	1.13102	0.0859917	1.07928	0.0578307	1.11835	0.633788
Q0IPF7	Os12g0207600 protein OS=Oryza sativa subsp. japonica GN=Os12g0207600 PE=3 SV=1 - [Q0IPF7_ORYSJ]	520	58.9942	8.85107	13.27	0.975175	1.02949	0.968972	0.934072	1.12255	1.0877	1.04697	1.02218	0.949309	0.256135	1.10255	0.0860004	0.936163	0.0808851	1.08728	0.0604695
Q2QVG9	Chaperone protein ClpC2, chloroplastic OS=Oryza sativa subsp. japonica GN=CLPC2 PE=2 SV=2 - [CLPC2_ORYSJ]	919	101.954	7.06396	3.16	0.981372	1.02219	0.815135	0.81741	1.22644	1.42905	1.14677	1.23734	0.814822	0.0119239	1.32539	0.0875106	0.897802	0.345919	1.46036	0.0142217
W4ZT68	Uncharacterized protein OS=Triticum aestivum PE=4 SV=1 - [W4ZT68_WHEAT]	272	29.6519	9.21729	6.25	1.03939	0.953667	1.82875	0.97652	1.12381	1.149	1.21036	1.31714	1.40752	0.443085	1.14036	0.0886464	1.11206	0.145988	0.900979	0.777067
M0YC05	Uncharacterized protein OS=Hordeum vulgare var. distichum PE=4 SV=1 - [M0YC05_HORVD]	348	37.461	7.13721	4.6	1.02556	0.969127	1.15619	0.68085	1.08745	1.08331	0.872212	0.916633	0.920963	0.773181	1.08827	0.0896291	0.824066	0.0133728	0.973767	0.928804
C5YXN5	Putative uncharacterized protein Sb09g019780 OS=Sorghum bicolor GN=Sb09g019780 PE=3 SV=1 - [C5YXN5_SORBI]	243	25.5536	9.14404	4.53	1.02046	0.976155	0.79259	1.12859	1.1976	1.37917	1.15964	0.960913	0.962219	0.844525	1.29058	0.0899885	0.822947	0.232189	1.10378	0.660328
W5GI18	Uncharacterized protein (Fragment) OS=Triticum aestivum PE=4 SV=1 - [W5GI18_WHEAT]	79	8.1782	7.18115	10.13	0.98982	1.01223	0.785974	1.09622	0.885825	0.779058	1.70007	1.57515	0.94013	0.737107	0.831587	0.090676	1.96723	0.0102538	1.74011	0.0530941
M8AQC5	Bifunctional purple acid phosphatase 26 OS=Triticum urartu GN=TRIUR3_20675 PE=4 SV=1 - [M8AQC5_TRIUA]	469	54.3124	7.48877	1.92	1.00364	0.995964	1.81426	1.17582	1.05882	1.1147	1.33961	1.38155	1.49534	0.260995	1.08697	0.0910376	1.25196	0.0158888	0.910062	0.715109
M0WZU2	Uncharacterized protein OS=Hordeum vulgare var. distichum PE=3 SV=1 - [M0WZU2_HORVD]	609	68.1638	6.21436	4.27	1.01339	0.984473	0.869346	0.841168	0.927743	0.869122	1.00631	1.00015	0.85617	0.0191797	0.899392	0.0914789	1.11664	0.0707936	1.17302	0.00936604
I1H0S5	Uncharacterized protein OS=Brachypodium distachyon GN=BRADI1G48540 PE=3 SV=1 - [I1H0S5_BRADI]	327	35.385	6.72705	3.36	0.998954	1.00148	0.970226	1.04899	0.972588	0.986014	0.956614	1.02323	1.00939	0.833821	0.979088	0.092146	1.01085	0.784159	0.980502	0.739452
B4FIL4	Uncharacterized protein OS=Zea mays GN=ZEAMMB73_334715 PE=2 SV=1 - [B4FIL4_MAIZE]	302	33.496	7.7085	3.31	1.12641	0.851364	1.08257	1.13276	1.40974	1.615	1.53811	1.9342	1.12011	0.485007	1.52936	0.0927456	1.14797	0.421388	1.5674	0.0878036
I1NSF2	Uncharacterized protein OS=Oryza glaberrima PE=4 SV=1 - [I1NSF2_ORYGL]	417	45.8615	5.8335	2.88	0.998321	1.00223	0.867527	1.28238	0.927552	0.855878	0.98157	0.978108	1.07466	0.753305	0.891471	0.0941245	1.09883	0.133389	0.91152	0.691581
C5XC99	Putative uncharacterized protein Sb02g036910 OS=Sorghum bicolor GN=Sb02g036910 PE=4 SV=1 - [C5XC99_SORBI]	274	29.0314	8.646	2.92	1.00551	0.99376	0.818785	0.929247	0.938239	0.878836	0.952716	0.932946	0.874336	0.152115	0.908869	0.0949853	1.03775	0.387596	1.07873	0.344822
K3Z3P9	Uncharacterized protein OS=Setaria italica GN=Si021113m.g PE=3 SV=1 - [K3Z3P9_SETIT]	887	97.3512	7.21045	2.71	0.972886	1.03214	0.735746	1.11079	0.906751	0.847831	0.862161	0.78317	0.920956	0.716928	0.875093	0.0956225	0.937733	0.383044	0.891034	0.651992
J3L6P9	Uncharacterized protein OS=Oryza brachyantha GN=OB01G49050 PE=4 SV=1 - [J3L6P9_ORYBR]	502	53.1996	6.68311	1.99	0.999559	1.00077	0.718267	0.796188	0.961111	0.921719	0.823501	0.837153	0.757104	0.0247743	0.941261	0.0964966	0.881999	0.0334546	1.09654	0.205846
K3ZQ67	Ubiquitin carboxyl-terminal hydrolase OS=Setaria italica GN=Si028747m.g PE=3 SV=1 - [K3ZQ67_SETIT]	1120	131.25	5.88428	0.71	1.06475	0.923985	1.91425	1.51562	1.19215	1.25338	1.39323	1.36239	1.72465	0.0763332	1.22969	0.0968111	1.1268	0.0455656	0.803419	0.233778
B6T7D4	Fructose-bisphosphate aldolase OS=Zea mays GN=ZEAMMB73_885208 PE=2 SV=1 - [B6T7D4_MAIZE]	375	40.2204	5.45264	8.8	1.05098	0.939248	0.736407	0.600927	0.839017	0.798292	0.8855	0.937703	0.671951	0.065334	0.822675	0.0972605	1.11354	0.106897	1.36331	0.0788749
W5GK60	Uncharacterized protein (Fragment) OS=Triticum aestivum PE=4 SV=1 - [W5GK60_WHEAT]	101	11.0907	7.38623	12.87	0.967763	1.03822	0.990599	0.938256	0.882953	0.90449	0.990204	1.02645	0.961553	0.472237	0.891058	0.0973365	1.12823	0.0322081	1.04552	0.301861
K3ZW37	Uncharacterized protein OS=Setaria italica GN=Si030703m.g PE=3 SV=1 - [K3ZW37_SETIT]	266	27.8275	7.07861	9.02	1.05014	0.941193	1.06263	0.78807	0.83588	0.832557	1.03728	1.1392	0.929377	0.680941	0.837848	0.0975611	1.3045	0.0380078	1.17603	0.381762
W5CLG4	Uncharacterized protein OS=Triticum aestivum PE=4 SV=1 - [W5CLG4_WHEAT]	116	13.2367	5.5415	10.34	0.968336	1.03754	1.14986	1.1824	0.732621	0.855504	0.881032	0.942776	1.16271	0.0507559	0.791736	0.0975741	1.1484	0.228703	0.781991	0.0183253
B6SSB9	Plastocyanin OS=Zea mays GN=ZEAMMB73_484987 PE=2 SV=1 - [B6SSB9_MAIZE]	155	15.861	5.89697	5.16	0.97209	1.03312	1.49431	0.797555	0.917257	0.890154	0.766873	0.886052	1.14295	0.721649	0.901357	0.0975775	0.914526	0.333604	0.721214	0.461454
W5F085	Uncharacterized protein OS=Triticum aestivum PE=4 SV=1 - [W5F085_WHEAT]	274	28.9882	5.21143	3.28	1.01181	0.986335	0.594255	0.738651	0.945464	0.900934	0.844583	0.838207	0.667071	0.0453047	0.924054	0.097813	0.911391	0.0679796	1.2625	0.13655
I1PR71	Uncharacterized protein OS=Oryza glaberrima PE=4 SV=1 - [I1PR71_ORYGL]	315	33.9996	9.93506	3.49	1.0191	0.977698	0.643181	0.599116	1.08687	1.16187	0.495554	0.425405	0.622143	0.0063613	1.12617	0.0987981	0.409545	0.00592862	0.741336	0.0604921
C5Y8J9	Putative uncharacterized protein Sb05g027600 OS=Sorghum bicolor GN=Sb05g027600 PE=4 SV=1 - [C5Y8J9_SORBI]	224	24.9699	5.87158	6.25	0.939093	1.07198	1.5606	1.9047	0.749571	0.819957	0.772811	0.83514	1.7231	0.0587292	0.780442	0.099055	1.02448	0.722375	0.464016	0.0336687
K7U5U9	Cytokinin-O-glucosyltransferase 2 OS=Zea mays GN=ZEAMMB73_179381 PE=3 SV=1 - [K7U5U9_MAIZE]	484	53.2849	5.63037	2.69	0.905827	1.11116	1.38268	1.32315	1.29682	1.33123	1.76079	2.0493	1.34152	0.0843217	1.30295	0.0991283	1.44978	0.0554419	1.40811	0.06437
I1HNI1	Uncharacterized protein OS=Brachypodium distachyon GN=BRADI2G40860 PE=4 SV=1 - [I1HNI1_BRADI]	299	33.0726	5.0083	3.34	1.03781	0.955715	0.594656	0.832103	0.761405	0.85896	1.01652	1.08388	0.715696	0.152724	0.812813	0.099607	1.29625	0.0559237	1.47215	0.112114
W5A5L4	Uncharacterized protein (Fragment) OS=Triticum aestivum PE=3 SV=1 - [W5A5L4_WHEAT]	88	9.9212	9.08545	9.09	1.02344	0.972636	1.60655	1.08184	1.07039	1.10509	1.0917	1.6384	1.34683	0.319529	1.08988	0.10025	1.25494	0.417891	1.01551	0.961109
K4A7S6	Glucose-6-phosphate isomerase OS=Setaria italica GN=Si034932m.g PE=3 SV=1 - [K4A7S6_SETIT]	567	62.3724	7.2251	6.17	1.04753	0.943974	1.13198	1.14041	1.16143	1.13892	1.41582	1.59736	1.14104	0.113922	1.15508	0.100343	1.30988	0.0599912	1.326	0.0552451
K4A7Q8	Uncharacterized protein OS=Setaria italica GN=Si034914m.g PE=4 SV=1 - [K4A7Q8_SETIT]	571	63.9668	7.6792	4.38	1.13737	0.838454	1.23925	0.953062	1.48974	1.39708	1.29693	1.13906	1.10957	0.653071	1.46106	0.100532	0.843833	0.132798	1.11115	0.533654
B4FA84	Uncharacterized protein OS=Zea mays GN=ZEAMMB73_794961 PE=1 SV=1 - [B4FA84_MAIZE]	155	16.9134	8.36768	10.97	1.03602	0.957826	0.835837	1.06667	1.10585	1.11834	1.13418	1.14257	0.954191	0.743846	1.11553	0.100634	1.02363	0.0731146	1.19671	0.246628
C5XUI5	Putative uncharacterized protein Sb04g003090 OS=Sorghum bicolor GN=Sb04g003090 PE=4 SV=1 - [C5XUI5_SORBI]	461	48.3435	7.15186	2.17	1.01517	0.982378	0.965175	0.780658	1.04719	1.07474	1.13868	1.17207	0.873988	0.311348	1.06227	0.100939	1.08898	0.0487609	1.32358	0.0947771
K3ZL77	Uncharacterized protein OS=Setaria italica GN=Si027333m.g PE=4 SV=1 - [K3ZL77_SETIT]	287	32.2898	8.74854	2.79	0.899895	1.11815	0.848384	0.543494	0.69246	0.691987	0.580133	0.656398	0.689717	0.236876	0.686034	0.101	0.893159	0.192	0.88839	0.670056
W5GU92	Uncharacterized protein OS=Triticum aestivum PE=3 SV=1 - [W5GU92_WHEAT]	355	40.2385	6.53662	2.54	1.01438	0.983315	1.252	1.12589	1.04183	1.04739	1.17686	1.13482	1.19032	0.0995651	1.04582	0.101158	1.10648	0.0344574	0.972156	0.66779
K4A4N3	Uncharacterized protein OS=Setaria italica GN=Si033837m.g PE=4 SV=1 - [K4A4N3_SETIT]	2266	252.886	6.34131	2.65	1.01742	0.979735	0.879891	0.939202	0.864185	0.925164	0.91964	0.911064	0.910843	0.12679	0.89595	0.101244	1.02311	0.571039	1.00638	0.864265
C5WVE6	Putative uncharacterized protein Sb01g017140 OS=Sorghum bicolor GN=Sb01g017140 PE=4 SV=1 - [C5WVE6_SORBI]	586	64.5179	7.73779	2.22	1.023	0.973156	1.00934	1.37344	1.27539	1.13967	1.30916	1.19325	1.19368	0.40313	1.20985	0.101336	1.03617	0.672934	1.05021	0.783835
W5EAT0	Uncharacterized protein OS=Triticum aestivum PE=4 SV=1 - [W5EAT0_WHEAT]	355	38.8143	5.07178	2.25	1.00317	0.996517	0.652694	0.967943	1.10631	1.21863	0.902908	0.892424	0.810446	0.352343	1.16265	0.101743	0.772205	0.0425028	1.10779	0.635342
C5YZU3	Putative uncharacterized protein Sb09g023590 OS=Sorghum bicolor GN=Sb09g023590 PE=3 SV=1 - [C5YZU3_SORBI]	508	57.9334	7.32764	5.91	1.04885	0.934972	0.879701	1.00067	1.14838	1.16933	1.28853	1.23835	0.947849	0.597004	1.16831	0.102167	1.09024	0.0614317	1.34382	0.0386689
W5CUA4	Uncharacterized protein OS=Triticum aestivum PE=4 SV=1 - [W5CUA4_WHEAT]	270	29.348	6.27783	3.7	0.961105	1.04113	0.720993	0.851415	0.883258	0.814153	0.869078	0.877244	0.785325	0.10681	0.847757	0.102204	1.02881	0.554931	1.1106	0.31468
W5AWL9	Uncharacterized protein (Fragment) OS=Triticum aestivum PE=4 SV=1 - [W5AWL9_WHEAT]	526	59.3949	5.45264	5.51	1.04974	0.941662	1.03456	0.805934	1.38699	1.78311	1.1366	1.16495	0.924217	0.611216	1.59189	0.102947	0.72602	0.160265	1.25051	0.183315
K3YIU2	Uncharacterized protein OS=Setaria italica GN=Si013889m.g PE=4 SV=1 - [K3YIU2_SETIT]	299	33.8344	6.39209	5.69	0.976791	1.02758	1.11435	1.06563	0.930891	0.92739	1.07072	1.20481	1.08761	0.13004	0.927113	0.103022	1.22453	0.0896686	1.04383	0.571995
C5X7L1	Putative uncharacterized protein Sb02g031930 OS=Sorghum bicolor GN=Sb02g031930 PE=4 SV=1 - [C5X7L1_SORBI]	134	15.3786	10.2866	10.45	1.04899	0.942555	1.22369	1.27627	1.15293	1.14464	1.25458	1.32742	1.25529	0.0504281	1.15367	0.103188	1.12379	0.0604628	1.03282	0.457517
K4A2N9	Uncharacterized protein OS=Setaria italica GN=Si033140m.g PE=4 SV=1 - [K4A2N9_SETIT]	274	29.5029	11.3706	13.87	0.989607	1.01235	1.38951	1.17117	1.05897	1.11421	1.14307	1.1521	1.27909	0.125874	1.08553	0.103203	1.05614	0.161103	0.896315	0.348346
M0XGG7	Uncharacterized protein OS=Hordeum vulgare var. distichum PE=4 SV=1 - [M0XGG7_HORVD]	286	30.2473	8.55811	2.8	0.974548	1.03023	0.849927	1.18851	1.10864	1.07807	1.02035	1.0076	1.01679	0.930786	1.09075	0.103322	0.927394	0.0408604	0.994851	0.978099
K3Y6D5	Uncharacterized protein OS=Setaria italica GN=Si009776m.g PE=4 SV=1 - [K3Y6D5_SETIT]	539	58.7154	8.39697	2.78	1.0439	0.945323	1.33769	0.889853	1.12775	1.15103	1.13421	1.25268	1.1198	0.655066	1.14556	0.103688	1.04744	0.465059	1.07153	0.763657
K3Y3S4	Uncharacterized protein OS=Setaria italica GN=Si009064m.g PE=3 SV=1 - [K3Y3S4_SETIT]	238	24.7472	7.18115	6.72	1.10656	0.874746	1.86248	0.922516	1.93062	1.48531	1.99476	2.08254	1.40564	0.493769	1.72408	0.103749	1.19361	0.282406	1.46402	0.304503
J3MR82	Uncharacterized protein OS=Oryza brachyantha GN=OB08G16110 PE=3 SV=1 - [J3MR82_ORYBR]	547	59.254	6.39209	3.47	1.11976	0.852193	0.873805	0.851408	0.630293	0.523891	0.568352	0.597685	0.874874	0.455131	0.585299	0.104845	1.01027	0.92428	0.67588	0.00432782
K3XL70	Malate dehydrogenase OS=Setaria italica GN=Si002110m.g PE=3 SV=1 - [K3XL70_SETIT]	255	26.4339	9.27588	7.84	1.1267	0.85103	1.29167	0.959476	1.40507	1.68744	1.14875	1.48869	1.13825	0.591249	1.56366	0.105794	0.852848	0.411368	1.1716	0.501739
K7U5U6	Uncharacterized protein OS=Zea mays GN=ZEAMMB73_847170 PE=4 SV=1 - [K7U5U6_MAIZE]	337	38.0321	8.68994	2.37	0.974807	1.02908	1.34445	1.17929	0.926349	0.885104	1.03288	1.29894	1.25942	0.0960065	0.903968	0.105918	1.28726	0.192978	0.923953	0.602373
C5XDQ9	Putative uncharacterized protein Sb02g025885 (Fragment) OS=Sorghum bicolor GN=Sb02g025885 PE=4 SV=1 - [C5XDQ9_SORBI]	369	39.1606	11.7515	2.71	0.943786	1.06646	0.785049	0.793406	1.16699	1.21747	0.771253	0.729939	0.785207	0.0723911	1.18616	0.106041	0.629573	0.00541062	0.951051	0.208248
C5YPZ1	Putative uncharacterized protein Sb08g018750 OS=Sorghum bicolor GN=Sb08g018750 PE=3 SV=1 - [C5YPZ1_SORBI]	649	70.9901	5.24951	9.55	0.975441	1.02914	1.01294	1.27863	1.10118	1.07363	1.01498	0.960342	1.14316	0.4007	1.08492	0.10607	0.908274	0.0826035	0.861999	0.363901
Q0JLC0	Os01g0610400 protein OS=Oryza sativa subsp. japonica GN=Os01g0610400 PE=2 SV=2 - [Q0JLC0_ORYSJ]	103	11.0665	8.80713	9.71	1.05418	0.936441	1.51867	1.40392	0.834066	0.823129	1.01925	1.10827	1.46818	0.0297386	0.832503	0.106119	1.28381	0.0344931	0.727955	0.0317839
K3XEP4	Ubiquitin carboxyl-terminal hydrolase OS=Setaria italica GN=Si000361m.g PE=3 SV=1 - [K3XEP4_SETIT]	794	88.2665	5.22412	1.51	0.956994	1.0509	0.939286	1.1507	1.13014	1.14653	1.22434	1.37114	1.04089	0.756613	1.13386	0.106136	1.14003	0.163574	1.24186	0.188502
K3ZSX0	Uncharacterized protein OS=Setaria italica GN=Si029700m.g PE=4 SV=1 - [K3ZSX0_SETIT]	478	53.1651	7.63525	4.6	1.08253	0.903047	0.617313	0.802386	1.37714	1.24189	1.29177	1.20335	0.715005	0.159377	1.31903	0.106192	0.952684	0.523288	1.7575	0.0345045
M0UY15	Uncharacterized protein OS=Hordeum vulgare var. distichum PE=4 SV=1 - [M0UY15_HORVD]	577	62.531	4.70361	1.21	1.02633	0.969242	1.14977	1.12656	0.923118	0.902156	1.03615	1.04062	1.1407	0.0449471	0.914663	0.107368	1.13779	0.00718431	0.912331	0.013737
K3YI82	Uncharacterized protein OS=Setaria italica GN=Si013951m.g PE=4 SV=1 - [K3YI82_SETIT]	370	38.8761	8.85107	6.22	1.05645	0.931715	0.717594	0.724813	0.824193	0.73533	0.904182	0.874258	0.725498	0.048619	0.784405	0.107468	1.14037	0.144678	1.23297	0.00828696
K3XLM1	Uncharacterized protein OS=Setaria italica GN=Si002794m.g PE=3 SV=1 - [K3XLM1_SETIT]	229	25.8098	10.4038	16.16	1.02025	0.977059	0.995024	0.943118	1.06857	1.12335	1.02345	1.03273	0.970375	0.473311	1.09744	0.108059	0.938069	0.134508	1.0609	0.154585
I1Q8L4	Uncharacterized protein OS=Oryza glaberrima PE=3 SV=1 - [I1Q8L4_ORYGL]	278	28.5232	10.521	2.52	0.865781	1.15833	0.455466	0.828221	0.618884	0.586564	0.511312	0.661869	0.634199	0.258571	0.595546	0.108603	0.973232	0.853431	0.913916	0.809201
W5DU56	Uncharacterized protein OS=Triticum aestivum PE=4 SV=1 - [W5DU56_WHEAT]	726	78.4592	8.41162	2.62	1.02464	0.971225	1.26195	1.04914	0.921542	0.925367	1.11803	1.1879	1.15794	0.287337	0.925367	0.108605	1.24853	0.0224605	0.997764	0.983688
C5YV41	Putative uncharacterized protein Sb09g007330 OS=Sorghum bicolor GN=Sb09g007330 PE=3 SV=1 - [C5YV41_SORBI]	688	76.4515	9.24658	3.2	1.04699	0.942313	1.07824	1.06565	0.827948	0.858356	0.864479	0.856408	1.07771	0.28024	0.847686	0.108721	1.02051	0.386297	0.802693	0.00124691
M0XLX6	Uncharacterized protein OS=Hordeum vulgare var. distichum PE=4 SV=1 - [M0XLX6_HORVD]	553	61.7949	7.1665	2.17	1.03954	0.953674	2.43783	2.1623	1.16211	1.11007	1.2834	1.47683	2.30789	0.0120349	1.13996	0.108809	1.21479	0.135128	0.600035	0.0318857
C5XDP9	Putative uncharacterized protein Sb02g025790 OS=Sorghum bicolor GN=Sb02g025790 PE=3 SV=1 - [C5XDP9_SORBI]	509	54.3678	6.44287	2.55	1.02096	0.975374	1.65589	1.8433	1.14589	1.07784	1.08636	1.04207	1.7528	0.0160739	1.1139	0.108963	0.957145	0.361367	0.608263	0.0191692
Q0E445	Os02g0137400 protein OS=Oryza sativa subsp. japonica GN=Os02g0137400 PE=2 SV=2 - [Q0E445_ORYSJ]	845	94.2224	5.2876	0.83	1.01214	0.985954	0.758602	0.998011	0.940531	0.883287	0.876819	0.801369	0.879146	0.421625	0.91278	0.109457	0.920151	0.263963	0.955355	0.784281
C0HEF0	Glucose-6-phosphate 1-dehydrogenase OS=Zea mays GN=ZEAMMB73_460794 PE=2 SV=1 - [C0HEF0_MAIZE]	384	44.0858	5.61768	2.08	1.04906	0.942464	1.41672	1.10661	1.14146	1.22513	1.18039	1.26387	1.26703	0.246316	1.18833	0.10952	1.03282	0.578591	0.968665	0.828486
K3XGK4	Uncharacterized protein OS=Setaria italica GN=Si001025m.g PE=4 SV=1 - [K3XGK4_SETIT]	522	58.9889	6.50732	2.3	1.03671	0.949085	1.1058	1.06737	1.11769	1.20074	1.08739	0.984507	1.09436	0.189287	1.16751	0.110352	0.893663	0.203255	0.953397	0.453804
Q651B0	Peptidyl-prolyl cis-trans isomerase OS=Oryza sativa subsp. japonica GN=B1331F11.9 PE=2 SV=1 - [Q651B0_ORYSJ]	179	19.1864	7.78174	6.7	0.948439	1.06097	0.738479	1.18209	1.34445	1.19024	1.11409	1.03257	0.955788	0.864013	1.26141	0.110596	0.84691	0.156088	1.11772	0.665925
C5XD64	Putative uncharacterized protein Sb02g038200 OS=Sorghum bicolor GN=Sb02g038200 PE=4 SV=1 - [C5XD64_SORBI]	173	17.3457	4.4751	8.67	1.03516	0.958826	1.32805	1.14679	1.14428	1.09663	1.0355	1.15604	1.24115	0.134382	1.12383	0.111103	0.977972	0.739969	0.885529	0.322846
J3MA68	Uncharacterized protein OS=Oryza brachyantha GN=OB05G34920 PE=4 SV=1 - [J3MA68_ORYBR]	460	52.3835	5.74463	3.48	0.981913	1.01951	1.25237	1.39515	1.08679	1.17352	1.14878	1.20165	1.32282	0.0484532	1.12936	0.11145	1.03987	0.46858	0.887783	0.190282
I1HD83	Uncharacterized protein OS=Brachypodium distachyon GN=BRADI2G06830 PE=4 SV=1 - [I1HD83_BRADI]	582	63.2699	5.94775	1.55	1.03262	0.961424	1.66815	1.06796	0.903482	0.854721	0.991581	0.998059	1.37214	0.344423	0.881727	0.111857	1.13163	0.0423254	0.727179	0.33963
K3XH46	Uncharacterized protein OS=Setaria italica GN=Si000777m.g PE=3 SV=1 - [K3XH46_SETIT]	488	54.1501	7.54736	2.25	0.975984	1.02852	1.59914	1.72406	1.08918	1.06896	1.20714	1.10054	1.65787	0.010397	1.07665	0.112113	1.06929	0.302039	0.694415	0.0251672
I1R0P5	Uncharacterized protein (Fragment) OS=Oryza glaberrima PE=3 SV=1 - [I1R0P5_ORYGL]	480	53.7676	8.48486	8.54	0.983901	1.01921	0.88593	0.95007	1.09715	1.05489	1.09065	0.96129	0.916575	0.14995	1.07435	0.113834	0.953487	0.538579	1.11762	0.273413
K3ZTY0	Uncharacterized protein OS=Setaria italica GN=Si030061m.g PE=3 SV=1 - [K3ZTY0_SETIT]	401	44.1114	8.1333	5.24	1.01737	0.979788	0.882077	0.809511	0.712832	0.863812	0.594823	0.698956	0.846997	0.0646631	0.789443	0.113964	0.820591	0.262958	0.764831	0.088493
W5CH60	Uncharacterized protein OS=Triticum aestivum PE=4 SV=1 - [W5CH60_WHEAT]	71	8.12225	5.68115	12.68	1.08466	0.900541	1.23976	1.1453	1.22796	1.34057	1.10855	1.06752	1.20142	0.193031	1.29384	0.113965	0.847206	0.081969	0.912374	0.179568
M0UYQ3	Uncharacterized protein OS=Hordeum vulgare var. distichum PE=4 SV=1 - [M0UYQ3_HORVD]	351	39.5599	7.23975	8.26	1.00536	0.993932	0.855549	1.05459	0.900273	0.784107	0.834908	0.815617	0.955406	0.698504	0.842487	0.114308	0.979901	0.800782	0.864086	0.323743
P37833	Aspartate aminotransferase, cytoplasmic OS=Oryza sativa subsp. japonica GN=Os01g0760600 PE=2 SV=1 - [AATC_ORYSJ]	407	44.4788	7.94287	8.6	1.02201	0.974326	1.51881	1.29207	0.903474	0.809925	1.01835	1.0349	1.40802	0.0722544	0.858272	0.11454	1.19835	0.0700318	0.730466	0.0794591
K3Y8L8	Uncharacterized protein OS=Setaria italica GN=Si010560m.g PE=4 SV=1 - [K3Y8L8_SETIT]	333	36.7885	8.646	3	1.05218	0.93879	1.01434	1.04284	1.21184	1.13998	1.17383	1.07185	1.03325	0.628282	1.18124	0.115015	0.95487	0.484509	1.09163	0.217
M0UL01	Uncharacterized protein OS=Hordeum vulgare var. distichum PE=4 SV=1 - [M0UL01_HORVD]	323	37.6032	6.40479	2.48	0.993651	1.00773	0.935538	1.07349	0.921357	0.82829	1.0259	0.894088	1.00382	0.961015	0.874221	0.115985	1.09736	0.401805	0.955679	0.686628
W5F893	Uncharacterized protein OS=Triticum aestivum PE=4 SV=1 - [W5F893_WHEAT]	117	13.2074	5.79541	11.11	0.996556	1.00431	1.07248	0.895677	0.875682	0.726217	1.03455	1.03043	0.983655	0.870434	0.800605	0.116619	1.28908	0.0903503	1.04919	0.639001
C5YHT0	Putative uncharacterized protein Sb07g026230 OS=Sorghum bicolor GN=Sb07g026230 PE=4 SV=1 - [C5YHT0_SORBI]	312	34.713	8.77783	4.49	1.06542	0.923194	0.820064	0.891945	0.812572	0.712486	0.648333	0.675252	0.860904	0.224748	0.766893	0.116637	0.867892	0.191353	0.773118	0.0369017
W5DRR1	Uncharacterized protein OS=Triticum aestivum PE=4 SV=1 - [W5DRR1_WHEAT]	111	12.7946	9.20264	6.31	0.903982	1.11333	1.33111	1.38001	1.40264	1.2706	1.40826	1.13515	1.34393	0.0840834	1.32515	0.117765	0.951433	0.710346	0.938139	0.606974
W5EQQ8	Uncharacterized protein OS=Triticum aestivum PE=4 SV=1 - [W5EQQ8_WHEAT]	98	11.1492	10.5942	7.14	1.00264	0.997145	1.43724	1.8269	1.44867	1.20263	1.42153	1.22878	1.63225	0.0832993	1.3258	0.117964	0.999626	0.997756	0.811945	0.293445
Q0DZP9	Os02g0606100 protein (Fragment) OS=Oryza sativa subsp. japonica GN=Os02g0606100 PE=4 SV=2 - [Q0DZP9_ORYSJ]	138	14.9287	9.64209	6.52	0.914259	1.10123	0.905679	1.19432	1.23714	1.29699	1.11318	1.05982	1.04193	0.828808	1.25732	0.118376	0.857494	0.0459308	1.03476	0.82681
K3XJ67	Uncharacterized protein OS=Setaria italica GN=Si001940m.g PE=4 SV=1 - [K3XJ67_SETIT]	366	40.8695	6.37939	3.55	1.01857	0.978372	1.13567	1.02022	0.948829	0.938919	0.915567	0.963165	1.07959	0.323208	0.945317	0.118712	0.995223	0.869969	0.87144	0.156659
I1HZ91	Uncharacterized protein OS=Brachypodium distachyon GN=BRADI3G09470 PE=4 SV=1 - [I1HZ91_BRADI]	301	32.4884	6.771	4.65	0.96079	1.04566	0.644219	0.934262	0.899416	0.874327	0.680135	0.614413	0.786704	0.292409	0.884021	0.119296	0.72984	0.0208791	0.820123	0.440474
C5Z876	Putative uncharacterized protein Sb10g027590 OS=Sorghum bicolor GN=Sb10g027590 PE=3 SV=1 - [C5Z876_SORBI]	190	20.9491	9.80322	5.79	1.01681	0.980446	0.774126	0.704365	0.954321	0.93625	0.766782	0.83623	0.74026	0.0222336	0.946582	0.11947	0.847898	0.0570032	1.08422	0.333312
K4A9S0	Glucose-1-phosphate adenylyltransferase OS=Setaria italica GN=Si034768m.g PE=3 SV=1 - [K4A9S0_SETIT]	456	49.8297	9.5542	2.63	0.958854	1.04867	0.555121	0.755719	0.890801	0.878693	0.656184	0.592722	0.652963	0.0867678	0.881431	0.119525	0.705798	0.0150548	0.952752	0.796219
K3XJH1	Uncharacterized protein OS=Setaria italica GN=Si002044m.g PE=4 SV=1 - [K3XJH1_SETIT]	349	39.6433	9.93506	4.01	1.02676	0.968733	1.37544	1.0705	1.06861	1.08454	1.31249	1.36518	1.22573	0.283839	1.07901	0.119998	1.2436	0.0108371	1.09474	0.532053
K3Z6G2	Uncharacterized protein OS=Setaria italica GN=Si022131m.g PE=4 SV=1 - [K3Z6G2_SETIT]	425	46.6007	6.62451	2.12	1.05124	0.939199	1.03145	0.91621	0.86012	0.815637	1.01631	1.05942	0.978507	0.815037	0.841903	0.120741	1.23869	0.0231546	1.06576	0.407191
I1P2Q3	Uncharacterized protein (Fragment) OS=Oryza glaberrima PE=3 SV=1 - [I1P2Q3_ORYGL]	214	23.315	7.6499	3.27	0.998748	1.00172	0.848196	0.956009	0.930735	0.969167	1.01341	0.97797	0.90189	0.210408	0.949727	0.120847	1.04815	0.222249	1.10375	0.240861
W5F013	Uncharacterized protein OS=Triticum aestivum PE=4 SV=1 - [W5F013_WHEAT]	332	36.4105	8.55811	9.04	1.08491	0.897266	0.786045	0.569271	0.71241	0.763759	0.644249	0.652837	0.683753	0.160338	0.744723	0.121462	0.878684	0.075117	0.957036	0.813535
K7ULZ4	Starch synthase IIIb-1 OS=Zea mays GN=ZEAMMB73_488886 PE=4 SV=1 - [K7ULZ4_MAIZE]	1170	131.657	5.69385	1.2	1.00594	0.993211	0.794957	0.897606	0.899381	0.954029	1.02142	0.994322	0.84664	0.0974649	0.927097	0.121742	1.08758	0.116939	1.19094	0.0930913
Q0J267	Os09g0375000 protein OS=Oryza sativa subsp. japonica GN=Os09g0375000 PE=2 SV=2 - [Q0J267_ORYSJ]	110	11.968	7.97217	10	0.939356	1.07166	1.41676	0.985861	1.17862	1.30393	1.24519	1.16833	1.19473	0.476559	1.23447	0.122503	0.972193	0.684866	1.00453	0.982412
K3Z2R6	Uncharacterized protein (Fragment) OS=Setaria italica GN=Si020834m.g PE=3 SV=1 - [K3Z2R6_SETIT]	97	11.4812	10.2427	13.4	1.00116	0.99888	0.969697	0.881721	1.20696	1.09155	1.02597	1.09716	0.925689	0.233315	1.14923	0.12267	0.923702	0.32516	1.14676	0.138359
C7J958	Ferritin (Fragment) OS=Oryza sativa subsp. japonica GN=Os11g0106700 PE=3 SV=1 - [C7J958_ORYSJ]	69	8.01211	5.73193	14.49	0.987992	1.01439	1.0589	1.23381	1.09172	1.2016	0.866747	0.78868	1.14499	0.242418	1.1453	0.123542	0.721847	0.0418683	0.722039	0.0796805
K3YWF0	Uncharacterized protein OS=Setaria italica GN=Si018596m.g PE=4 SV=1 - [K3YWF0_SETIT]	150	16.3008	9.18799	10	0.9266	1.0867	0.65214	0.932698	1.24724	1.19637	1.37474	1.31078	0.787186	0.3159	1.21374	0.124548	1.099	0.0976701	1.69451	0.0620533
W5D8C3	Uncharacterized protein OS=Triticum aestivum PE=4 SV=1 - [W5D8C3_WHEAT]	806	88.7277	6.01123	0.99	0.987431	1.01505	0.799127	0.995452	0.948593	0.891541	0.839851	0.861258	0.896177	0.404376	0.918927	0.124581	0.924449	0.150047	0.947916	0.682635
Q5N7F6	Uricase OS=Oryza sativa subsp. japonica GN=P0423B08.43-2 PE=3 SV=1 - [Q5N7F6_ORYSJ]	186	20.5538	8.5874	6.99	1.0054	0.993884	1.7906	1.51866	1.07677	1.17458	1.24205	1.1843	1.65522	0.0405636	1.12608	0.124748	1.07773	0.263321	0.733203	0.08648
K7VAM4	Uncharacterized protein OS=Zea mays GN=ZEAMMB73_496715 PE=4 SV=1 - [K7VAM4_MAIZE]	237	25.5416	8.86572	4.22	0.973932	1.03095	0.352911	0.360021	1.17789	1.09143	0.645633	0.635229	0.355598	0.00197225	1.1319	0.12524	0.564426	0.00767413	1.79661	0.000491972
M7ZQ09	Acyl-coenzyme A oxidase 3, peroxisomal OS=Triticum urartu GN=TRIUR3_06748 PE=4 SV=1 - [M7ZQ09_TRIUA]	221	24.3607	8.06006	3.62	1.0307	0.964095	1.44708	1.33195	0.862499	0.710313	0.93702	0.877296	1.39314	0.0275799	0.788459	0.126281	1.15355	0.277655	0.65286	0.0175992
K4A6V8	Uncharacterized protein OS=Setaria italica GN=Si034613m.g PE=4 SV=1 - [K4A6V8_SETIT]	648	70.2066	7.03467	3.09	0.991454	1.01023	1.27673	1.03539	1.12073	1.05481	1.29574	1.1627	1.15509	0.328259	1.08685	0.126599	1.13004	0.197018	1.06329	0.648512
W5F1X0	Uncharacterized protein OS=Triticum aestivum PE=4 SV=1 - [W5F1X0_WHEAT]	171	19.7688	10.1841	20.47	1.00361	0.996	0.893522	1.165	1.05971	1.02644	1.0406	1.10521	1.02946	0.848387	1.04328	0.126616	1.02859	0.498027	1.04241	0.784032
K3Y4T9	Uncharacterized protein OS=Setaria italica GN=Si009227m.g PE=4 SV=1 - [K3Y4T9_SETIT]	1083	119.952	9.48096	1.29	0.983686	1.01946	0.707084	0.789084	1.0826	1.04754	1.00758	1.00595	0.746908	0.0297571	1.0634	0.126685	0.945254	0.0798824	1.34579	0.0242225
W5FSV2	Uncharacterized protein (Fragment) OS=Triticum aestivum PE=4 SV=1 - [W5FSV2_WHEAT]	108	11.4478	5.49072	11.11	0.981014	1.02261	0.763578	0.771244	1.06661	1.13287	0.842682	0.83098	0.766023	0.0080419	1.09775	0.129328	0.760935	0.0159849	1.09046	0.0100005
W5C4B2	Uncharacterized protein OS=Triticum aestivum PE=4 SV=1 - [W5C4B2_WHEAT]	312	34.9912	5.90967	3.53	1.02215	0.97416	1.01381	1.01903	1.07681	1.16058	1.25357	1.06663	1.01829	0.528298	1.12076	0.129862	1.03701	0.725136	1.14136	0.26418
I1Q3E6	Uncharacterized protein OS=Oryza glaberrima PE=4 SV=1 - [I1Q3E6_ORYGL]	431	46.0662	5.74463	2.78	0.973675	1.03125	1.10187	1.0067	1.22022	1.10474	1.22638	1.22999	1.0517	0.449814	1.15962	0.131313	1.05652	0.373324	1.16494	0.067487
I1GP28	Uncharacterized protein OS=Brachypodium distachyon GN=BRADI1G10990 PE=4 SV=1 - [I1GP28_BRADI]	128	14.0404	8.96826	10.94	1.00757	0.991335	0.659944	0.760416	1.18584	1.07957	1.03286	1.02301	0.71057	0.0295804	1.13332	0.131395	0.907507	0.188589	1.44743	0.0243182
Q0JJV2	Os01g0715400 protein OS=Oryza sativa subsp. japonica GN=Os01g0715400 PE=2 SV=2 - [Q0JJV2_ORYSJ]	561	63.6924	5.73193	2.32	1.02397	0.972017	0.863327	0.930894	1.14282	1.32746	1.20139	0.851125	0.898914	0.141526	1.23762	0.131944	0.830886	0.402028	1.14396	0.544262
I1IQV3	Uncharacterized protein OS=Brachypodium distachyon GN=BRADI4G32510 PE=3 SV=1 - [I1IQV3_BRADI]	319	33.0306	10.2866	4.08	0.988296	1.0138	1.50442	1.46167	0.969527	0.944876	1.25574	1.21552	1.4815	0.00265586	0.956199	0.131987	1.29087	0.0071008	0.833166	0.0137793
K4A4R5	Uncharacterized protein OS=Setaria italica GN=Si033849m.g PE=4 SV=1 - [K4A4R5_SETIT]	1780	198.849	5.8335	0.45	1.07797	0.908419	1.41234	1.09265	1.19009	1.31831	2.40053	1.58993	1.26108	0.288211	1.26279	0.133436	1.59084	0.212687	1.593	0.230354
W5F689	Uncharacterized protein OS=Triticum aestivum PE=3 SV=1 - [W5F689_WHEAT]	367	42.4298	5.41455	4.09	1.0597	0.921302	0.746985	0.745465	0.83375	0.793169	0.781868	0.756167	0.75338	0.0717315	0.82126	0.133485	0.945366	0.205476	1.03054	0.218649
K4A4U1	Uncharacterized protein OS=Setaria italica GN=Si033895m.g PE=4 SV=1 - [K4A4U1_SETIT]	1418	154.982	5.45264	1.62	1.34209	0.597349	1.67875	0.958682	2.12313	1.8008	1.69851	2.09829	1.3599	0.569881	2.02323	0.134331	0.9676	0.827563	1.43958	0.294536
K4A8X1	Uncharacterized protein OS=Setaria italica GN=Si035226m.g PE=4 SV=1 - [K4A8X1_SETIT]	499	56.5885	6.39209	4.81	1.0137	0.984112	1.10441	1.01688	1.1827	1.07888	1.0826	1.11139	1.06181	0.313144	1.13203	0.13453	0.970115	0.594516	1.03427	0.512838
C5XD18	Putative uncharacterized protein Sb02g037780 OS=Sorghum bicolor GN=Sb02g037780 PE=4 SV=1 - [C5XD18_SORBI]	157	17.243	9.99365	5.1	0.930078	1.08227	1.13061	0.951043	1.17602	1.22681	1.10933	1.17381	1.03444	0.796192	1.19404	0.135374	0.950187	0.282169	1.0968	0.401656
M0VZY4	Uncharacterized protein OS=Hordeum vulgare var. distichum PE=4 SV=1 - [M0VZY4_HORVD]	384	43.3677	7.07861	4.95	1.00508	0.99427	0.904261	0.859412	0.87704	0.947993	0.856526	0.83675	0.882125	0.0362467	0.912815	0.135827	0.927805	0.215545	0.960085	0.287452
M7YPK4	Serine/threonine-protein phosphatase 5 OS=Triticum urartu GN=TRIUR3_13718 PE=4 SV=1 - [M7YPK4_TRIUA]	466	52.2591	6.17627	2.15	0.826411	1.2047	1.10586	0.859754	0.537936	0.573344	0.691194	0.697937	0.967754	0.897916	0.54713	0.136527	1.25003	0.0164155	0.706717	0.144008
M0Y0Y6	Uncharacterized protein OS=Hordeum vulgare var. distichum PE=3 SV=1 - [M0Y0Y6_HORVD]	426	47.3468	8.1626	2.35	0.955158	1.05292	1.40894	1.31286	1.23204	1.12568	1.38141	1.22447	1.35543	0.0349624	1.17412	0.136596	1.10526	0.320723	0.95741	0.593092
K3YH43	Uncharacterized protein OS=Setaria italica GN=Si013561m.g PE=4 SV=1 - [K3YH43_SETIT]	524	61.2372	5.12256	7.82	1.01262	0.985335	1.14287	1.5619	1.03861	1.08078	1.16548	1.13941	1.35377	0.234362	1.06078	0.136804	1.08753	0.0645828	0.852158	0.441388
K3Y5T2	Uncharacterized protein OS=Setaria italica GN=Si009571m.g PE=4 SV=1 - [K3Y5T2_SETIT]	657	71.6312	8.76318	3.2	0.907289	1.10944	1.37221	1.36156	1.25279	1.45725	1.20172	1.31761	1.35555	0.0712842	1.34378	0.137408	0.929629	0.502324	0.92156	0.206718
I1PAC3	Uncharacterized protein OS=Oryza glaberrima PE=4 SV=1 - [I1PAC3_ORYGL]	653	73.1963	6.50732	3.83	1.04398	0.948091	1.64538	1.07377	1.3351	1.15204	1.41008	1.45117	1.36498	0.336415	1.24852	0.138855	1.15042	0.184317	1.05226	0.827301
M0UJ21	Uncharacterized protein OS=Hordeum vulgare var. distichum PE=4 SV=1 - [M0UJ21_HORVD]	808	91.6588	5.51611	1.24	1.02596	0.9682	1.35353	1.19703	0.84935	0.92217	1.14783	1.09556	1.27901	0.0793391	0.888354	0.138879	1.26636	0.0342431	0.879568	0.203701
W5G4S0	Uncharacterized protein OS=Triticum aestivum PE=3 SV=1 - [W5G4S0_WHEAT]	136	15.7472	10.6235	11.76	0.988632	1.01364	0.928801	0.951528	1.10056	1.23931	1.14564	1.05606	0.939099	0.0689397	1.16861	0.13896	0.940953	0.490869	1.17091	0.0736738
K7UCQ5	Uncharacterized protein OS=Zea mays GN=ZEAMMB73_386876 PE=4 SV=1 - [K7UCQ5_MAIZE]	324	34.5409	9.11475	3.7	0.993856	1.00748	1.23909	1.10095	1.17844	1.0743	1.13642	1.12968	1.16924	0.134817	1.12561	0.139057	1.00593	0.90987	0.9684	0.646373
C5Z4F8	Putative uncharacterized protein Sb10g004030 OS=Sorghum bicolor GN=Sb10g004030 PE=4 SV=1 - [C5Z4F8_SORBI]	199	22.669	9.70068	6.03	0.980749	1.02292	3.48968	1.1556	1.22674	1.09892	1.22879	1.39032	2.31838	0.375239	1.1607	0.139161	1.12618	0.290309	0.563821	0.477774
K3ZV88	Uncharacterized protein OS=Setaria italica GN=Si030211m.g PE=4 SV=1 - [K3ZV88_SETIT]	325	36.2636	4.85596	4	1.02595	0.969687	1.44338	1.3908	0.924817	0.934462	1.16189	1.29764	1.42019	0.00832797	0.931673	0.139495	1.32284	0.0477548	0.867808	0.123605
W5B9I7	Uncharacterized protein OS=Triticum aestivum PE=4 SV=1 - [W5B9I7_WHEAT]	192	21.3433	7.35693	3.65	0.979291	1.02464	1.03497	1.41519	0.950278	0.911638	1.07248	0.972761	1.22268	0.364063	0.929133	0.139975	1.09846	0.228627	0.834738	0.411234
M0YUR9	Uncharacterized protein OS=Hordeum vulgare var. distichum PE=4 SV=1 - [M0YUR9_HORVD]	180	20.1731	8.38232	3.89	0.94815	1.06132	0.612127	0.995436	1.20636	1.12922	0.900925	0.826887	0.799995	0.4205	1.16229	0.140208	0.739779	0.0295825	1.0748	0.787186
A2XLZ8	Putative uncharacterized protein OS=Oryza sativa subsp. indica GN=OsI_13504 PE=2 SV=1 - [A2XLZ8_ORYSI]	267	27.2719	6.354	8.61	0.891883	1.12758	0.788614	0.803592	3.0916	1.87341	2.00404	2.19435	0.788429	0.21216	2.45857	0.140891	0.845594	0.597522	2.63684	0.00532254
M0YTL7	Uncharacterized protein OS=Hordeum vulgare var. distichum PE=4 SV=1 - [M0YTL7_HORVD]	204	23.3264	5.30029	3.92	0.911946	1.10396	1.60819	1.32092	1.24208	1.22966	1.21119	1.17083	1.453	0.118296	1.22612	0.14135	0.963699	0.167558	0.813223	0.199958
K3Y9A9	Uncharacterized protein OS=Setaria italica GN=Si010801m.g PE=4 SV=1 - [K3Y9A9_SETIT]	277	29.9995	8.51416	4.33	1.06128	0.927419	0.817849	0.752391	1.2657	1.14656	1.06667	1.13797	0.789581	0.106859	1.21298	0.141872	0.913929	0.273438	1.40401	0.0224959
C5YG52	Putative uncharacterized protein Sb06g028880 OS=Sorghum bicolor GN=Sb06g028880 PE=3 SV=1 - [C5YG52_SORBI]	1627	182.889	6.90283	1.72	1.02295	0.97257	1.15137	1.0709	1.06052	1.12096	1.22846	1.2966	1.11363	0.139535	1.09319	0.141886	1.1575	0.0636471	1.13625	0.102904
K7UT50	Importin alpha-1b subunit, mRNA OS=Zea mays GN=ZEAMMB73_490552 PE=4 SV=1 - [K7UT50_MAIZE]	328	35.6711	4.95752	5.79	0.95862	1.04898	0.699374	1.20543	1.11386	1.10726	1.02118	0.904734	0.948793	0.859983	1.10635	0.142557	0.867094	0.127037	1.01109	0.971258
W5C8E1	Uncharacterized protein OS=Triticum aestivum PE=4 SV=1 - [W5C8E1_WHEAT]	1012	113.292	7.59131	1.68	0.969437	1.03621	0.570538	0.651581	0.893393	0.757676	0.539917	0.49334	0.609338	0.0174919	0.823208	0.143743	0.625811	0.0499347	0.845463	0.180747
I1IA12	Uncharacterized protein OS=Brachypodium distachyon GN=BRADI3G44370 PE=4 SV=1 - [I1IA12_BRADI]	280	30.5372	5.2876	2.86	0.957111	1.05076	1.05697	0.713191	0.785842	0.891548	0.754193	0.947594	0.881608	0.573333	0.835407	0.144146	1.01454	0.921968	0.961376	0.878346
K7USS0	Uncharacterized protein OS=Zea mays GN=ZEAMMB73_709045 PE=4 SV=1 - [K7USS0_MAIZE]	260	27.5982	4.97021	3.46	0.926817	1.08644	1.17607	1.00223	0.835884	0.732266	1.00009	1.09898	1.08198	0.556733	0.778912	0.144267	1.33857	0.0656895	0.963625	0.730241
J3LYK0	Uncharacterized protein OS=Oryza brachyantha GN=OB04G22250 PE=4 SV=1 - [J3LYK0_ORYBR]	119	13.8209	11.4878	19.33	0.963948	1.04271	0.813219	1.11538	1.12691	1.08663	1.02904	1.00619	0.961099	0.825928	1.1031	0.144306	0.91945	0.0613241	1.05529	0.758518
W5CMK5	Uncharacterized protein OS=Triticum aestivum PE=4 SV=1 - [W5CMK5_WHEAT]	142	16.2434	7.21045	23.24	1.051	0.940182	1.11541	1.24743	1.11294	1.17526	1.21582	1.09901	1.18665	0.163806	1.14917	0.144538	1.01164	0.859197	0.979681	0.810884
K3YWH7	Uncharacterized protein OS=Setaria italica GN=Si018623m.g PE=4 SV=1 - [K3YWH7_SETIT]	143	15.759	6.53662	6.99	0.98904	1.01316	1.05949	0.720397	0.802625	0.919934	0.67929	0.718492	0.888968	0.580294	0.860334	0.144654	0.811457	0.119572	0.78532	0.379364
K3XHW0	Uncharacterized protein OS=Setaria italica GN=Si000757m.g PE=3 SV=1 - [K3XHW0_SETIT]	440	46.6195	6.72705	8.18	1.02334	0.972735	1.6882	1.99156	1.05176	1.06818	1.31948	1.26624	1.8435	0.0317851	1.06206	0.145313	1.21971	0.0140062	0.702688	0.0709274
W5ETB6	Uncharacterized protein (Fragment) OS=Triticum aestivum PE=4 SV=1 - [W5ETB6_WHEAT]	60	6.6331	4.71631	13.33	0.985538	1.01728	1.3243	0.961136	0.9679	0.949491	0.800263	0.791545	1.14111	0.519305	0.957346	0.145342	0.830195	0.00389139	0.696501	0.19641
Q7XXC5	OSJNBa0027O01.13 protein OS=Oryza sativa subsp. japonica GN=OSJNBa0027O01.13 PE=2 SV=2 - [Q7XXC5_ORYSJ]	1412	150.256	7.25439	0.57	0.9376	1.06933	0.725236	0.712914	1.15303	1.1608	0.788576	0.71636	0.716592	0.0500797	1.15292	0.145565	0.650407	0.0079664	1.04644	0.458195
K3YVE9	Peptidyl-prolyl cis-trans isomerase OS=Setaria italica GN=Si018099m.g PE=4 SV=1 - [K3YVE9_SETIT]	233	23.562	8.60205	4.72	1.01524	0.982298	0.912317	0.737552	0.952294	0.964076	0.889226	0.89965	0.825951	0.189777	0.959365	0.146138	0.933471	0.0148848	1.08425	0.510448
K3Y9E8	Uncharacterized protein OS=Setaria italica GN=Si010758m.g PE=3 SV=1 - [K3Y9E8_SETIT]	269	28.6296	8.06006	3.72	1.09259	0.891105	0.954577	0.738847	0.780979	0.662564	0.84424	1.01931	0.853671	0.429114	0.727704	0.147011	1.29096	0.185257	1.10046	0.602658
J3N322	Uncharacterized protein OS=Oryza brachyantha GN=OB10G19200 PE=4 SV=1 - [J3N322_ORYBR]	77	6.89637	9.99365	12.99	0.959564	1.04787	1.19125	1.13563	1.09814	1.11815	0.943606	0.838721	1.15913	0.0922101	1.10404	0.14748	0.804191	0.0555433	0.765973	0.0443875
T1MXW6	Uncharacterized protein (Fragment) OS=Triticum urartu PE=3 SV=1 - [T1MXW6_TRIUA]	57	6.12414	8.6167	22.81	0.975115	1.02956	0.716242	0.797712	0.944908	0.907618	0.791305	0.784594	0.755213	0.0376349	0.924104	0.147576	0.850676	0.018248	1.04092	0.527698
C5XKV7	Putative uncharacterized protein Sb03g035410 OS=Sorghum bicolor GN=Sb03g035410 PE=4 SV=1 - [C5XKV7_SORBI]	188	18.7409	6.25244	6.91	0.937529	1.07382	0.742973	1.00217	0.851346	0.846066	0.850503	0.840216	0.867648	0.459294	0.843916	0.14798	0.996056	0.621145	0.968811	0.853241
K3ZRM5	Uncharacterized protein OS=Setaria italica GN=Si029255m.g PE=3 SV=1 - [K3ZRM5_SETIT]	609	65.744	5.43994	3.61	1.06604	0.922462	1.30038	1.05119	1.15404	1.16501	1.36438	1.37618	1.18258	0.334065	1.16623	0.148614	1.18176	0.00145743	1.16541	0.259294
C5YY90	40S ribosomal protein S12 OS=Sorghum bicolor GN=Sb09g020940 PE=3 SV=1 - [C5YY90_SORBI]	140	14.9846	5.51611	27.14	0.956874	1.05104	0.880384	0.927758	1.13727	1.10136	1.05651	0.97474	0.900507	0.19855	1.11491	0.149235	0.90736	0.145916	1.12339	0.142135
K7UX83	Uncharacterized protein OS=Zea mays GN=ZEAMMB73_655229 PE=4 SV=1 - [K7UX83_MAIZE]	225	24.6518	7.34229	3.56	0.967401	1.0253	1.96514	1.59734	0.764545	0.897454	0.838342	1.01231	1.78777	0.0519158	0.834044	0.150083	1.11351	0.479663	0.519484	0.052116
W5CTA3	Uncharacterized protein OS=Triticum aestivum PE=4 SV=1 - [W5CTA3_WHEAT]	181	19.4473	9.77393	8.84	0.996745	1.00408	0.937821	0.912255	1.04951	1.1256	1.0416	1.07032	0.924655	0.0297465	1.08711	0.150221	0.970947	0.518478	1.14153	0.0208826
K3XZ86	Peptidyl-prolyl cis-trans isomerase OS=Setaria italica GN=Si007261m.g PE=3 SV=1 - [K3XZ86_SETIT]	152	16.2663	9.36377	15.79	1.00896	0.989681	0.900617	1.11274	1.12726	1.05065	0.925463	0.875705	1.00736	0.951193	1.08969	0.151317	0.827017	0.0540691	0.894607	0.432834
K3YQF1	Uncharacterized protein OS=Setaria italica GN=Si016494m.g PE=3 SV=1 - [K3YQF1_SETIT]	705	73.7406	6.94678	4.4	1.04911	0.942409	2.90036	0.913814	0.883941	0.861681	0.70966	0.674683	1.91521	0.456289	0.876528	0.152718	0.793037	0.0129144	0.362947	0.345894
Q5N8H6	Putative uncharacterized protein P0408G07.4 OS=Oryza sativa subsp. japonica GN=P0408G07.4 PE=4 SV=1 - [Q5N8H6_ORYSJ]	153	16.0321	7.73779	5.88	0.951642	1.05702	0.844425	1.0006	1.19563	1.11382	1.10315	1.12952	0.918539	0.476685	1.14975	0.152852	0.966755	0.465999	1.2101	0.134162
W5HHN1	Uncharacterized protein OS=Triticum aestivum PE=4 SV=1 - [W5HHN1_WHEAT]	1298	152.904	9.17334	1.62	1.04626	0.94577	0.565806	0.975151	0.848754	0.894468	0.804429	0.701489	0.773563	0.396578	0.8751	0.152951	0.863871	0.169708	0.977261	0.941401
K7V2R1	Uncharacterized protein OS=Zea mays GN=ZEAMMB73_056745 PE=4 SV=1 - [K7V2R1_MAIZE]	253	27.3192	6.78564	3.56	1.0474	0.944427	0.883272	1.34796	1.31296	1.13711	0.976611	0.949548	1.1202	0.664889	1.23007	0.15348	0.786162	0.0985676	0.86327	0.57952
M0Z9D7	Uncharacterized protein OS=Hordeum vulgare var. distichum PE=4 SV=1 - [M0Z9D7_HORVD]	376	41.6602	8.36768	3.46	0.944203	1.06596	1.31457	1.00297	0.85879	0.875495	0.872348	0.980756	1.15291	0.455205	0.862757	0.153914	1.06851	0.391919	0.799601	0.294521
C5XIT6	Pectinesterase OS=Sorghum bicolor GN=Sb03g012830 PE=3 SV=1 - [C5XIT6_SORBI]	576	61.4989	8.14795	3.82	0.978489	1.02542	0.606439	0.669713	0.954559	0.925001	0.819022	0.750968	0.636832	0.0115153	0.937948	0.154202	0.835297	0.0529241	1.23025	0.0871356
I1IC17	Uncharacterized protein OS=Brachypodium distachyon GN=BRADI3G50110 PE=4 SV=1 - [I1IC17_BRADI]	577	64.7726	6.45557	4.33	1.01478	0.982841	1.59469	1.95206	0.958038	0.965937	1.5023	1.55887	1.77548	0.0496788	0.963133	0.154602	1.59107	0.00251252	0.863093	0.31164
K3XV85	Uncharacterized protein OS=Setaria italica GN=Si005842m.g PE=3 SV=1 - [K3XV85_SETIT]	860	93.542	5.63037	5.93	1.01669	0.980594	0.792489	0.803688	0.918173	0.958348	0.819099	0.810362	0.799175	0.00876038	0.939537	0.154852	0.868342	0.0265938	1.02085	0.143817
K4AC73	Uncharacterized protein OS=Setaria italica GN=Si036480m.g PE=3 SV=1 - [K4AC73_SETIT]	340	36.493	5.16064	2.06	1.04865	0.942951	0.444228	0.650846	0.735283	0.871499	0.683848	0.58831	0.549846	0.0609511	0.806779	0.155293	0.791743	0.181986	1.16171	0.518028
C5WVY7	Methylenetetrahydrofolate reductase OS=Sorghum bicolor GN=Sb01g003700 PE=3 SV=1 - [C5WVY7_SORBI]	593	66.2985	6.04932	6.58	0.994484	1.00674	1.09959	1.03396	0.967761	0.91647	0.98272	1.04351	1.06612	0.185996	0.941538	0.156756	1.07536	0.216135	0.9497	0.353137
Q7XM19	OSJNBa0084K01.12 protein OS=Oryza sativa subsp. japonica GN=OSJNBa0084K01.12 PE=4 SV=2 - [Q7XM19_ORYSJ]	521	55.5126	8.63135	4.8	0.973013	1.03203	0.860715	0.926246	0.914593	0.944102	0.893341	0.829357	0.891232	0.13193	0.927009	0.156824	0.926832	0.193354	0.964038	0.555548
W5A2H6	Uncharacterized protein OS=Triticum aestivum PE=4 SV=1 - [W5A2H6_WHEAT]	60	7.10547	5.2876	20	1.02815	0.967097	0.755616	0.711725	0.922222	0.934797	0.955352	0.984669	0.735419	0.0196896	0.930723	0.15686	1.0447	0.121394	1.32213	0.0122408
K4AD88	Uncharacterized protein OS=Setaria italica GN=Si036823m.g PE=4 SV=1 - [K4AD88_SETIT]	296	31.9647	9.93506	4.39	0.989949	1.01209	0.887773	1.02805	0.873961	0.950954	1.09095	1.03084	0.956937	0.605529	0.91153	0.157597	1.16268	0.0933413	1.10751	0.309602
B3TN63	Apocytochrome f OS=Brachypodium distachyon GN=petA PE=3 SV=1 - [B3TN63_BRADI]	320	35.3608	8.74854	15.63	1.06555	0.923043	0.572698	0.664834	0.838732	0.682475	0.616529	0.635928	0.622314	0.0474479	0.764965	0.157691	0.823331	0.229975	1.01206	0.888609
K7VIE9	Malic enzyme OS=Zea mays GN=ZEAMMB73_347931 PE=3 SV=1 - [K7VIE9_MAIZE]	644	70.7495	7.04932	6.06	1.01293	0.985018	1.07456	0.756781	0.971324	0.953696	0.909659	0.959206	0.91661	0.653561	0.963498	0.157805	0.970828	0.397415	1.02049	0.917781
W5EGK1	Uncharacterized protein OS=Triticum aestivum PE=4 SV=1 - [W5EGK1_WHEAT]	1007	109.694	7.21045	2.58	1.02671	0.968791	1.60355	0.906673	1.07911	1.18959	1.10328	1.07447	1.25794	0.538309	1.13691	0.15992	0.959912	0.509244	0.867551	0.680589
M0YXP9	Uncharacterized protein (Fragment) OS=Hordeum vulgare var. distichum PE=4 SV=1 - [M0YXP9_HORVD]	295	32.3425	9.42236	7.8	1.06162	0.916776	0.711753	0.908616	0.766702	0.84802	0.821091	0.757875	0.819033	0.280562	0.816179	0.160002	0.977856	0.761608	0.974448	0.859805
W5CXX3	Uncharacterized protein OS=Triticum aestivum PE=4 SV=1 - [W5CXX3_WHEAT]	130	14.05	4.90674	10.77	1.01488	0.982727	0.553999	0.924566	0.924692	0.8079	0.857846	0.725501	0.74017	0.297639	0.867335	0.16019	0.913861	0.486844	1.07087	0.814958
C5Y4L1	Pyruvate kinase OS=Sorghum bicolor GN=Sb05g002900 PE=3 SV=1 - [C5Y4L1_SORBI]	527	57.3131	7.29834	4.93	1.01926	0.97757	1.82677	1.52673	1.28034	1.10684	1.31238	1.20429	1.67941	0.0464121	1.19549	0.160192	1.05424	0.591232	0.75046	0.11971
M7ZM40	Uncharacterized protein OS=Triticum urartu GN=TRIUR3_07003 PE=4 SV=1 - [M7ZM40_TRIUA]	159	16.9179	6.56592	7.55	1.00497	0.994393	0.466404	0.616383	0.915472	0.967597	0.794465	0.738758	0.541565	0.0258682	0.941833	0.160328	0.814215	0.0444108	1.416	0.106401
J3M9K8	Uncharacterized protein OS=Oryza brachyantha GN=OB05G32820 PE=4 SV=1 - [J3M9K8_ORYBR]	111	12.6177	10.6821	17.12	1.02916	0.965159	1.05423	1.08092	1.09979	1.0595	1.13467	1.11016	1.07062	0.179358	1.08272	0.160884	1.03961	0.211357	1.05137	0.094041
M0XM54	Uncharacterized protein OS=Hordeum vulgare var. distichum PE=4 SV=1 - [M0XM54_HORVD]	178	20.5896	5.87158	5.06	0.994039	1.00727	0.826046	1.02814	0.883513	0.956347	0.956551	1.04299	0.926487	0.543093	0.919329	0.160958	1.08679	0.293276	1.07839	0.576419
W5FN08	Uncharacterized protein OS=Triticum aestivum PE=4 SV=1 - [W5FN08_WHEAT]	90	9.916	8.48486	11.11	0.986989	1.01557	0.887263	1.24548	1.029	1.04568	0.95313	0.94388	1.06501	0.751851	1.03601	0.161156	0.914364	0.0113266	0.889469	0.578226
K3ZS88	Uncharacterized protein OS=Setaria italica GN=Si029063m.g PE=4 SV=1 - [K3ZS88_SETIT]	530	57.7144	7.79639	1.51	1.00928	0.989317	1.54579	1.40112	1.0257	1.0607	1.13947	0.979031	1.47449	0.0229061	1.04393	0.161171	1.01539	0.863067	0.71889	0.061775
W5AH98	Uncharacterized protein (Fragment) OS=Triticum aestivum PE=3 SV=1 - [W5AH98_WHEAT]	363	40.1007	5.0083	4.41	0.961812	1.04497	0.394977	0.64417	1.09902	1.08989	0.675694	0.707821	0.517818	0.0664447	1.09076	0.161393	0.632056	0.00171524	1.3314	0.304056
K3Z7N0	Uncharacterized protein OS=Setaria italica GN=Si021928m.g PE=4 SV=1 - [K3Z7N0_SETIT]	345	38.4179	5.63037	2.32	0.982111	1.02132	1.71328	1.22396	0.963514	0.937097	1.46066	1.62843	1.4661	0.197476	0.948679	0.161661	1.62531	0.0198181	1.0517	0.796751
K7U8I1	Uncharacterized protein OS=Zea mays GN=ZEAMMB73_662921 PE=4 SV=1 - [K7U8I1_MAIZE]	238	25.7586	6.07471	5.46	1.01309	0.984835	0.84238	1.35221	0.969377	0.940151	1.43733	1.35808	1.09844	0.737224	0.955757	0.161686	1.46393	0.00896897	1.27377	0.364343
M0X6I1	Uncharacterized protein OS=Hordeum vulgare var. distichum PE=4 SV=1 - [M0X6I1_HORVD]	178	19.3693	9.14404	5.06	1.00574	0.993488	0.76352	1.04945	1.16292	1.06029	0.885443	0.811158	0.906835	0.581945	1.11204	0.162547	0.763129	0.0532939	0.935813	0.731678
W5CXJ4	Uncharacterized protein (Fragment) OS=Triticum aestivum PE=4 SV=1 - [W5CXJ4_WHEAT]	136	15.4425	4.60205	9.56	1.02603	0.969596	1.03731	1.07147	0.942957	0.922966	0.928331	0.930331	1.0567	0.228401	0.935008	0.16262	0.996109	0.752404	0.881394	0.0182025
Q6AT60	Putative dehydrogenase, 3'-partial (Fragment) OS=Oryza sativa subsp. japonica GN=OSJNBb0023J24.1 PE=2 SV=1 - [Q6AT60_ORYSJ]	278	29.9378	9.1001	4.32	1.06816	0.916946	0.94198	0.811003	1.22423	1.13792	1.10158	1.0322	0.883069	0.365707	1.18994	0.162726	0.903319	0.175294	1.21723	0.123955
C5WPG0	Putative uncharacterized protein Sb01g039540 OS=Sorghum bicolor GN=Sb01g039540 PE=4 SV=1 - [C5WPG0_SORBI]	484	57.2529	9.29053	2.48	0.94696	1.06272	1.02912	0.934275	0.817248	0.89294	0.854276	0.819709	0.976971	0.786368	0.850976	0.162744	0.978831	0.705955	0.852596	0.103176
K7V1C8	Putative ubiquitin-conjugating enzyme family OS=Zea mays GN=ZEAMMB73_913776 PE=3 SV=1 - [K7V1C8_MAIZE]	85	9.65315	8.74854	9.41	0.876461	1.14575	0.836216	1.60022	1.31718	1.28965	0.967089	0.897012	1.20484	0.659971	1.2891	0.163401	0.715084	0.0101196	0.765095	0.533436
Q0DHV0	Os05g0438600 protein (Fragment) OS=Oryza sativa subsp. japonica GN=Os05g0438600 PE=2 SV=1 - [Q0DHV0_ORYSJ]	142	15.5018	8.25049	7.75	1.05551	0.934876	1.01194	0.923071	0.862564	0.867779	0.955259	0.992328	0.972179	0.747153	0.869353	0.164107	1.12555	0.0284313	1.0065	0.908001
K7W6G7	Proteasome subunit beta type OS=Zea mays GN=ZEAMMB73_646691 PE=3 SV=1 - [K7W6G7_MAIZE]	203	21.7728	6.56592	6.4	1.07018	0.917585	1.32732	1.12131	0.843029	0.809343	1.1117	1.17224	1.23185	0.214059	0.831269	0.164981	1.38222	0.0118219	0.932738	0.523232
W5I7C0	Uncharacterized protein OS=Triticum aestivum PE=4 SV=1 - [W5I7C0_WHEAT]	753	80.9577	4.95752	1.33	1.06286	0.92621	0.743925	0.841864	0.851586	0.845162	0.878917	0.838306	0.79725	0.138569	0.853035	0.166094	1.01207	0.667877	1.08288	0.340829
K7V7Z8	Uncharacterized protein OS=Zea mays GN=ZEAMMB73_816753 PE=4 SV=1 - [K7V7Z8_MAIZE]	417	46.713	8.74854	4.32	0.947755	1.06178	1.26881	1.2572	1.11249	1.16396	1.0673	0.889839	1.25701	0.0458843	1.13282	0.166479	0.859732	0.226107	0.774795	0.0853983
K3XHC7	Uncharacterized protein OS=Setaria italica GN=Si001298m.g PE=3 SV=1 - [K3XHC7_SETIT]	472	50.391	5.59229	4.66	0.990304	1.01167	1.41236	1.6808	1.23022	1.08473	1.18138	1.19599	1.54506	0.0558482	1.15634	0.16709	1.02697	0.710996	0.76859	0.116847
T1MC90	Uncharacterized protein OS=Triticum urartu PE=4 SV=1 - [T1MC90_TRIUA]	394	43.5911	7.1958	1.78	0.951784	1.04716	1.49983	1.35923	1.08786	1.13948	1.10243	1.26774	1.43028	0.0368725	1.11426	0.169822	1.06413	0.496213	0.829005	0.153049
K3XYQ4	Uncharacterized protein OS=Setaria italica GN=Si007062m.g PE=4 SV=1 - [K3XYQ4_SETIT]	277	30.7889	10.0229	6.14	0.999606	0.99916	0.60774	1.12668	1.19901	1.07013	1.00607	0.873543	0.867747	0.661122	1.13527	0.170813	0.828339	0.169681	1.08371	0.811741
C5Z8J0	Putative uncharacterized protein Sb10g010000 OS=Sorghum bicolor GN=Sb10g010000 PE=4 SV=1 - [C5Z8J0_SORBI]	150	16.2427	8.95361	9.33	0.917266	1.09769	0.703772	0.867365	1.18231	1.21497	0.893727	0.903376	0.779738	0.209989	1.18974	0.172396	0.749644	0.00320474	1.14382	0.301898
K3Y7U6	Phosphoribulokinase OS=Setaria italica GN=Si010287m.g PE=3 SV=1 - [K3Y7U6_SETIT]	394	43.2591	6.40479	4.57	1.00626	0.992812	0.600556	0.811036	0.97031	0.919664	0.924502	0.926886	0.706124	0.108341	0.945426	0.172791	0.979584	0.52613	1.31156	0.171869
K3ZXZ9	Uncharacterized protein OS=Setaria italica GN=Si031265m.g PE=4 SV=1 - [K3ZXZ9_SETIT]	135	14.0564	9.81787	7.41	0.982462	1.01782	0.920737	0.988997	0.955646	0.890715	0.741239	0.694901	0.954733	0.360024	0.923051	0.172806	0.777822	0.0357958	0.75201	0.0290325
F2D2A2	Predicted protein OS=Hordeum vulgare var. distichum PE=2 SV=1 - [F2D2A2_HORVD]	122	12.6394	9.30518	22.13	0.950408	1.05555	0.919341	0.96341	0.905872	0.866328	0.905311	0.830363	0.938581	0.392807	0.883469	0.172916	0.979389	0.708452	0.921881	0.232788
Q0DBK8	40S ribosomal protein S24 (Fragment) OS=Oryza sativa subsp. japonica GN=Os06g0555400 PE=2 SV=1 - [Q0DBK8_ORYSJ]	115	13.1223	10.3892	16.52	1.02809	0.967165	1.41753	1.1531	1.0625	1.14394	1.29618	1.29473	1.28837	0.168065	1.10585	0.173487	1.17425	0.0420724	1.00789	0.945862
K7VYU4	Uncharacterized protein OS=Zea mays GN=ZEAMMB73_005917 PE=4 SV=1 - [K7VYU4_MAIZE]	529	58.7025	8.25049	3.78	0.997954	1.00237	0.95021	1.36747	0.984152	0.95503	0.949671	0.885976	1.15865	0.52637	0.969433	0.173571	0.946609	0.277404	0.792019	0.371743
K7V358	Uncharacterized protein OS=Zea mays GN=ZEAMMB73_241101 PE=4 SV=1 - [K7V358_MAIZE]	96	10.6136	7.98682	9.38	1.03479	0.959275	1.02269	1.13598	1.13193	1.06763	1.11851	0.943534	1.08254	0.35021	1.10305	0.174073	0.937481	0.537534	0.955242	0.688556
K7V663	Putative actin family protein OS=Zea mays GN=ZEAMMB73_695264 PE=3 SV=1 - [K7V663_MAIZE]	154	16.9674	5.77002	33.12	1.04231	0.950413	1.01241	0.830081	1.16113	1.44289	1.12998	1.16824	0.924608	0.538449	1.30676	0.175242	0.88257	0.394692	1.24735	0.134263
C5WUW7	Putative uncharacterized protein Sb01g044840 OS=Sorghum bicolor GN=Sb01g044840 PE=4 SV=1 - [C5WUW7_SORBI]	125	13.949	8.35303	5.6	0.949131	1.06016	0.658757	0.987132	0.881253	0.897539	0.828367	0.744326	0.819139	0.40448	0.885283	0.176343	0.884136	0.137754	0.955529	0.849056
I1HWV0	Uncharacterized protein OS=Brachypodium distachyon GN=BRADI3G02830 PE=4 SV=1 - [I1HWV0_BRADI]	135	14.3505	10.7554	5.19	0.918731	1.09596	0.793474	0.860776	1.16651	1.25614	0.939032	0.906318	0.821092	0.19763	1.20249	0.176343	0.761708	0.0262465	1.11552	0.125185
W5C823	Uncharacterized protein OS=Triticum aestivum PE=4 SV=1 - [W5C823_WHEAT]	70	7.76788	5.90967	11.43	1.00344	0.996197	1.09205	1.18346	1.01284	1.00648	1.237	1.19717	1.13796	0.0949986	1.00985	0.177883	1.20544	0.00932161	1.06972	0.252556
W5HG54	Uncharacterized protein (Fragment) OS=Triticum aestivum PE=4 SV=1 - [W5HG54_WHEAT]	64	7.05167	5.70654	10.94	1.04126	0.951651	0.712278	0.769449	0.911794	0.895047	0.95415	0.848684	0.743498	0.0406228	0.906633	0.178028	0.997782	0.973474	1.21671	0.115822
M0XZA2	Uncharacterized protein OS=Hordeum vulgare var. distichum PE=3 SV=1 - [M0XZA2_HORVD]	392	42.7236	6.771	2.04	1.00956	0.988994	1.05766	1.06822	1.10435	1.03728	1.33036	1.17319	1.06371	0.0314116	1.07159	0.178219	1.16899	0.168366	1.17766	0.138683
M0YN98	Uncharacterized protein OS=Hordeum vulgare var. distichum PE=4 SV=1 - [M0YN98_HORVD]	44	5.26648	6.78564	20.45	1.01197	0.986114	1.01434	0.889357	0.956825	0.976094	0.966192	0.955543	0.952764	0.536635	0.967387	0.180705	0.994214	0.661925	1.00947	0.898867
K4AJ03	Uncharacterized protein OS=Setaria italica GN=Si038867m.g PE=4 SV=1 - [K4AJ03_SETIT]	277	31.5657	9.68604	9.75	0.977745	1.02585	0.905893	1.0618	0.954012	0.893615	0.871793	0.749768	0.982084	0.846285	0.922157	0.180815	0.877645	0.238719	0.824091	0.222525
I1IGD2	Uncharacterized protein OS=Brachypodium distachyon GN=BRADI4G01490 PE=4 SV=1 - [I1IGD2_BRADI]	228	23.8804	6.63916	4.39	1.04527	0.946851	1.21959	0.851793	1.12914	1.08264	1.07999	1.17521	1.03979	0.854357	1.11026	0.181074	1.01963	0.721745	1.08874	0.676323
K3ZT77	Uncharacterized protein OS=Setaria italica GN=Si029807m.g PE=4 SV=1 - [K3ZT77_SETIT]	453	47.346	5.021	3.75	0.946976	1.0627	0.955991	1.16712	1.15165	1.10751	1.13748	1.25385	1.05644	0.683931	1.12414	0.181565	1.05851	0.399505	1.12634	0.381671
W5B1X5	Uncharacterized protein (Fragment) OS=Triticum aestivum PE=4 SV=1 - [W5B1X5_WHEAT]	67	7.67057	11.9272	13.43	1.03398	0.960234	0.907643	1.14579	0.92403	0.829912	0.783925	0.807004	1.0297	0.834342	0.879518	0.182218	0.907059	0.234564	0.774766	0.192931
K3XHK7	Uncharacterized protein OS=Setaria italica GN=Si001067m.g PE=4 SV=1 - [K3XHK7_SETIT]	457	50.3864	9.5542	1.97	0.985314	1.01755	0.937069	0.925681	0.972438	0.963055	0.88628	0.861232	0.930045	0.054689	0.966365	0.182584	0.902877	0.0196507	0.938136	0.0525545
W5DDG9	Uncharacterized protein OS=Triticum aestivum PE=4 SV=1 - [W5DDG9_WHEAT]	231	25.9265	6.53662	3.46	0.953479	1.05504	1.22129	1.36553	1.10511	1.23657	1.29866	1.19473	1.28792	0.0818018	1.16587	0.182752	1.06479	0.460843	0.963884	0.651688
M0WIN6	Lipoxygenase OS=Hordeum vulgare var. distichum PE=3 SV=1 - [M0WIN6_HORVD]	450	51.7188	5.78271	5.78	1.01575	0.981483	0.762012	0.805102	1.23469	1.07988	1.03797	1.01132	0.784642	0.0159927	1.15889	0.183308	0.885388	0.233321	1.30769	0.0108621
C5X574	Putative uncharacterized protein Sb02g010990 OS=Sorghum bicolor GN=Sb02g010990 PE=3 SV=1 - [C5X574_SORBI]	1098	123.345	7.21045	0.82	1.16089	0.810758	2.15519	0.853459	0.668127	0.582484	0.543431	0.543757	1.52596	0.522153	0.634297	0.183455	0.869325	0.196593	0.361354	0.277923
W5HAX1	Uncharacterized protein OS=Triticum aestivum PE=4 SV=1 - [W5HAX1_WHEAT]	96	11.1915	8.49951	8.33	0.954811	1.04696	1.31162	0.845704	0.909385	0.908306	1.13986	1.03807	1.07771	0.774372	0.908042	0.183838	1.19818	0.0714001	1.00955	0.969476
M0UIS5	Thiamine thiazole synthase, chloroplastic OS=Hordeum vulgare var. distichum GN=THI1 PE=3 SV=1 - [M0UIS5_HORVD]	351	37.1058	5.87158	5.41	0.952051	1.05127	1.62583	0.822061	1.15101	1.08748	1.0392	1.18224	1.22192	0.638147	1.11739	0.18406	0.992385	0.92322	0.907491	0.807531
K4A5G1	Uncharacterized protein OS=Setaria italica GN=Si034007m.g PE=4 SV=1 - [K4A5G1_SETIT]	939	100.824	5.92236	1.06	0.885419	1.1352	0.750459	0.868629	0.785012	0.721092	0.671373	0.771458	0.801284	0.283364	0.745368	0.184109	0.957989	0.647441	0.891138	0.373019
W5AG45	Uncharacterized protein (Fragment) OS=Triticum aestivum PE=4 SV=1 - [W5AG45_WHEAT]	253	28.3552	7.09326	3.16	0.979015	1.02496	0.971505	0.99433	1.08448	1.04288	0.946214	1.00973	0.980966	0.534676	1.06157	0.184775	0.919421	0.152523	0.994968	0.896922
M0Y941	Chorismate synthase OS=Hordeum vulgare var. distichum PE=3 SV=1 - [M0Y941_HORVD]	350	37.7731	6.87354	3.14	0.999248	1.00113	0.996932	1.50086	1.11895	1.03944	0.989488	0.849752	1.24866	0.427663	1.07899	0.185312	0.852132	0.18554	0.736347	0.334975
Q8W5Q8	Putative phosphatase subunit, 3'-partial (Fragment) OS=Oryza sativa subsp. japonica GN=OSJNBb0044B19.1 PE=4 SV=1 - [Q8W5Q8_ORYSJ]	532	60.9128	5.23682	4.51	0.99733	1.00339	1.199	1.12081	0.931224	0.977265	1.13728	1.22812	1.15948	0.0554278	0.953899	0.185397	1.23941	0.0462567	1.01965	0.740229
W4ZUY5	Uncharacterized protein (Fragment) OS=Triticum aestivum PE=4 SV=1 - [W4ZUY5_WHEAT]	124	13.9846	9.77393	8.06	1.01295	0.984993	1.47147	0.922409	0.971097	0.93241	0.814236	0.897848	1.19817	0.546211	0.952732	0.186462	0.899437	0.173318	0.715192	0.344478
T1LRQ9	Uncharacterized protein (Fragment) OS=Triticum urartu PE=4 SV=1 - [T1LRQ9_TRIUA]	122	14.4742	5.47803	7.38	1.06544	0.923178	1.02846	0.964827	1.26043	1.12081	1.0689	0.957214	1.00235	0.978795	1.19743	0.187681	0.850867	0.185391	1.01647	0.822303
K4A0A6	Uncharacterized protein (Fragment) OS=Setaria italica GN=Si032295m.g PE=4 SV=1 - [K4A0A6_SETIT]	128	12.7393	8.67529	7.81	0.975508	1.02909	0.964403	1.14452	0.953176	0.944976	1.03356	0.954625	1.05204	0.634602	0.946897	0.188535	1.04743	0.37425	0.942747	0.60176
W5CIH2	Uncharacterized protein (Fragment) OS=Triticum aestivum PE=4 SV=1 - [W5CIH2_WHEAT]	52	5.8341	9.42236	30.77	1.02789	0.967399	1.25435	1.12151	1.08593	1.0487	1.27752	1.3263	1.19074	0.120979	1.06983	0.188841	1.2198	0.0166824	1.09595	0.248508
C5WZ31	Putative uncharacterized protein Sb01g006370 OS=Sorghum bicolor GN=Sb01g006370 PE=4 SV=1 - [C5WZ31_SORBI]	229	24.2689	9.45166	16.59	1.01996	0.976742	0.85968	0.722335	0.940111	0.962127	0.845008	0.899449	0.792315	0.102375	0.952691	0.190818	0.917055	0.115094	1.10268	0.386213
K3XSQ8	Uncharacterized protein OS=Setaria italica GN=Si004959m.g PE=4 SV=1 - [K3XSQ8_SETIT]	149	15.7841	8.90967	12.08	0.943704	1.06655	0.982343	0.969183	0.896036	0.870131	0.803401	0.784825	0.970785	0.681391	0.878578	0.191319	0.89925	0.0306259	0.813838	0.00390372
J3LAA2	Uncharacterized protein OS=Oryza brachyantha GN=OB02G15690 PE=3 SV=1 - [J3LAA2_ORYBR]	764	79.7296	5.56689	3.66	0.956138	1.05191	0.762664	0.984753	1.10293	1.09192	0.867832	0.749235	0.870208	0.393915	1.09303	0.192233	0.736755	0.0399649	0.925405	0.656222
W5G2N5	Enolase OS=Triticum aestivum PE=3 SV=1 - [W5G2N5_WHEAT]	353	38.4505	5.93506	10.2	0.972012	1.03321	1.38414	1.25811	1.07481	1.05485	0.963152	0.96508	1.31768	0.0451251	1.06206	0.19292	0.905416	0.00976844	0.729769	0.0297799
C5XUW0	Putative uncharacterized protein Sb04g022900 OS=Sorghum bicolor GN=Sb04g022900 PE=3 SV=1 - [C5XUW0_SORBI]	514	57.0145	5.41455	1.56	1.01311	0.984805	0.691567	0.739753	0.918252	0.749443	0.88857	0.84779	0.716406	0.00958907	0.834716	0.19348	1.04117	0.730742	1.21312	0.0402575
C5XHM7	Putative uncharacterized protein Sb03g032450 OS=Sorghum bicolor GN=Sb03g032450 PE=4 SV=1 - [C5XHM7_SORBI]	145	16.2128	10.6089	21.38	0.984651	1.01833	1.03565	1.2782	1.16541	1.05678	1.28781	1.21584	1.15521	0.331995	1.10944	0.193755	1.12666	0.16338	1.08203	0.531392
K3XMK5	Uncharacterized protein OS=Setaria italica GN=Si003128m.g PE=3 SV=1 - [K3XMK5_SETIT]	168	17.9932	5.5542	11.9	1.02439	0.970468	1.33278	1.10832	0.851821	0.941642	1.17406	1.10786	1.2237	0.192915	0.899045	0.194489	1.27235	0.0484202	0.934788	0.566528
B4FET5	Ubiquinol-cytochrome c reductase complex ubiquinone-binding protein QP-C OS=Zea mays GN=ZEAMMB73_083231 PE=4 SV=1 - [B4FET5_MAIZE]	72	8.46246	9.80322	16.67	1.04181	0.95101	0.953443	0.946218	0.913918	0.903404	0.948741	1.03344	0.953254	0.413991	0.911936	0.194838	1.09071	0.193133	1.04344	0.434071
Q0JDK3	Os04g0398300 protein (Fragment) OS=Oryza sativa subsp. japonica GN=Os04g0398300 PE=2 SV=1 - [Q0JDK3_ORYSJ]	292	32.4126	5.61768	2.74	0.959997	1.04734	1.39026	1.21757	0.930951	0.895647	0.826586	0.762914	1.29915	0.0900431	0.909962	0.195057	0.870197	0.0827534	0.60951	0.0311469
K4APL6	Uncharacterized protein OS=Setaria italica GN=Si040864m.g PE=3 SV=1 - [K4APL6_SETIT]	369	42.1791	4.58936	4.88	0.990912	1.01095	0.811422	1.12963	0.968878	0.905366	0.902519	0.836268	0.969622	0.866344	0.93625	0.195394	0.927727	0.277958	0.895797	0.597241
M8AFT9	Uncharacterized protein OS=Triticum urartu GN=TRIUR3_10050 PE=4 SV=1 - [M8AFT9_TRIUA]	110	11.7974	10.4771	6.36	1.03566	0.958251	0.740132	0.849694	0.932858	0.866885	0.935072	0.854105	0.797341	0.0948006	0.90262	0.196461	0.994129	0.928646	1.12539	0.280935
C5XPT4	Putative uncharacterized protein Sb03g039880 OS=Sorghum bicolor GN=Sb03g039880 PE=4 SV=1 - [C5XPT4_SORBI]	118	12.0923	8.95361	11.86	0.956619	1.0513	0.885768	1.27272	0.917773	0.909575	0.882586	0.865864	1.07499	0.741796	0.910071	0.19781	0.956824	0.0514538	0.810033	0.400721
W5DFV6	Uncharacterized protein OS=Triticum aestivum PE=4 SV=1 - [W5DFV6_WHEAT]	119	12.9106	6.16357	9.24	1.02396	0.97203	1.29258	0.982508	0.952515	0.891303	1.04184	1.17408	1.13983	0.468339	0.923761	0.198467	1.20181	0.125193	0.973993	0.87683
P12340	30S ribosomal protein S12, chloroplastic OS=Zea mays GN=rps12-A PE=3 SV=2 - [RR12_MAIZE]	124	13.8138	11.7661	5.65	1.0812	0.904609	0.742436	0.745664	0.845278	0.791736	1.09316	1.10621	0.749365	0.10624	0.824354	0.199306	1.34352	0.00946752	1.47797	0.000357108
K7UJV3	Uncharacterized protein OS=Zea mays GN=ZEAMMB73_089561 PE=4 SV=1 - [K7UJV3_MAIZE]	203	22.1195	6.63916	5.91	1.04741	0.944412	2.18604	2.09031	1.42688	1.14034	1.84952	1.73665	2.14696	0.00376722	1.28888	0.19937	1.39691	0.0804757	0.838604	0.0430366
Q5N726	Putative fructose-bisphosphate aldolase isoenzyme C-1 OS=Oryza sativa subsp. japonica GN=B1417F08.1-2 PE=2 SV=1 - [Q5N726_ORYSJ]	203	21.9595	6.58057	4.93	1.06943	0.918374	1.5933	1.35222	0.872844	0.795862	1.244	1.42382	1.4818	0.0780505	0.839471	0.200535	1.59874	0.0362582	0.90572	0.453301
Q943W1	Os01g0501800 protein OS=Oryza sativa subsp. japonica GN=B1080D07.27 PE=2 SV=1 - [Q943W1_ORYSJ]	333	34.8397	6.31592	15.02	1.00618	0.992893	0.713751	0.609976	0.719929	0.913884	0.75445	0.830941	0.662171	0.0231682	0.817286	0.201043	0.970362	0.837946	1.19767	0.179525
B6T3B2	Oxygen-evolving enhancer protein 1 OS=Zea mays GN=ZEAMMB73_003972 PE=2 SV=1 - [B6T3B2_MAIZE]	329	34.4976	5.64307	25.53	1.03358	0.962336	0.641122	0.645929	0.910648	0.941079	0.805117	0.831733	0.644843	0.00999506	0.927758	0.203775	0.883959	0.0336245	1.27178	0.00592553
K3Y7D2	Uncharacterized protein OS=Setaria italica GN=Si010123m.g PE=4 SV=1 - [K3Y7D2_SETIT]	442	47.088	5.5542	1.81	0.9075	1.10919	1.25114	1.0864	1.16663	1.3125	1.11927	1.06255	1.15909	0.343133	1.22931	0.204304	0.880075	0.19788	0.933386	0.465785
I1H6D5	Uncharacterized protein OS=Brachypodium distachyon GN=BRADI1G64957 PE=4 SV=1 - [I1H6D5_BRADI]	96	10.6825	7.51807	12.5	1.0375	0.956086	1.46384	1.28944	1.10931	1.34231	1.12048	1.15324	1.38107	0.0586019	1.22975	0.204628	0.927439	0.528543	0.825826	0.113991
M7YLK5	Uncharacterized protein OS=Triticum urartu GN=TRIUR3_34363 PE=4 SV=1 - [M7YLK5_TRIUA]	127	13.8641	6.30322	5.51	0.926746	1.08652	1.61276	1.18666	0.605605	0.856576	1.01882	1.04634	1.39049	0.226209	0.726272	0.205175	1.41239	0.139538	0.737711	0.227638
K3ZTT9	Uncharacterized protein OS=Setaria italica GN=Si030019m.g PE=4 SV=1 - [K3ZTT9_SETIT]	408	44.8085	9.5542	2.45	1.14027	0.827552	0.771767	0.828914	0.401005	0.728634	0.419354	0.503274	0.813427	0.367477	0.574055	0.20544	0.816746	0.602798	0.576397	0.0216942
K7UFW8	Uncharacterized protein OS=Zea mays GN=ZEAMMB73_515475 PE=4 SV=1 - [K7UFW8_MAIZE]	676	72.5916	6.60986	1.63	1.05218	0.938794	1.83007	1.25056	1.12236	1.08775	1.28905	1.41534	1.5473	0.206281	1.11006	0.20578	1.22365	0.0635663	0.877868	0.590729
K3ZQM0	Uncharacterized protein OS=Setaria italica GN=Si028839m.g PE=4 SV=1 - [K3ZQM0_SETIT]	866	99.6352	6.15088	1.15	0.99486	1.0063	1.3548	1.17654	0.989676	0.990333	1.07291	1.06258	1.26494	0.0972406	0.989429	0.206232	1.07853	0.00439488	0.84362	0.156934
I1PA66	Uncharacterized protein OS=Oryza glaberrima PE=4 SV=1 - [I1PA66_ORYGL]	251	26.7979	8.29443	3.19	1.03438	0.959758	0.865894	1.04392	0.931813	0.831009	0.780622	0.718141	0.957714	0.704869	0.884003	0.20644	0.850207	0.155882	0.78477	0.161221
M0YF32	Uncharacterized protein OS=Hordeum vulgare var. distichum PE=3 SV=1 - [M0YF32_HORVD]	447	49.8285	7.98682	2.68	1.01176	0.986399	1.54247	0.904417	1.07809	1.26189	1.05896	1.13542	1.22457	0.555008	1.17107	0.206761	0.937776	0.540605	0.896803	0.73229
W5DUR6	Uncharacterized protein OS=Triticum aestivum PE=4 SV=1 - [W5DUR6_WHEAT]	195	20.8314	6.41748	7.18	1.07016	0.91762	1.2716	1.16146	1.11202	1.23121	1.17561	1.29964	1.22401	0.141581	1.17882	0.207739	1.05634	0.523042	1.01734	0.823008
K3Z6F9	Uncharacterized protein OS=Setaria italica GN=Si021508m.g PE=3 SV=1 - [K3Z6F9_SETIT]	426	47.3091	8.80713	4.69	0.990423	1.01153	1.12897	1.25473	1.14494	1.04446	1.16577	1.14487	1.19069	0.0958211	1.09364	0.209417	1.05537	0.358918	0.969348	0.624425
K3YK41	Uncharacterized protein OS=Setaria italica GN=Si014593m.g PE=4 SV=1 - [K3YK41_SETIT]	142	15.6814	9.94971	5.63	0.981293	1.02228	0.720317	1.04918	1.13847	1.04735	0.847322	0.79799	0.88317	0.553188	1.09096	0.209726	0.752723	0.0348429	0.929819	0.744688
W5DJZ2	Uncharacterized protein OS=Triticum aestivum PE=3 SV=1 - [W5DJZ2_WHEAT]	243	26.0585	9.5249	7.82	1.01005	0.988374	1.30946	0.925986	0.97788	0.938097	1.15874	1.21593	1.1186	0.600059	0.958743	0.210393	1.23941	0.0222983	1.06228	0.753885
K7UIB6	Uncharacterized protein OS=Zea mays GN=ZEAMMB73_002808 PE=4 SV=1 - [K7UIB6_MAIZE]	365	39.2936	5.75732	3.84	1.02461	0.971113	0.770843	0.966154	0.949146	0.864766	1.09034	1.01856	0.870358	0.329633	0.908898	0.210404	1.16262	0.116827	1.2141	0.215804
I1I1F5	Uncharacterized protein OS=Brachypodium distachyon GN=BRADI3G16530 PE=4 SV=1 - [I1I1F5_BRADI]	360	38.6374	5.78271	7.78	1.00792	0.990918	2.05409	1.06692	1.18647	1.64411	1.63742	1.69175	1.56141	0.373555	1.41611	0.210991	1.17614	0.3924	1.06669	0.852748
B4FAK8	Uncharacterized protein OS=Zea mays GN=ZEAMMB73_760338 PE=2 SV=1 - [B4FAK8_MAIZE]	532	60.2084	4.84326	3.76	0.959196	1.04831	0.710687	1.63008	1.15649	1.07284	0.841227	0.757529	1.16601	0.752796	1.1105	0.211176	0.717145	0.0334561	0.683004	0.505891
C5WTP0	Putative uncharacterized protein Sb01g043260 OS=Sorghum bicolor GN=Sb01g043260 PE=4 SV=1 - [C5WTP0_SORBI]	417	44.8729	6.02393	8.15	0.96355	1.04318	1.13421	1.51937	0.934938	0.821542	0.981964	0.938394	1.32234	0.241766	0.875295	0.212662	1.0933	0.309764	0.723685	0.199082
M0XY24	Uncharacterized protein OS=Hordeum vulgare var. distichum PE=3 SV=1 - [M0XY24_HORVD]	145	16.7575	6.93213	4.83	0.940719	1.07007	1.2967	1.14322	1.10619	1.15035	1.10664	1.09996	1.21342	0.165946	1.12222	0.213988	0.977864	0.379691	0.904368	0.268128
I1P8M3	Uncharacterized protein OS=Oryza glaberrima PE=4 SV=1 - [I1P8M3_ORYGL]	277	29.4284	9.17334	5.05	1.07509	0.911808	1.08797	0.975073	0.862784	0.822212	1.08269	1.07729	1.03832	0.738224	0.848053	0.214607	1.28189	0.00734367	1.04699	0.481479
W4ZW99	Uncharacterized protein OS=Triticum aestivum PE=4 SV=1 - [W4ZW99_WHEAT]	209	22.8168	5.64307	4.31	1.06016	0.929394	2.4258	1.00339	0.889405	0.860415	1.05223	0.971962	1.72359	0.419637	0.879503	0.215368	1.1568	0.0846491	0.590284	0.428003
K7US36	Uncharacterized protein OS=Zea mays GN=ZEAMMB73_607293 PE=4 SV=1 - [K7US36_MAIZE]	272	30.9888	8.6167	6.62	1.06278	0.926304	2.0838	1.55193	0.892415	0.820937	1.24472	1.27914	1.82784	0.0955315	0.861377	0.215383	1.47305	0.00944489	0.694182	0.17227
M7ZDR2	V-type proton ATPase subunit D OS=Triticum urartu GN=TRIUR3_11187 PE=4 SV=1 - [M7ZDR2_TRIUA]	251	27.6689	9.64209	7.97	1.00691	0.991863	1.01407	1.08929	0.769151	0.933892	0.955438	1.11318	1.05233	0.305932	0.852046	0.215739	1.21466	0.250155	0.983482	0.860795
K3ZRF8	Uncharacterized protein OS=Setaria italica GN=Si029188m.g PE=4 SV=1 - [K3ZRF8_SETIT]	643	70.7595	10.5063	2.02	0.972138	1.03306	0.692756	1.09174	1.10223	1.04829	0.887031	0.749862	0.889935	0.639362	1.07247	0.216027	0.761159	0.0733962	0.917284	0.759854
T1L9T2	Uncharacterized protein (Fragment) OS=Triticum urartu PE=4 SV=1 - [T1L9T2_TRIUA]	290	30.6027	4.91943	4.14	0.941813	1.06878	0.770536	1.22319	1.09915	1.16403	1.25264	1.18277	0.991614	0.974648	1.12563	0.218489	1.0761	0.212613	1.22153	0.436631
M7ZFM7	Dihydrolipoyllysine-residue acetyltransferase component of pyruvate dehydrogenase complex OS=Triticum urartu GN=TRIUR3_19791 PE=4 SV=1 - [M7ZFM7_TRIUA]	208	22.3546	8.66064	8.17	1.05519	0.935244	0.602676	0.584367	0.883983	0.893607	0.681264	0.694375	0.596373	0.0220592	0.893065	0.218955	0.773879	0.00163335	1.15888	0.0139603
K3XFR0	Uncharacterized protein OS=Setaria italica GN=Si000624m.g PE=4 SV=1 - [K3XFR0_SETIT]	610	68.2626	5.61768	2.95	1.08946	0.894883	0.356132	0.739541	1.27185	1.13378	1.01797	0.399512	0.552158	0.174698	1.21231	0.219477	0.589233	0.259252	1.29371	0.701537
C5XDA8	Putative uncharacterized protein Sb02g006330 OS=Sorghum bicolor GN=Sb02g006330 PE=4 SV=1 - [C5XDA8_SORBI]	438	48.5766	6.59521	3.2	1.04026	0.952827	1.34494	1.26948	1.11157	1.06039	1.38633	1.4825	1.31174	0.0328617	1.08974	0.21952	1.32085	0.0235754	1.09731	0.172874
J3LSL3	Uncharacterized protein OS=Oryza brachyantha GN=OB03G40390 PE=4 SV=1 - [J3LSL3_ORYBR]	618	68.7062	8.99756	2.1	1.1005	0.881879	1.12907	0.939162	0.792307	0.804591	0.924351	0.796876	1.0433	0.794845	0.805545	0.220399	1.07786	0.434046	0.832223	0.268519
M0W4P0	Uncharacterized protein OS=Hordeum vulgare var. distichum PE=4 SV=1 - [M0W4P0_HORVD]	364	39.9175	5.2749	3.57	1.01388	0.983905	1.01702	0.901962	1.03185	1.1053	1.01803	1.09583	0.960556	0.57564	1.06976	0.221051	0.989104	0.847899	1.10155	0.295682
K3ZU86	Uncharacterized protein OS=Setaria italica GN=Si030167m.g PE=3 SV=1 - [K3ZU86_SETIT]	381	42.0409	6.90283	3.15	0.883991	1.13688	1.27711	0.760356	0.772004	0.803681	0.823993	0.843541	1.00821	0.979612	0.779706	0.222793	1.05829	0.13239	0.818437	0.548625
W5HU30	Uncharacterized protein OS=Triticum aestivum PE=4 SV=1 - [W5HU30_WHEAT]	148	16.8801	6.68311	8.11	1.02934	0.965695	1.0139	0.674045	1.04789	1.13428	0.93946	0.780871	0.846073	0.468162	1.0938	0.223281	0.788359	0.124895	1.01919	0.939048
M0Y2K3	Uncharacterized protein OS=Hordeum vulgare var. distichum PE=3 SV=1 - [M0Y2K3_HORVD]	272	29.6263	6.40479	3.68	0.98925	1.01291	0.992963	0.977103	1.03039	1.10096	1.1347	1.08931	0.983971	0.376859	1.06453	0.22475	1.04348	0.384517	1.1289	0.0340187
W5D121	ATP-dependent Clp protease proteolytic subunit (Fragment) OS=Triticum aestivum PE=3 SV=1 - [W5D121_WHEAT]	70	7.87407	6.771	27.14	1.01548	0.982016	0.958194	0.909869	0.968172	0.904263	0.956884	0.933041	0.935202	0.158588	0.937391	0.22513	1.00934	0.821605	1.0117	0.724247
A6MZM2	Protein translation factor SUI1 homolog OS=Oryza sativa subsp. indica GN=GOS2 PE=2 SV=1 - [SUI1_ORYSI]	115	12.7236	8.79248	20.87	1.0388	0.954552	1.15362	1.05028	0.933228	0.832015	0.962739	1.02571	1.10562	0.255064	0.885566	0.225381	1.12644	0.202022	0.902243	0.216972
W4ZX79	Uncharacterized protein OS=Triticum aestivum PE=3 SV=1 - [W4ZX79_WHEAT]	594	66.6422	8.83643	1.18	0.9792	1.02475	1.1404	0.852829	1.04132	1.12029	0.98832	1.00502	0.994651	0.973976	1.07868	0.225888	0.922156	0.172475	1.00006	0.99972
Q65X81	Putative cytochrome P450 OS=Oryza sativa subsp. japonica GN=OJ1579_G03.1 PE=2 SV=1 - [Q65X81_ORYSJ]	473	54.1251	8.54346	2.75	1.04597	0.946102	2.0854	1.26931	1.20172	1.07257	1.15325	0.906028	1.68402	0.239302	1.14167	0.226022	0.905459	0.521394	0.613847	0.268058
C5WYL2	Putative uncharacterized protein Sb01g033980 OS=Sorghum bicolor GN=Sb01g033980 PE=4 SV=1 - [C5WYL2_SORBI]	177	20.6791	10.1108	8.47	0.936521	1.07124	0.957308	1.29903	0.907409	0.843598	0.845232	0.788288	1.12381	0.568349	0.87212	0.227135	0.932904	0.303237	0.72397	0.214034
J3LMF7	Uncharacterized protein OS=Oryza brachyantha GN=OB03G22330 PE=3 SV=1 - [J3LMF7_ORYBR]	460	51.817	5.40186	1.96	0.965518	1.04086	1.22194	1.59214	1.1025	1.05614	1.0938	0.933427	1.40257	0.16596	1.07589	0.227342	0.939124	0.513659	0.72039	0.190439
M0Y8E6	Uncharacterized protein OS=Hordeum vulgare var. distichum PE=4 SV=1 - [M0Y8E6_HORVD]	207	22.7729	5.12256	7.25	0.979886	1.02394	1.23699	0.900362	0.961327	0.873326	0.821072	0.884325	1.06663	0.732063	0.915576	0.22775	0.929547	0.355308	0.797903	0.334447
C5XBM7	Putative uncharacterized protein Sb02g036590 OS=Sorghum bicolor GN=Sb02g036590 PE=4 SV=1 - [C5XBM7_SORBI]	464	50.7208	8.73389	5.6	1.00382	0.995752	1.35578	1.04139	1.01996	1.07497	1.12854	1.14393	1.19884	0.333522	1.04769	0.228439	1.08474	0.0898008	0.947976	0.730231
W5ETN3	Uncharacterized protein OS=Triticum aestivum PE=4 SV=1 - [W5ETN3_WHEAT]	215	22.8156	9.90576	7.44	0.927936	1.08512	1.10514	1.11059	1.19321	1.65299	1.10734	1.35361	1.10068	0.326487	1.41386	0.228556	0.864646	0.537065	1.11067	0.424391
K4A587	Uncharacterized protein OS=Setaria italica GN=Si034041m.g PE=4 SV=1 - [K4A587_SETIT]	1041	114.271	6.18896	0.86	0.956917	1.05099	1.59108	1.54812	1.07468	1.19541	1.67233	1.62003	1.56342	0.00825331	1.13058	0.228846	1.45032	0.0161644	1.04879	0.151946
K7U6L8	Coproporphyrinogen III oxidase2 OS=Zea mays GN=ZEAMMB73_131936 PE=4 SV=1 - [K7U6L8_MAIZE]	137	15.9016	6.01123	13.87	0.954848	1.05336	0.668484	0.768869	1.1517	1.07257	0.657117	0.631183	0.715738	0.0556833	1.10759	0.229418	0.579202	0.00782244	0.8963	0.287116
K3ZSZ8	Uncharacterized protein OS=Setaria italica GN=Si029719m.g PE=4 SV=1 - [K3ZSZ8_SETIT]	471	51.9798	5.74463	1.7	1.01449	0.983178	0.902634	0.78902	0.887335	0.576683	0.604177	0.507006	0.846813	0.121799	0.732862	0.229542	0.758996	0.391652	0.656862	0.0603861
K3ZB68	Uncharacterized protein OS=Setaria italica GN=Si023691m.g PE=3 SV=1 - [K3ZB68_SETIT]	94	10.2012	9.08545	15.96	1.03017	0.96472	1.41659	1.07798	0.939221	0.812869	1.27855	1.49332	1.25048	0.28439	0.878291	0.230077	1.58204	0.0548393	1.11116	0.560699
W5H3H0	Uncharacterized protein OS=Triticum aestivum PE=4 SV=1 - [W5H3H0_WHEAT]	88	9.87612	7.38623	13.64	1.06999	0.917815	1.10773	1.03911	0.83534	0.881513	1.08457	1.25358	1.08	0.441306	0.863692	0.230531	1.36188	0.0711393	1.08911	0.404311
J3LS55	Uncharacterized protein OS=Oryza brachyantha GN=OB03G38810 PE=3 SV=1 - [J3LS55_ORYBR]	582	62.9998	5.61768	4.98	1.00129	0.998733	0.713913	1.35416	0.967516	0.99151	0.955393	0.938618	1.03403	0.925049	0.979503	0.231437	0.966813	0.156516	0.915833	0.811278
C5WRE3	Putative uncharacterized protein Sb01g028540 OS=Sorghum bicolor GN=Sb01g028540 PE=4 SV=1 - [C5WRE3_SORBI]	239	25.8691	4.84326	3.35	0.970427	1.03483	1.19568	1.69745	1.09269	1.04681	1.26714	1.277	1.44277	0.221333	1.06694	0.231672	1.18913	0.0131836	0.879371	0.558743
C0P4M0	Uncharacterized protein OS=Zea mays GN=ZEAMMB73_282221 PE=2 SV=1 - [C0P4M0_MAIZE]	433	46.442	5.8208	7.85	0.978585	1.02547	2.95763	2.28914	1.1579	1.59954	1.69522	1.82996	2.61808	0.0401526	1.37593	0.231906	1.27843	0.238257	0.671876	0.127561
Q7G766	Putative NADPH-dependent oxidoreductase OS=Oryza sativa subsp. japonica GN=OJ1014H12.5 PE=2 SV=1 - [Q7G766_ORYSJ]	144	16.5752	7.6792	9.03	1.05159	0.939492	1.05838	0.896423	0.71609	0.904056	0.968198	0.977967	0.98178	0.87085	0.813702	0.232179	1.20123	0.225391	0.995582	0.962392
C5XLU5	Putative uncharacterized protein Sb03g002780 OS=Sorghum bicolor GN=Sb03g002780 PE=4 SV=1 - [C5XLU5_SORBI]	1122	125.223	7.06396	3.48	0.982423	1.02095	1.13043	0.937372	0.97493	0.935487	0.961922	0.971283	1.03216	0.774533	0.9536	0.233858	1.01193	0.630623	0.934907	0.558244
M0URQ5	Uncharacterized protein OS=Hordeum vulgare var. distichum PE=4 SV=1 - [M0URQ5_HORVD]	205	22.297	6.50732	4.39	1.06169	0.92641	1.32688	1.2945	0.894828	0.858393	0.905872	0.855113	1.31853	0.0450168	0.881856	0.235638	1.00443	0.912477	0.671778	0.0048606
I1Q5H3	Uncharacterized protein OS=Oryza glaberrima PE=4 SV=1 - [I1Q5H3_ORYGL]	291	31.2719	6.72705	6.87	0.99478	1.00226	0.630745	1.46136	0.982163	0.935116	0.733925	0.677229	1.0476	0.919338	0.960059	0.236039	0.736019	0.0205389	0.674513	0.49935
K4A5R5	Uncharacterized protein OS=Setaria italica GN=Si034192m.g PE=4 SV=1 - [K4A5R5_SETIT]	862	96.0566	6.02393	1.62	0.986456	1.0162	0.719957	1.1892	0.981278	0.962848	0.879231	0.835737	0.953312	0.860757	0.970774	0.236355	0.882128	0.0399621	0.898285	0.720256
I1HJT4	Uncharacterized protein OS=Brachypodium distachyon GN=BRADI2G26460 PE=4 SV=1 - [I1HJT4_BRADI]	155	18.0022	6.34131	6.45	1.00213	0.99753	0.82334	0.933892	0.948941	0.986868	1.08408	0.984918	0.878766	0.159822	0.96807	0.236627	1.0688	0.336396	1.17742	0.170636
W4ZVI6	Uncharacterized protein OS=Triticum aestivum PE=4 SV=1 - [W4ZVI6_WHEAT]	71	8.53741	9.92041	18.31	1.02477	0.966137	1.12596	0.916774	1.05501	1.20661	1.26029	1.20549	1.02603	0.833672	1.13597	0.237742	1.09027	0.332872	1.2071	0.189569
K4A4W5	Uncharacterized protein OS=Setaria italica GN=Si033919m.g PE=4 SV=1 - [K4A4W5_SETIT]	1333	147.52	5.78271	1.28	0.976154	1.02833	1.01183	1.08407	0.963085	0.880957	1.02318	0.965994	1.04561	0.412832	0.919956	0.240933	1.0787	0.28406	0.949077	0.366326
K3YF69	Uncharacterized protein OS=Setaria italica GN=Si012852m.g PE=4 SV=1 - [K3YF69_SETIT]	99	11.4347	8.14795	12.12	0.967467	1.03856	0.932459	0.900932	0.937365	0.949698	0.933529	0.886595	0.913939	0.156619	0.940695	0.240981	0.964527	0.301754	0.992764	0.83632
W5H8Y7	Uncharacterized protein (Fragment) OS=Triticum aestivum PE=4 SV=1 - [W5H8Y7_WHEAT]	126	14.0061	7.94287	11.11	1.00692	0.991127	0.895248	0.986708	0.915864	0.977498	0.951622	0.96624	0.941897	0.337495	0.947606	0.241634	1.01294	0.736186	1.01908	0.735632
J3NET2	Uncharacterized protein OS=Oryza brachyantha GN=OB12G24900 PE=4 SV=1 - [J3NET2_ORYBR]	323	36.2536	7.84033	2.79	1.09096	0.893122	1.69546	1.41766	1.14487	1.48734	1.2405	1.89673	1.56905	0.0803953	1.32666	0.242935	1.19187	0.565483	1.00775	0.976075
B4FLE1	Uncharacterized protein OS=Zea mays GN=ZEAMMB73_874949 PE=2 SV=1 - [B4FLE1_MAIZE]	294	32.6502	5.97314	5.44	0.993885	1.00745	0.944411	0.822981	1.06132	1.01656	1.01502	1.02985	0.883106	0.195629	1.03824	0.243383	0.984116	0.556422	1.157	0.151429
C5XUZ9	Putative uncharacterized protein Sb04g023240 OS=Sorghum bicolor GN=Sb04g023240 PE=4 SV=1 - [C5XUZ9_SORBI]	66	7.26971	10.77	15.15	0.83119	1.19898	0.946278	0.619305	0.730847	0.695885	0.613741	0.638392	0.771161	0.444795	0.702767	0.243999	0.877623	0.0551145	0.799787	0.439991
C5WM81	Putative uncharacterized protein Sb01g022400 OS=Sorghum bicolor GN=Sb01g022400 PE=3 SV=1 - [C5WM81_SORBI]	433	46.9521	9.56885	3.46	1.07904	0.907155	1.26957	0.869124	1.11036	1.17677	1.14331	1.22882	1.07678	0.759797	1.15151	0.244045	1.03716	0.514644	1.10915	0.626123
I1QM95	Uncharacterized protein (Fragment) OS=Oryza glaberrima PE=4 SV=1 - [I1QM95_ORYGL]	4294	478.59	6.60986	0.23	0.979392	1.02452	1.4973	1.81751	0.763994	0.941451	0.699543	0.70489	1.65417	0.0558048	0.851058	0.24466	0.823499	0.23207	0.423685	0.0269703
C0PD30	Fructose-bisphosphate aldolase OS=Zea mays GN=ZEAMMB73_444541 PE=2 SV=1 - [C0PD30_MAIZE]	352	38.1224	6.78564	10.23	0.965384	1.04102	1.05051	0.872947	0.94936	0.838335	0.968153	1.20131	0.95866	0.709243	0.890995	0.245062	1.21355	0.277395	1.1279	0.489591
K3YL88	Uncharacterized protein (Fragment) OS=Setaria italica GN=Si015010m.g PE=4 SV=1 - [K3YL88_SETIT]	276	29.453	8.54346	13.04	1.05105	0.940121	1.10466	0.914561	1.09492	1.07812	1.26407	1.1944	1.01408	0.910266	1.09134	0.246471	1.13135	0.0576313	1.21754	0.162257
K4A7N1	Uncharacterized protein OS=Setaria italica GN=Si034887m.g PE=3 SV=1 - [K4A7N1_SETIT]	576	60.7699	6.02393	2.08	1.01749	0.979506	1.15658	1.16493	1.03919	1.02383	1.21108	1.21872	1.1625	0.0140556	1.03307	0.248336	1.17778	0.00218194	1.04665	0.0107397
C5XIL8	Putative uncharacterized protein Sb03g046560 OS=Sorghum bicolor GN=Sb03g046560 PE=3 SV=1 - [C5XIL8_SORBI]	713	79.743	7.86963	1.54	0.962335	1.0432	0.841902	1.03209	0.951637	0.893348	0.900313	0.855972	0.934408	0.589562	0.919946	0.248565	0.951924	0.349534	0.937191	0.607932
C5XUU0	Putative uncharacterized protein Sb04g022790 OS=Sorghum bicolor GN=Sb04g022790 PE=3 SV=1 - [C5XUU0_SORBI]	246	25.6294	8.92432	5.69	1.02712	0.968302	1.01579	0.93867	0.935765	0.757586	0.991843	1.04071	0.979467	0.71379	0.848616	0.248711	1.20031	0.207789	1.03996	0.482441
K7UIA1	Uncharacterized protein OS=Zea mays GN=ZEAMMB73_262773 PE=4 SV=1 - [K7UIA1_MAIZE]	707	78.0039	4.95752	1.7	1.01415	0.983586	1.35798	1.70626	1.32727	1.07629	1.32416	1.26206	1.53386	0.0927547	1.20314	0.24969	1.076	0.553109	0.844	0.309182
K7UW71	Uncharacterized protein OS=Zea mays GN=ZEAMMB73_195498 PE=3 SV=1 - [K7UW71_MAIZE]	224	24.2972	4.57666	4.46	1.0415	0.951377	1.1975	1.22603	0.938941	0.843335	1.14384	1.23144	1.2161	0.0449556	0.894325	0.250137	1.33272	0.0446397	0.980089	0.652695
B7ZYI1	Uncharacterized protein OS=Zea mays GN=ZEAMMB73_050344 PE=1 SV=1 - [B7ZYI1_MAIZE]	621	66.8656	6.06201	5.31	1.06383	0.925077	0.609089	0.783438	0.883286	0.883843	0.874477	0.893929	0.700149	0.115837	0.888495	0.251067	1.00072	0.953675	1.26993	0.165408
B4FU90	60S ribosomal protein L18a OS=Zea mays PE=2 SV=1 - [B4FU90_MAIZE]	178	21.3653	10.4771	9.55	0.990584	1.01134	1.27375	1.22023	1.09163	1.02365	1.18493	1.15685	1.24579	0.0133375	1.05662	0.251825	1.10708	0.0912533	0.938978	0.12809
B4FST4	SKP1-like protein 1A OS=Zea mays GN=ZEAMMB73_636974 PE=2 SV=1 - [B4FST4_MAIZE]	176	19.2424	4.61475	7.39	0.962674	1.04302	1.27257	1.12921	0.947714	0.924938	1.24416	1.24941	1.19748	0.13752	0.933667	0.252161	1.33157	0.0014143	1.03822	0.587807
K3XVT7	Uncharacterized protein OS=Setaria italica GN=Si006045m.g PE=4 SV=1 - [K3XVT7_SETIT]	638	67.7041	8.1333	1.57	1.06134	0.928003	0.973025	0.882621	0.867154	0.903264	0.974647	0.955881	0.932793	0.493871	0.88995	0.25388	1.09044	0.0589483	1.04035	0.502527
M0V4E3	Uncharacterized protein OS=Hordeum vulgare var. distichum PE=4 SV=1 - [M0V4E3_HORVD]	422	46.8798	5.35107	1.9	0.985845	1.01692	0.906188	1.01943	0.744713	0.942187	0.741946	0.744195	0.961478	0.57867	0.842286	0.254866	0.88099	0.416327	0.771775	0.0604593
K4A4R9	Uncharacterized protein OS=Setaria italica GN=Si033873m.g PE=4 SV=1 - [K4A4R9_SETIT]	1644	178.22	8.29443	1.76	1.01937	0.977432	1.19128	1.09615	0.870532	0.964516	0.775874	1.13165	1.14555	0.107689	0.918993	0.25663	1.0395	0.862059	0.833915	0.410686
K3Y720	Uncharacterized protein OS=Setaria italica GN=Si009589m.g PE=4 SV=1 - [K3Y720_SETIT]	474	53.0177	9.33447	2.74	1.08095	0.904907	1.02111	0.901013	1.10497	1.18435	1.52646	1.39964	0.967906	0.793103	1.15281	0.256688	1.27815	0.0510138	1.52232	0.0289579
W5F0F9	Glucose-1-phosphate adenylyltransferase OS=Triticum aestivum PE=3 SV=1 - [W5F0F9_WHEAT]	396	43.8371	6.45557	3.54	1.03557	0.958355	1.08097	0.73357	1.08128	1.34901	1.07333	1.84319	0.910036	0.66427	1.21885	0.257828	1.20007	0.611348	1.6073	0.321924
J3KZZ5	Uncharacterized protein OS=Oryza brachyantha GN=OB01G25510 PE=3 SV=1 - [J3KZZ5_ORYBR]	543	61.4018	6.45557	5.34	1.01364	0.984133	1.08817	1.13579	1.07986	1.02099	1.08859	0.973609	1.11322	0.0562082	1.0516	0.258001	0.981606	0.793056	0.927267	0.323324
B6UBT3	TMV response protein OS=Zea mays GN=ZEAMMB73_610982 PE=2 SV=1 - [B6UBT3_MAIZE]	301	31.8468	7.13721	3.65	0.934484	1.07741	1.20382	0.983951	1.12164	1.11426	0.82659	0.940845	1.08742	0.571507	1.11134	0.258012	0.790479	0.0548617	0.807868	0.231905
J3LZY6	Uncharacterized protein OS=Oryza brachyantha GN=OB04G27110 PE=3 SV=1 - [J3LZY6_ORYBR]	701	77.2585	5.08447	7.7	1.03369	0.960239	0.827322	0.982462	0.952855	0.886608	0.89326	0.853499	0.907646	0.395632	0.922531	0.258774	0.949602	0.353047	0.965175	0.73192
I1PXU0	Uncharacterized protein (Fragment) OS=Oryza glaberrima PE=3 SV=1 - [I1PXU0_ORYGL]	92	10.2334	10.2866	34.78	1.01155	0.985734	0.843188	1.13958	1.06793	1.01756	1.04493	1.06896	0.992732	0.96552	1.04416	0.259485	1.01362	0.661453	1.06613	0.702337
M7ZQT4	Isopentenyl-diphosphate Delta-isomerase II, chloroplastic OS=Triticum urartu GN=TRIUR3_22510 PE=4 SV=1 - [M7ZQT4_TRIUA]	192	22.1315	5.60498	9.38	0.981014	1.02261	1.02819	0.47455	0.845739	0.290219	0.75456	0.651361	0.75001	0.462184	0.566952	0.25965	1.23765	0.679924	0.935573	0.879327
K7UDE7	Uncharacterized protein OS=Zea mays GN=ZEAMMB73_298909 PE=4 SV=1 - [K7UDE7_MAIZE]	434	47.9206	5.57959	2.76	0.989237	1.01292	1.0001	1.28302	1.04741	1.01598	0.901999	0.880209	1.14033	0.426667	1.03058	0.260008	0.863728	0.0179985	0.780601	0.219557
Q8S7T5	ATP synthase subunit alpha OS=Oryza sativa subsp. japonica GN=OSJNBb0005J14.21 PE=3 SV=1 - [Q8S7T5_ORYSJ]	503	55.1452	6.25244	11.73	1.007	0.992006	0.485376	0.67239	1.05457	1.01304	0.707845	0.713076	0.579171	0.0463108	1.03432	0.260504	0.687231	0.00416391	1.2273	0.294808
K4A765	Uncharacterized protein OS=Setaria italica GN=Si034721m.g PE=4 SV=1 - [K4A765_SETIT]	620	67.9517	6.90283	4.52	1.02418	0.97163	1.09364	0.995793	0.95935	0.954654	1.12244	1.13462	1.04691	0.487997	0.959012	0.261156	1.17923	0.00144535	1.08023	0.231219
I1IIP4	Uncharacterized protein OS=Brachypodium distachyon GN=BRADI4G08120 PE=4 SV=1 - [I1IIP4_BRADI]	289	30.0759	8.67529	3.11	1.01408	0.983425	1.57828	1.41714	1.05848	1.27139	1.45782	1.71542	1.49958	0.0259694	1.16638	0.262344	1.36199	0.127642	1.05936	0.61763
K7V9Y7	Uncharacterized protein OS=Zea mays GN=ZEAMMB73_720282 PE=3 SV=1 - [K7V9Y7_MAIZE]	159	17.127	8.06006	7.55	1.14339	0.831364	1.17157	1.1446	1.19235	1.28527	1.37548	1.27903	1.17289	0.389497	1.25465	0.262457	1.07139	0.317466	1.14608	0.0775713
T1NNU3	Uncharacterized protein (Fragment) OS=Triticum urartu PE=4 SV=1 - [T1NNU3_TRIUA]	102	11.4054	8.23584	6.86	0.976634	1.02777	2.10849	1.40932	0.935981	0.971915	1.08602	1.1254	1.75504	0.163504	0.951853	0.262546	1.15909	0.0294903	0.628636	0.203097
M0VRX6	Uncharacterized protein OS=Hordeum vulgare var. distichum PE=3 SV=1 - [M0VRX6_HORVD]	173	18.9851	9.21729	8.09	1.03627	0.957528	0.919345	0.882743	0.932107	0.735197	1.12425	0.808189	0.903846	0.157942	0.836244	0.263549	1.15902	0.55032	1.07233	0.721756
W5G832	Uncharacterized protein (Fragment) OS=Triticum aestivum PE=4 SV=1 - [W5G832_WHEAT]	89	9.78528	8.83643	10.11	1.05407	0.936562	1.42104	1.18964	1.11082	1.06998	1.27623	1.29144	1.31148	0.139462	1.09553	0.265982	1.1774	0.0124511	0.983525	0.869962
M0X0P0	Uncharacterized protein OS=Hordeum vulgare var. distichum PE=3 SV=1 - [M0X0P0_HORVD]	737	80.8367	8.68994	2.17	0.972755	1.03234	1.37434	1.02998	0.96567	0.941593	1.02009	1.06441	1.19911	0.371633	0.95121	0.267354	1.09293	0.0723003	0.866981	0.454225
K3Z9A7	Uncharacterized protein OS=Setaria italica GN=Si022908m.g PE=4 SV=1 - [K3Z9A7_SETIT]	234	26.1664	9.59814	11.11	0.99153	1.01022	0.825071	1.02952	1.0383	1.17849	0.970309	0.978558	0.926484	0.547907	1.10742	0.267789	0.879142	0.196649	1.05083	0.69024
W5C7K9	Uncharacterized protein OS=Triticum aestivum PE=4 SV=1 - [W5C7K9_WHEAT]	113	13.0179	8.66064	10.62	0.917023	1.09527	1.6647	1.67255	0.899178	0.812136	1.50762	1.53282	1.65843	0.0176554	0.850428	0.26848	1.77667	0.00461609	0.911061	0.00781657
W5CZ55	Uncharacterized protein OS=Triticum aestivum PE=3 SV=1 - [W5CZ55_WHEAT]	644	71.0138	4.97021	6.99	1.03238	0.962118	1.6532	1.3725	0.948709	0.938447	1.1972	1.2526	1.51703	0.070513	0.946183	0.269733	1.29814	0.00987934	0.809663	0.181771
K4A602	Uncharacterized protein OS=Setaria italica GN=Si034306m.g PE=4 SV=1 - [K4A602_SETIT]	803	90.6786	5.45264	1.87	0.969311	1.03544	1.17587	1.00895	0.960818	0.939003	0.990397	0.961888	1.08982	0.421512	0.947658	0.270831	1.02762	0.281361	0.893568	0.303353
M0VTF2	Uncharacterized protein OS=Hordeum vulgare var. distichum PE=3 SV=1 - [M0VTF2_HORVD]	572	61.8473	9.1001	3.5	1.0671	0.920168	0.772705	0.907025	0.906017	0.8385	0.892697	0.87274	0.845247	0.262397	0.877848	0.272113	1.01199	0.79439	1.05102	0.592454
W5FPY8	Uncharacterized protein OS=Triticum aestivum PE=4 SV=1 - [W5FPY8_WHEAT]	144	15.5621	9.75928	4.86	1.06664	0.921677	0.889964	0.888573	0.767866	0.912781	0.784447	0.902969	0.894494	0.284821	0.845261	0.27216	1.00403	0.974443	0.948766	0.522403
Q75KZ6	Putative receptor protein kinase OS=Oryza sativa subsp. japonica GN=OJ1004_E02.6 PE=2 SV=1 - [Q75KZ6_ORYSJ]	909	97.8369	7.32764	0.88	0.913704	1.10189	1.1964	1.33697	0.87823	0.852436	1.1166	0.917084	1.25689	0.158325	0.85864	0.27238	1.17509	0.270979	0.802762	0.177219
C5WY71	Putative uncharacterized protein Sb01g005960 OS=Sorghum bicolor GN=Sb01g005960 PE=4 SV=1 - [C5WY71_SORBI]	368	40.1951	9.12939	7.61	0.970117	1.03544	0.811368	0.935943	0.94171	0.961832	0.86591	0.91311	0.871233	0.207786	0.949132	0.274118	0.934583	0.135995	1.01815	0.834029
K4ADR9	Uncharacterized protein OS=Setaria italica GN=Si037026m.g PE=3 SV=1 - [K4ADR9_SETIT]	270	28.5104	10.8286	7.04	1.06926	0.910072	0.850135	0.827371	1.17525	1.08026	1.2401	1.17224	0.84751	0.201335	1.13953	0.274731	1.06953	0.311279	1.43805	0.00935331
K3ZSH4	Uncharacterized protein OS=Setaria italica GN=Si029066m.g PE=4 SV=1 - [K3ZSH4_SETIT]	508	57.4303	7.69385	2.95	1.09091	0.893177	1.1318	0.922309	0.767743	0.879276	0.99259	1.15558	1.03529	0.830614	0.830114	0.275904	1.30428	0.126501	1.04579	0.756919
M0Z1X8	Uncharacterized protein OS=Hordeum vulgare var. distichum PE=4 SV=1 - [M0Z1X8_HORVD]	161	17.5858	7.06396	8.07	1.04118	0.951631	1.0073	0.852326	0.916436	0.939527	0.909715	1.05132	0.933168	0.534369	0.931329	0.27706	1.05661	0.540155	1.05453	0.67676
W5HYP0	Uncharacterized protein OS=Triticum aestivum PE=4 SV=1 - [W5HYP0_WHEAT]	623	72.164	4.90674	3.05	0.990498	1.0112	0.859399	1.13334	0.979033	0.988818	1.00584	0.914223	0.995523	0.976938	0.983089	0.277439	0.975713	0.655632	0.963527	0.82483
M0XZY5	Uncharacterized protein OS=Hordeum vulgare var. distichum PE=3 SV=1 - [M0XZY5_HORVD]	654	73.6851	5.51611	1.38	0.971053	1.03434	1.44291	1.05361	0.951422	0.959663	1.15734	1.11732	1.2449	0.339158	0.952972	0.277551	1.19025	0.0123943	0.911134	0.627923
W5I5H0	Uncharacterized protein (Fragment) OS=Triticum aestivum PE=4 SV=1 - [W5I5H0_WHEAT]	59	6.46018	8.88037	18.64	0.950555	1.05848	1.67802	1.85355	1.06469	1.20105	1.22076	1.00862	1.75784	0.0178278	1.12777	0.277929	0.983953	0.898584	0.631272	0.0419201
J3MD08	Uncharacterized protein OS=Oryza brachyantha GN=OB06G19020 PE=4 SV=1 - [J3MD08_ORYBR]	298	32.2223	10.8872	2.68	0.865176	1.15904	1.13265	0.895324	0.78552	0.805719	0.945074	0.995907	1.00186	0.992967	0.786102	0.279369	1.21979	0.0235982	0.957104	0.754324
J3LXE5	Cytochrome b-c1 complex subunit Rieske, mitochondrial OS=Oryza brachyantha GN=OB04G18200 PE=3 SV=1 - [J3LXE5_ORYBR]	135	14.8456	6.90283	5.19	0.926301	1.08705	0.936537	1.11442	1.12836	1.12129	0.85457	0.945339	1.01868	0.88975	1.11737	0.279674	0.800082	0.0386212	0.877593	0.335631
Q33AD8	Os10g0190000 protein OS=Oryza sativa subsp. japonica GN=Os10g0190000 PE=2 SV=1 - [Q33AD8_ORYSJ]	150	17.0806	6.16357	9.33	1.02734	0.967532	1.17883	1.0854	1.02988	1.10576	1.27725	1.32723	1.13503	0.135882	1.07057	0.282431	1.21953	0.0355673	1.15027	0.0848288
Q9LWY6	Site-determining protein OS=Oryza sativa subsp. japonica GN=P0644B06.32 PE=2 SV=1 - [Q9LWY6_ORYSJ]	306	32.3212	6.91748	3.27	0.981808	1.02167	0.726404	0.807882	1.02919	1.03235	0.9598	0.849857	0.765809	0.0354024	1.02898	0.283714	0.877819	0.149163	1.17948	0.181838
K3Z2V0	Uncharacterized protein (Fragment) OS=Setaria italica GN=Si020868m.g PE=4 SV=1 - [K3Z2V0_SETIT]	228	24.9345	9.0708	25	1.00246	0.997319	0.666675	0.729533	0.996591	0.985568	0.83484	0.811455	0.698181	0.0107429	0.991189	0.284458	0.830556	0.00587296	1.17912	0.0649866
K3ZED7	Uncharacterized protein OS=Setaria italica GN=Si024931m.g PE=4 SV=1 - [K3ZED7_SETIT]	320	33.4824	6.93213	5.94	1.03385	0.960196	1.07873	1.12089	1.04325	1.06006	1.15558	1.09743	1.1031	0.136387	1.0548	0.284986	1.07117	0.131917	1.02427	0.53476
K3XEP8	Uncharacterized protein OS=Setaria italica GN=Si000365m.g PE=4 SV=1 - [K3XEP8_SETIT]	791	89.1014	6.0874	0.88	0.957839	1.0499	0.749996	0.879759	0.950057	0.915734	0.981477	0.913579	0.811735	0.140723	0.929298	0.285388	1.01569	0.737539	1.16279	0.211759
K7UNI0	Uncharacterized protein OS=Zea mays GN=ZEAMMB73_633780 PE=4 SV=1 - [K7UNI0_MAIZE]	219	23.6409	6.01123	4.11	0.98059	1.02311	1.30548	1.16559	0.856977	0.971045	0.890601	0.962402	1.23326	0.0854932	0.912324	0.285778	1.01367	0.870056	0.749878	0.0590441
C5YK68	Putative uncharacterized protein Sb07g014860 OS=Sorghum bicolor GN=Sb07g014860 PE=4 SV=1 - [C5YK68_SORBI]	890	99.868	7.44482	0.9	0.709872	1.34099	1.07041	0.475056	0.558385	0.582316	0.542888	0.469954	0.75357	0.619147	0.556207	0.286265	0.887912	0.237692	0.655363	0.468232
M0XHS3	Uncharacterized protein OS=Hordeum vulgare var. distichum PE=4 SV=1 - [M0XHS3_HORVD]	242	27.447	4.89404	4.96	1.03186	0.962724	1.27262	1.25869	1.07451	1.0347	1.66583	1.73713	1.26909	0.0168322	1.05747	0.287347	1.61338	0.00396053	1.34435	0.00687481
W5DFC7	Uncharacterized protein OS=Triticum aestivum PE=3 SV=1 - [W5DFC7_WHEAT]	188	21.0194	4.94482	9.57	0.997114	1.0036	1.34427	1.30339	1.02159	1.12007	1.26467	1.40658	1.32336	0.00406815	1.07045	0.289443	1.24728	0.0919459	1.00891	0.887783
K4A8E6	Uncharacterized protein OS=Setaria italica GN=Si035152m.g PE=4 SV=1 - [K4A8E6_SETIT]	525	57.4481	7.43018	2.1	0.976824	1.02132	1.47296	1.375	0.908761	0.975225	1.0699	1.03401	1.4253	0.0156533	0.942869	0.289651	1.11673	0.100499	0.738742	0.019099
I1R2H2	Uncharacterized protein OS=Oryza glaberrima PE=4 SV=1 - [I1R2H2_ORYGL]	50	5.90122	11.2681	28	0.80023	1.23246	0.464661	0.696032	1.48871	1.24865	0.714609	0.736194	0.571014	0.217266	1.34667	0.290147	0.530002	0.033351	1.24995	0.338194
W4ZXP4	Uncharacterized protein (Fragment) OS=Triticum aestivum PE=4 SV=1 - [W4ZXP4_WHEAT]	69	7.41085	7.43018	13.04	0.97848	1.02559	1.45913	1.07418	1.02711	1.0992	1.11883	1.13034	1.26408	0.305614	1.061	0.2916	1.05778	0.234407	0.887838	0.537461
C5YVY7	Putative uncharacterized protein Sb09g028940 OS=Sorghum bicolor GN=Sb09g028940 PE=4 SV=1 - [C5YVY7_SORBI]	433	44.8728	8.23584	4.85	0.95428	1.05389	0.937346	1.02271	1.05409	1.13835	0.848256	0.870242	0.976044	0.748985	1.09176	0.293334	0.78383	0.0321373	0.876759	0.111362
M0Y1N8	Uncharacterized protein OS=Hordeum vulgare var. distichum PE=4 SV=1 - [M0Y1N8_HORVD]	363	40.3585	7.48877	4.68	0.918243	1.0888	1.28565	1.04166	1.08834	1.27065	1.03853	1.07314	1.15957	0.394547	1.17536	0.294007	0.895161	0.314157	0.907345	0.473837
I1I480	Uncharacterized protein OS=Brachypodium distachyon GN=BRADI3G27320 PE=4 SV=1 - [I1I480_BRADI]	180	19.7212	6.20166	14.44	1.14607	0.828217	1.03772	0.767982	0.76438	0.76763	0.896604	0.910675	0.914613	0.725078	0.775983	0.29867	1.17968	0.00274091	1.00087	0.995882
W5CJE5	Uncharacterized protein (Fragment) OS=Triticum aestivum PE=4 SV=1 - [W5CJE5_WHEAT]	165	17.598	8.06006	9.09	1.10485	0.876759	1.76317	0.691961	0.800798	0.855343	0.691837	0.830058	1.23896	0.707639	0.835755	0.299593	0.91894	0.461645	0.619884	0.47864
Q0J5V5	Os08g0398700 protein OS=Oryza sativa subsp. japonica GN=Os08g0398700 PE=2 SV=1 - [Q0J5V5_ORYSJ]	875	97.842	5.38916	1.03	0.994215	1.00706	1.19269	1.04495	0.971954	0.823652	1.44946	1.25207	1.1181	0.252009	0.89723	0.301171	1.50452	0.0669093	1.20732	0.200639
M0X340	Uncharacterized protein OS=Hordeum vulgare var. distichum PE=4 SV=1 - [M0X340_HORVD]	159	18.4402	5.33838	6.29	0.934071	1.07705	0.659983	0.815204	0.900585	0.912531	0.738299	0.669889	0.733516	0.126334	0.901546	0.30159	0.776667	0.0281758	0.954582	0.731001
C5YK28	Putative uncharacterized protein Sb07g012720 OS=Sorghum bicolor GN=Sb07g012720 PE=4 SV=1 - [C5YK28_SORBI]	582	63.3094	7.06396	1.55	0.996361	1.00453	1.39096	1.33141	1.01096	1.0669	1.34466	1.31464	1.36057	0.00686874	1.03846	0.306438	1.27983	0.0117104	0.976837	0.444157
K3XIK5	Uncharacterized protein OS=Setaria italica GN=Si001727m.g PE=3 SV=1 - [K3XIK5_SETIT]	400	43.2371	9.67139	2.5	1.02467	0.971188	1.39483	1.12444	1.05693	1.02423	1.27151	1.20591	1.26225	0.197974	1.04273	0.306703	1.1904	0.0325544	0.983384	0.894214
K3XJ75	Uncharacterized protein OS=Setaria italica GN=Si001948m.g PE=3 SV=1 - [K3XJ75_SETIT]	366	39.6654	6.45557	6.56	1.07845	0.907852	1.69907	1.57045	0.805933	0.909942	1.35393	1.34826	1.64603	0.0266201	0.863853	0.308582	1.57482	0.0109701	0.826479	0.0478355
I1HIC3	Uncharacterized protein OS=Brachypodium distachyon GN=BRADI2G22070 PE=4 SV=1 - [I1HIC3_BRADI]	63	7.25961	8.92432	11.11	0.945236	1.06475	0.704838	0.848037	1.05952	1.22768	0.848236	0.783828	0.772581	0.133862	1.13792	0.311198	0.713567	0.0679425	1.051	0.664098
K7UFW5	Putative ATPase, V1 complex, subunit B protein OS=Zea mays GN=ZEAMMB73_336011 PE=3 SV=1 - [K7UFW5_MAIZE]	184	21.0988	6.11279	13.59	1.0733	0.913922	1.00684	0.979534	0.922202	0.740314	0.978594	1.23014	0.999573	0.996291	0.836604	0.311474	1.32855	0.220539	1.11194	0.47219
K4ABL8	Uncharacterized protein OS=Setaria italica GN=Si034762m.g PE=4 SV=1 - [K4ABL8_SETIT]	367	40.295	5.24951	2.18	0.945057	1.06489	0.895705	0.789312	1.06239	1.13716	1.08682	1.14895	0.838341	0.179788	1.09434	0.311542	1.01647	0.74528	1.32685	0.0465775
M0VBP5	Uncharacterized protein OS=Hordeum vulgare var. distichum PE=4 SV=1 - [M0VBP5_HORVD]	260	28.7969	8.85107	10	1.05225	0.938716	0.857614	0.950977	0.935329	0.894016	0.794491	0.747084	0.908401	0.340508	0.918825	0.312804	0.842693	0.044581	0.852362	0.12548
W5D9V0	Uncharacterized protein (Fragment) OS=Triticum aestivum PE=4 SV=1 - [W5D9V0_WHEAT]	124	14.1239	4.48779	8.87	1.10671	0.874571	2.65865	1.89733	0.788494	0.866267	2.03603	2.11383	2.29952	0.0837342	0.835198	0.313903	2.50783	0.00193837	0.910859	0.64867
B4FT28	Glutamine synthetase OS=Zea mays GN=ZEAMMB73_720996 PE=2 SV=1 - [B4FT28_MAIZE]	380	41.3067	7.43018	3.68	0.936698	1.0748	0.712049	0.955568	1.10736	1.08948	0.900694	0.835629	0.829041	0.344245	1.09214	0.314675	0.790374	0.0208017	1.0412	0.810741
K3YHF1	Uncharacterized protein OS=Setaria italica GN=Si013669m.g PE=4 SV=1 - [K3YHF1_SETIT]	478	51.1168	9.27588	1.46	0.926773	1.08649	0.645537	0.50661	0.888242	0.911213	0.552904	0.510008	0.572277	0.0554519	0.893799	0.316275	0.590686	0.00433616	0.92255	0.601905
K7UQM5	Uncharacterized protein OS=Zea mays GN=ZEAMMB73_939804 PE=4 SV=1 - [K7UQM5_MAIZE]	408	43.953	9.53955	3.19	1.01903	0.977833	0.57762	0.87844	0.844182	0.973381	0.906321	0.911866	0.729173	0.216842	0.910208	0.317053	1.00034	0.996586	1.2487	0.351879
Q0D6B3	Os07g0495400 protein OS=Oryza sativa subsp. japonica GN=Os07g0495400 PE=4 SV=1 - [Q0D6B3_ORYSJ]	96	10.2144	9.86182	10.42	1.01794	0.979117	0.893351	0.809202	0.686856	0.954554	0.695441	0.958237	0.85253	0.0863837	0.821914	0.319107	1.00747	0.976883	0.971293	0.875724
I1IEY8	Peptidyl-prolyl cis-trans isomerase OS=Brachypodium distachyon GN=BRADI3G58250 PE=4 SV=1 - [I1IEY8_BRADI]	110	12.0914	9.86182	9.09	1.03111	0.963614	0.539757	0.88603	1.13755	1.02719	0.954692	0.806217	0.714781	0.248146	1.08524	0.319232	0.813451	0.160734	1.23504	0.467595
I1GP21	Uncharacterized protein OS=Brachypodium distachyon GN=BRADI1G10930 PE=3 SV=1 - [I1GP21_BRADI]	510	56.7505	8.82178	1.76	1.03829	0.955153	0.563936	0.758196	1.16292	1.03268	0.831656	0.813391	0.66324	0.0864241	1.10141	0.320886	0.749246	0.0525974	1.24424	0.239759
K3ZC60	Uncharacterized protein OS=Setaria italica GN=Si024134m.g PE=4 SV=1 - [K3ZC60_SETIT]	507	55.3273	7.48877	3.35	1.06998	0.917542	0.989521	0.929719	0.910387	0.871476	1.07184	1.14963	0.965644	0.717175	0.896525	0.321217	1.24671	0.0369864	1.15748	0.0912045
K7W244	Putative FKBP-type peptidyl-prolyl cis-trans isomerase family protein OS=Zea mays GN=ZEAMMB73_885828 PE=4 SV=1 - [K7W244_MAIZE]	66	7.0248	9.56885	18.18	0.980649	1.02304	1.14175	1.21024	1.07635	1.0197	1.15619	1.05824	1.17383	0.0495461	1.0461	0.321719	1.05647	0.405273	0.941513	0.368775
K3YV29	Uncharacterized protein OS=Setaria italica GN=Si018125m.g PE=4 SV=1 - [K3YV29_SETIT]	260	29.0174	10.5356	11.54	1.02148	0.974926	1.06337	0.940118	0.97746	0.945543	1.02387	1.0316	1.00355	0.962019	0.963232	0.323121	1.06889	0.0563093	1.02595	0.714726
K3YUX3	Uncharacterized protein OS=Setaria italica GN=Si018069m.g PE=4 SV=1 - [K3YUX3_SETIT]	272	28.3841	8.73389	11.4	1.04054	0.952507	0.98971	0.801088	1.0749	1.04084	1.18526	1.21804	0.898525	0.433729	1.06157	0.32325	1.13591	0.0259724	1.34203	0.0853736
K3XNM2	Uncharacterized protein OS=Setaria italica GN=Si003255m.g PE=4 SV=1 - [K3XNM2_SETIT]	95	10.5843	9.0708	7.37	0.797515	1.23836	0.948795	0.60674	0.767155	0.687784	0.64533	0.621691	0.764062	0.480042	0.714651	0.324116	0.870841	0.151335	0.814525	0.488665
Q69XQ3	Zinc finger CCCH domain-containing protein 44 OS=Oryza sativa subsp. japonica GN=Os06g0618100 PE=2 SV=1 - [C3H44_ORYSJ]	295	30.4319	9.42236	4.07	0.984719	1.01825	1.14326	0.911607	0.879943	0.98313	0.858992	1.12138	1.02591	0.845096	0.930157	0.326263	1.06296	0.717776	0.963748	0.851185
Q0JH55	Os01g0882500 protein OS=Oryza sativa subsp. japonica GN=Os01g0882500 PE=4 SV=1 - [Q0JH55_ORYSJ]	211	23.5803	8.96826	8.53	1.01874	0.977933	0.888849	0.850204	1.01566	1.09272	0.897035	0.853802	0.870976	0.0444436	1.05595	0.328621	0.830415	0.0559928	1.00678	0.857782
M7YS11	Nuclear transport factor 2 OS=Triticum urartu GN=TRIUR3_20979 PE=4 SV=1 - [M7YS11_TRIUA]	122	13.4015	6.50732	6.56	1.04959	0.941839	1.16907	1.11322	0.878857	0.948538	1.00902	1.03099	1.14605	0.138782	0.917629	0.329435	1.11635	0.100589	0.893845	0.0562475
J3M1T2	Uncharacterized protein OS=Oryza brachyantha GN=OB04G33570 PE=4 SV=1 - [J3M1T2_ORYBR]	421	42.7191	9.80322	2.14	0.94541	1.06308	1.17363	1.04408	1.10028	1.06509	1.0414	0.919119	1.10417	0.354422	1.07811	0.329732	0.905398	0.248706	0.884028	0.28562
I1IBR3	Uncharacterized protein OS=Brachypodium distachyon GN=BRADI3G49230 PE=4 SV=1 - [I1IBR3_BRADI]	345	37.4119	5.09717	7.25	1.11617	0.863428	1.34009	0.917069	0.861739	0.779508	0.913822	0.972572	1.14021	0.629982	0.829081	0.330964	1.14937	0.136098	0.835739	0.476842
J3NBE4	Uncharacterized protein OS=Oryza brachyantha GN=OB12G13020 PE=4 SV=1 - [J3NBE4_ORYBR]	135	15.1327	11.2974	14.07	0.966915	1.03921	1.25062	1.1775	1.03252	1.09523	1.03858	0.987965	1.21035	0.0545599	1.06063	0.331547	0.95243	0.335951	0.834614	0.0457071
C5YMC7	Putative uncharacterized protein Sb07g001640 OS=Sorghum bicolor GN=Sb07g001640 PE=4 SV=1 - [C5YMC7_SORBI]	241	26.3423	6.771	5.39	1.0621	0.926487	1.58086	1.27106	0.939423	0.816827	1.10213	1.12831	1.43414	0.125254	0.883165	0.331588	1.27	0.0633245	0.782085	0.183647
A1E9R0	Photosystem II CP43 chlorophyll apoprotein OS=Sorghum bicolor GN=psbC PE=3 SV=1 - [PSBC_SORBI]	473	51.9348	7.21045	5.92	1.04747	0.94141	0.83745	0.856872	0.911493	0.938437	0.877893	0.930942	0.851898	0.111942	0.930137	0.331916	0.977785	0.561153	1.06759	0.179876
K3YJR7	Uncharacterized protein OS=Setaria italica GN=Si014486m.g PE=3 SV=1 - [K3YJR7_SETIT]	198	21.5859	10.9458	22.73	1.04761	0.943858	1.13039	1.1057	1.03706	1.13826	1.0974	1.10029	1.12283	0.148812	1.09232	0.332314	1.01028	0.845646	0.982829	0.262496
C5WSS5	Putative uncharacterized protein Sb01g042830 OS=Sorghum bicolor GN=Sb01g042830 PE=3 SV=1 - [C5WSS5_SORBI]	799	88.895	7.35693	2.75	1.00447	0.994639	1.10545	1.35103	0.925351	0.990426	1.09539	1.08072	1.22879	0.203821	0.958315	0.332959	1.13589	0.0598257	0.885866	0.372539
Q41629	ADP,ATP carrier protein 1, mitochondrial OS=Triticum aestivum GN=ANT-G1 PE=3 SV=1 - [ADT1_WHEAT]	331	35.9386	9.78857	3.93	0.991331	1.01046	1.30934	1.46683	1.01715	1.13302	1.49907	1.45028	1.38685	0.0395004	1.07413	0.333738	1.37168	0.0238662	1.06238	0.403753
I1IY24	Uncharacterized protein OS=Brachypodium distachyon GN=BRADI5G10966 PE=4 SV=1 - [I1IY24_BRADI]	267	29.2967	5.94775	7.87	1.06566	0.922922	1.02945	0.702514	0.781021	0.938855	1.15335	1.36568	0.870955	0.546623	0.864877	0.333985	1.46465	0.0943473	1.45443	0.180946
K3XIX0	Uncharacterized protein OS=Setaria italica GN=Si001843m.g PE=4 SV=1 - [K3XIX0_SETIT]	380	42.1452	6.34131	8.68	0.995141	1.00556	0.88146	0.749216	1.0076	1.05909	0.983932	1.0253	0.815051	0.108081	1.03298	0.335909	0.972194	0.475994	1.23215	0.111929
Q60EI0	Putative ferredoxin sulfite reductase OS=Oryza sativa subsp. japonica GN=OSJNBa0017K09.18 PE=2 SV=1 - [Q60EI0_ORYSJ]	584	64.078	8.73389	4.97	1.04688	0.945037	1.14285	1.05889	0.945122	0.913232	1.2037	1.42426	1.10534	0.252848	0.932948	0.337278	1.41414	0.0745883	1.19359	0.212659
W5GYH4	Uncharacterized protein OS=Triticum aestivum PE=4 SV=1 - [W5GYH4_WHEAT]	189	20.6624	6.53662	4.76	1.00189	0.998024	1.09755	1.51721	0.9805	0.821424	1.10265	0.954457	1.30744	0.28052	0.901001	0.339448	1.14162	0.361345	0.786729	0.336843
C5Z000	Putative uncharacterized protein Sb09g003450 OS=Sorghum bicolor GN=Sb09g003450 PE=4 SV=1 - [C5Z000_SORBI]	758	85.7116	7.03467	1.98	0.984615	1.01837	0.977709	0.890672	0.94095	0.989082	1.06188	0.986789	0.932799	0.286081	0.963578	0.340442	1.06147	0.314881	1.09649	0.257338
K4A4Z1	Uncharacterized protein OS=Setaria italica GN=Si033945m.g PE=4 SV=1 - [K4A4Z1_SETIT]	1239	139.7	8.04541	0.89	1.01819	0.97882	1.03946	1.02467	0.94231	0.983771	0.95048	0.88904	1.03361	0.251644	0.96448	0.34055	0.955059	0.363262	0.891185	0.0708563
M0VWH0	Uncharacterized protein (Fragment) OS=Hordeum vulgare var. distichum PE=4 SV=1 - [M0VWH0_HORVD]	131	14.5711	4.89404	7.63	1.10382	0.87797	1.1839	0.785856	0.712989	0.903173	0.569721	0.727677	0.993929	0.981413	0.815505	0.341228	0.802765	0.326262	0.658658	0.256981
W5G4I2	Uncharacterized protein OS=Triticum aestivum PE=4 SV=1 - [W5G4I2_WHEAT]	499	56.1572	6.48096	2.61	0.980992	1.02264	0.833449	0.930364	1.0582	1.01746	0.92761	0.915078	0.88031	0.150875	1.03595	0.341783	0.887761	0.031876	1.04472	0.504316
K3XZY5	Profilin OS=Setaria italica GN=Si007496m.g PE=3 SV=1 - [K3XZY5_SETIT]	131	14.1751	4.88135	6.87	1.00408	0.994458	1.24675	1.66929	0.988514	0.899148	1.0901	0.918251	1.45908	0.162115	0.94452	0.342652	1.06394	0.596809	0.688726	0.184885
Q0DBU5	DEAD-box ATP-dependent RNA helicase 31 OS=Oryza sativa subsp. japonica GN=Os06g0526600 PE=2 SV=2 - [RH31_ORYSJ]	547	60.6087	6.37939	2.38	0.989556	1.01255	1.57562	0.980892	1.16538	1.01858	1.10932	1.06622	1.27691	0.44993	1.09084	0.345597	0.99614	0.961069	0.850981	0.588291
K7TWB7	Uncharacterized protein OS=Zea mays GN=ZEAMMB73_180211 PE=4 SV=1 - [K7TWB7_MAIZE]	130	14.8136	5.23682	13.85	0.93773	1.07341	1.13004	1.27884	1.05345	1.27069	1.15366	0.918037	1.19777	0.186936	1.15564	0.346164	0.891377	0.513385	0.860024	0.349897
W5F6F0	Uncharacterized protein OS=Triticum aestivum PE=4 SV=1 - [W5F6F0_WHEAT]	241	27.0025	5.85889	7.47	1.00185	0.99781	0.892028	0.860362	0.996047	0.963134	1.04189	0.951866	0.876343	0.0162615	0.979756	0.346559	1.01765	0.752849	1.13774	0.127177
C5XVS5	Putative uncharacterized protein Sb04g024090 OS=Sorghum bicolor GN=Sb04g024090 PE=4 SV=1 - [C5XVS5_SORBI]	597	63.5852	9.11475	4.19	1.00978	0.988731	1.31797	1.0603	0.990816	0.935533	0.948912	0.936456	1.19002	0.279611	0.963893	0.346836	0.978726	0.544716	0.792748	0.196226
C5XTA6	Putative uncharacterized protein Sb04g021280 OS=Sorghum bicolor GN=Sb04g021280 PE=4 SV=1 - [C5XTA6_SORBI]	986	108.085	6.97607	1.32	1.04856	0.940326	2.27549	1.80397	0.95632	0.826575	1.52814	1.65015	2.05112	0.0496021	0.896427	0.34706	1.78265	0.0159035	0.779095	0.205501
K7TXW7	Putative thioredoxin superfamily protein OS=Zea mays GN=ZEAMMB73_774463 PE=4 SV=1 - [K7TXW7_MAIZE]	174	18.6285	8.29443	6.9	1.08249	0.903092	1.43088	0.694811	1.05893	1.22017	1.0487	1.09695	1.07056	0.870338	1.14782	0.347777	0.94145	0.510967	1.00939	0.980869
I1R4F7	Uncharacterized protein OS=Oryza glaberrima PE=4 SV=1 - [I1R4F7_ORYGL]	563	59.7614	7.54736	1.78	0.912093	1.10378	0.679156	1.0834	0.898277	0.885328	0.805523	0.654359	0.874339	0.628314	0.884779	0.350212	0.818501	0.166462	0.828274	0.555724
K7U0L1	Uncharacterized protein OS=Zea mays GN=ZEAMMB73_795592 PE=4 SV=1 - [K7U0L1_MAIZE]	44	4.8814	4.64014	18.18	1.02833	0.966887	0.839875	0.940824	0.925859	0.974592	1.02498	1.09586	0.892486	0.211149	0.952505	0.350384	1.11597	0.124523	1.19101	0.110198
W5HWA1	Uncharacterized protein (Fragment) OS=Triticum aestivum PE=4 SV=1 - [W5HWA1_WHEAT]	41	4.74778	10.5356	17.07	1.00859	0.990135	0.523599	0.707051	1.08268	1.00825	0.941262	0.828678	0.615718	0.053079	1.04613	0.35226	0.846486	0.140477	1.43822	0.12915
M0YC49	Uncharacterized protein OS=Hordeum vulgare var. distichum PE=4 SV=1 - [M0YC49_HORVD]	724	79.1881	7.44482	4.83	1.02668	0.968828	1.02975	1.05563	0.976789	0.929219	1.04792	1.08842	1.04504	0.2919	0.95515	0.354592	1.12084	0.0663309	1.02444	0.400095
T1NBS9	Uncharacterized protein (Fragment) OS=Triticum urartu PE=4 SV=1 - [T1NBS9_TRIUA]	232	25.9663	5.37646	5.17	1.01387	0.98386	1.05808	0.972889	0.988808	0.926994	1.07734	1.1264	1.01664	0.748165	0.95899	0.355429	1.1503	0.067587	1.08507	0.220894
M0WGC1	Uncharacterized protein OS=Hordeum vulgare var. distichum PE=4 SV=1 - [M0WGC1_HORVD]	59	6.52933	9.78857	11.86	0.952599	1.05563	0.951614	0.924121	0.930441	0.952276	0.861886	0.854439	0.934025	0.339979	0.937501	0.355609	0.911622	0.0186864	0.915015	0.0304761
Q5N7P8	ATP synthase subunit beta OS=Oryza sativa subsp. japonica GN=P0478H03.30-2 PE=1 SV=1 - [Q5N7P8_ORYSJ]	419	45.2084	5.42725	6.92	0.985272	1.01751	0.943563	0.905954	1.01207	1.07801	0.960116	0.892063	0.923477	0.0904983	1.04359	0.356365	0.886178	0.128731	1.00144	0.975813
W5FS30	Uncharacterized protein OS=Triticum aestivum PE=4 SV=1 - [W5FS30_WHEAT]	201	22.678	8.36768	4.98	1.00296	0.996761	1.27055	0.945202	1.02372	1.00236	1.16939	1.19527	1.10803	0.575058	1.01318	0.357743	1.16712	0.00967957	1.06721	0.692963
Q0D5K8	Os07g0553700 protein OS=Oryza sativa subsp. japonica GN=Os07g0553700 PE=4 SV=1 - [Q0D5K8_ORYSJ]	82	9.40476	8.80713	26.83	1.02078	0.975597	1.13937	0.891615	1.12911	1.0136	1.12728	1.18003	1.01733	0.903293	1.0733	0.359437	1.07682	0.324332	1.13605	0.389233
K3ZRD1	Uncharacterized protein OS=Setaria italica GN=Si029161m.g PE=4 SV=1 - [K3ZRD1_SETIT]	657	71.5006	8.54346	2.89	0.85547	1.17047	0.563914	0.806241	1.30409	1.14	0.525747	0.462014	0.676306	0.240711	1.2064	0.3602	0.404142	0.0142978	0.720912	0.266515
P56647	Ribulose bisphosphate carboxylase large chain OS=Setaria italica GN=rbcL PE=3 SV=1 - [RBL_SETIT]	476	52.6483	6.87354	29.83	0.93405	1.07792	1.02069	0.834993	1.08353	1.09839	0.8926	0.850291	0.92232	0.574307	1.08447	0.360943	0.798787	0.0102719	0.939218	0.613738
Q0JDE8	Os04g0409600 protein (Fragment) OS=Oryza sativa subsp. japonica GN=Os04g0409600 PE=4 SV=1 - [Q0JDE8_ORYSJ]	309	34.7639	4.7417	5.18	1.10328	0.878612	0.741254	0.737646	0.892561	0.80747	0.854133	1.1143	0.746207	0.154578	0.857783	0.361511	1.15788	0.430214	1.33101	0.200642
I1P838	Uncharacterized protein OS=Oryza glaberrima PE=4 SV=1 - [I1P838_ORYGL]	310	33.638	5.69385	3.23	0.861543	1.16332	1.2767	0.751164	0.86186	0.802576	0.901952	1.04404	1.00148	0.996494	0.822	0.361928	1.16916	0.208944	0.959628	0.89426
C5XS48	Putative uncharacterized protein Sb04g033510 OS=Sorghum bicolor GN=Sb04g033510 PE=4 SV=1 - [C5XS48_SORBI]	580	65.1848	6.45557	4.31	1.22376	0.736526	0.860788	1.16608	0.713375	0.677961	0.929693	0.948403	1.03396	0.918397	0.709761	0.364295	1.34985	0.00670285	0.926601	0.674765
K3XLT1	Uncharacterized protein OS=Setaria italica GN=Si002854m.g PE=3 SV=1 - [K3XLT1_SETIT]	219	24.1697	6.44287	3.2	0.965123	1.04133	1.05763	1.29545	0.86811	0.980661	0.817392	0.843627	1.17276	0.299536	0.921414	0.365785	0.898445	0.245742	0.70589	0.101632
I1H105	Uncharacterized protein OS=Brachypodium distachyon GN=BRADI1G49230 PE=4 SV=1 - [I1H105_BRADI]	85	9.39171	8.95361	9.41	0.967407	1.03864	1.09405	1.24104	1.0318	1.06572	1.07474	0.947182	1.16403	0.181529	1.0456	0.365984	0.963958	0.624607	0.865884	0.248846
K3YQZ2	Uncharacterized protein OS=Setaria italica GN=Si016686m.g PE=4 SV=1 - [K3YQZ2_SETIT]	606	67.4192	9.18799	5.12	0.973792	1.03104	0.824899	0.924383	0.951056	0.979789	0.896244	0.820721	0.872533	0.155892	0.963096	0.367427	0.88923	0.117997	0.981525	0.820026
K3XI98	Uncharacterized protein OS=Setaria italica GN=Si001620m.g PE=4 SV=1 - [K3XI98_SETIT]	416	45.2594	5.46533	1.92	1.02374	0.97229	1.05912	1.19387	0.824936	0.981658	1.03127	0.973427	1.12873	0.21679	0.905094	0.36961	1.10966	0.35747	0.889797	0.232508
K3ZVF4	Uncharacterized protein OS=Setaria italica GN=Si030585m.g PE=4 SV=1 - [K3ZVF4_SETIT]	314	38.4251	8.11865	2.87	0.977094	1.02689	0.820543	1.13005	1.05886	1.01841	0.989678	0.955339	0.973358	0.880437	1.03657	0.371668	0.936334	0.130264	0.99714	0.987335
I1GUA4	Uncharacterized protein OS=Brachypodium distachyon GN=BRADI1G27170 PE=4 SV=1 - [I1GUA4_BRADI]	908	102.286	8.86572	1.54	0.945753	1.05813	1.35291	0.956164	1.03952	1.12598	1.21341	1.26868	1.1523	0.536316	1.08065	0.372445	1.1462	0.0909437	1.07493	0.707909
C5YE32	Putative uncharacterized protein Sb06g025740 OS=Sorghum bicolor GN=Sb06g025740 PE=4 SV=1 - [C5YE32_SORBI]	333	36.7811	7.76709	2.4	1.01438	0.983309	0.792657	0.877025	1.02823	1.01033	0.881403	0.863076	0.835805	0.0676027	1.02046	0.372492	0.855738	0.00750412	1.0448	0.477621
B4FLV6	Protein translation factor SUI1 OS=Zea mays GN=ZEAMMB73_586492 PE=4 SV=1 - [B4FLV6_MAIZE]	115	12.7136	8.42627	20.87	0.956283	1.05174	0.651527	0.706433	0.892739	0.973206	0.792909	0.852083	0.676268	0.0275167	0.929246	0.373077	0.881587	0.157461	1.21137	0.0707965
K3XWD0	Uncharacterized protein OS=Setaria italica GN=Si006238m.g PE=3 SV=1 - [K3XWD0_SETIT]	524	57.2533	5.24951	8.02	1.02939	0.96534	1.25278	1.14769	0.963353	0.958682	1.03486	1.12801	1.20341	0.0809792	0.963557	0.375107	1.1253	0.122932	0.901019	0.232727
C5X861	Putative uncharacterized protein Sb02g018650 OS=Sorghum bicolor GN=Sb02g018650 PE=4 SV=1 - [C5X861_SORBI]	242	26.1575	9.17334	9.09	0.918201	1.09659	1.02827	0.880413	1.05427	1.37995	0.952771	0.89569	0.947334	0.691915	1.20818	0.375932	0.759365	0.21848	0.96845	0.740534
Q9XEA6	Cysteine synthase OS=Oryza sativa subsp. japonica GN=RCS1 PE=2 SV=2 - [CYSK1_ORYSJ]	321	33.8167	5.42725	3.43	1.08569	0.89705	1.72292	1.00095	1.10124	1.09265	1.3006	1.13541	1.37379	0.425282	1.10649	0.379791	1.11036	0.280833	0.894322	0.735001
M7ZQS8	Uncharacterized protein OS=Triticum urartu GN=TRIUR3_20845 PE=4 SV=1 - [M7ZQS8_TRIUA]	1089	122.693	6.1001	0.83	0.986122	1.01659	0.939032	0.953425	0.973255	0.99041	0.855735	0.955254	0.944945	0.0820823	0.980501	0.380273	0.922249	0.269705	0.956951	0.502901
C5Z060	Putative uncharacterized protein Sb09g004000 OS=Sorghum bicolor GN=Sb09g004000 PE=4 SV=1 - [C5Z060_SORBI]	254	27.3274	6.12549	9.06	1.06739	0.917199	2.29197	1.83043	0.875527	0.930955	1.39925	1.75035	2.0772	0.0478754	0.910253	0.381712	1.7435	0.0634423	0.764024	0.235445
K3Y5B8	Uncharacterized protein OS=Setaria italica GN=Si009406m.g PE=4 SV=1 - [K3Y5B8_SETIT]	783	85.9444	8.19189	3.83	1.01898	0.977495	2.0104	1.01972	1.14432	1.00925	1.03336	1.08009	1.51773	0.406655	1.07868	0.381975	0.981371	0.805318	0.697481	0.452924
K3Y8U8	Uncharacterized protein OS=Setaria italica GN=Si010418m.g PE=4 SV=1 - [K3Y8U8_SETIT]	314	33.5042	8.39697	3.5	1.04685	0.945072	1.07176	0.928703	0.971871	0.788794	1.04202	1.14046	1.00429	0.965607	0.883903	0.384642	1.23958	0.179583	1.09099	0.404576
W5DKQ6	Uncharacterized protein OS=Triticum aestivum PE=4 SV=1 - [W5DKQ6_WHEAT]	630	71.8604	5.93506	2.54	1.02128	0.961144	1.1452	1.24105	1.00521	1.1653	1.12769	1.04867	1.20371	0.0703271	1.09488	0.386081	1.00269	0.976838	0.91204	0.233168
M7YNW9	Uncharacterized protein OS=Triticum urartu GN=TRIUR3_29182 PE=4 SV=1 - [M7YNW9_TRIUA]	136	14.7056	5.0083	33.82	1.01711	0.980082	0.89297	0.841419	0.990199	0.909663	0.949322	0.960988	0.868414	0.0536757	0.951267	0.386724	1.0055	0.909586	1.10143	0.0796342
K3YSK8	Uncharacterized protein OS=Setaria italica GN=Si017253m.g PE=3 SV=1 - [K3YSK8_SETIT]	432	46.3468	7.86963	6.71	0.990539	1.01139	1.04013	1.03355	1.05731	1.00569	0.925529	0.824001	1.03584	0.0816569	1.03051	0.387113	0.84805	0.110555	0.843682	0.0859954
K3ZVK6	Uncharacterized protein OS=Setaria italica GN=Si030159m.g PE=4 SV=1 - [K3ZVK6_SETIT]	304	33.3099	8.25049	8.88	1.02099	0.975523	0.967999	0.944729	1.00849	1.09458	0.886459	0.834446	0.958033	0.242612	1.05337	0.38802	0.818285	0.0628183	0.899712	0.0780478
T1NLM3	Uncharacterized protein OS=Triticum urartu PE=4 SV=1 - [T1NLM3_TRIUA]	98	10.8987	5.8208	9.18	0.98815	1.01421	1.23149	1.11317	1.1766	1.01009	0.776315	0.78286	1.17095	0.10578	1.09206	0.38822	0.713029	0.06384	0.66499	0.0220142
M0UXG6	Uncharacterized protein OS=Hordeum vulgare var. distichum PE=4 SV=1 - [M0UXG6_HORVD]	155	17.2401	6.58057	7.1	0.950647	1.05837	1.21968	0.916371	0.95051	0.940464	0.89464	0.996045	1.06323	0.731204	0.941242	0.389165	0.999847	0.997988	0.88513	0.523146
K4ABN5	Uncharacterized protein OS=Setaria italica GN=Si036292m.g PE=4 SV=1 - [K4ABN5_SETIT]	365	38.9026	7.40088	8.22	1.11081	0.869735	0.766227	0.802328	0.911951	0.759908	0.888652	0.985326	0.79198	0.233072	0.844139	0.391987	1.12089	0.378548	1.19472	0.097714
K4AKQ4	Uncharacterized protein OS=Setaria italica GN=Si039479m.g PE=4 SV=1 - [K4AKQ4_SETIT]	385	41.87	4.64014	4.16	1.0463	0.945717	1.16792	0.99911	1.01686	1.2423	0.930972	1.02349	1.08786	0.467102	1.13411	0.392293	0.865128	0.337615	0.901907	0.384568
Q8H4K6	Os07g0142000 protein OS=Oryza sativa subsp. japonica GN=OJ1351_C05.119 PE=2 SV=1 - [Q8H4K6_ORYSJ]	246	26.9612	8.1333	4.07	0.93162	1.08078	0.95699	0.979522	1.06638	1.11534	0.93815	0.947885	0.962288	0.664848	1.08413	0.39362	0.864474	0.02734	0.973934	0.176033
K3ZSI9	Uncharacterized protein OS=Setaria italica GN=Si029416m.g PE=4 SV=1 - [K3ZSI9_SETIT]	504	54.1685	5.16064	1.59	1.05256	0.938349	1.20468	0.921771	1.01916	1.47297	1.13552	1.42384	1.06808	0.700292	1.25176	0.396241	1.02698	0.911929	1.20358	0.396024
J3MZJ1	Triosephosphate isomerase OS=Oryza brachyantha GN=OB09G24200 PE=3 SV=1 - [J3MZJ1_ORYBR]	256	27.351	5.13525	4.3	1.03002	0.964891	0.742099	0.844383	1.06826	1.01605	1.03812	1.02519	0.795264	0.0779752	1.04481	0.396262	0.989922	0.733787	1.30056	0.043707
C5YIP5	Putative uncharacterized protein Sb07g027500 OS=Sorghum bicolor GN=Sb07g027500 PE=4 SV=1 - [C5YIP5_SORBI]	253	26.9295	5.47803	4.35	1.04683	0.945088	0.742669	0.766411	1.03694	1.06927	1.04513	1.06424	0.757599	0.0437711	1.05738	0.396433	1.0015	0.940646	1.39779	0.00256849
M0VSC0	Uncharacterized protein OS=Hordeum vulgare var. distichum PE=4 SV=1 - [M0VSC0_HORVD]	299	33.9457	6.68311	7.36	0.967171	1.03891	0.950105	0.980437	1.0197	1.10438	1.0341	1.01361	0.962343	0.434429	1.05882	0.399068	0.964041	0.473107	1.06069	0.0852867
J3MVD3	Uncharacterized protein OS=Oryza brachyantha GN=OB08G30640 PE=4 SV=1 - [J3MVD3_ORYBR]	516	58.2683	7.51807	1.74	0.939888	1.06999	1.09762	1.34749	0.957492	0.902431	1.01193	1.01492	1.21654	0.262379	0.92539	0.399716	1.08975	0.0939979	0.828939	0.236145
W5GAX0	Uncharacterized protein (Fragment) OS=Triticum aestivum PE=4 SV=1 - [W5GAX0_WHEAT]	88	9.52288	9.72998	11.36	0.9848	1.01806	1.88169	1.31781	1.10358	1.00707	1.25	1.30277	1.59747	0.168292	1.05381	0.401739	1.20948	0.0566791	0.797866	0.371764
W5C431	Uncharacterized protein OS=Triticum aestivum PE=4 SV=1 - [W5C431_WHEAT]	259	28.1824	6.69775	8.49	1.03576	0.958136	3.20844	4.51427	1.01104	1.36545	2.21836	2.25346	3.87318	0.0483872	1.19189	0.402218	1.88169	0.027695	0.579047	0.130576
C5YKN8	Putative uncharacterized protein Sb07g019530 OS=Sorghum bicolor GN=Sb07g019530 PE=4 SV=1 - [C5YKN8_SORBI]	256	28.0568	7.89893	9.38	1.0076	0.991299	1.11369	1.06722	1.14148	1.00352	1.10827	1.03537	1.09105	0.066044	1.07309	0.403245	0.999365	0.993832	0.982914	0.708452
M0YAM9	Uncharacterized protein OS=Hordeum vulgare var. distichum PE=4 SV=1 - [M0YAM9_HORVD]	179	19.6338	6.93213	3.91	0.905573	1.11146	1.57365	1.77739	0.881411	0.916276	1.31327	1.13829	1.66137	0.0440544	0.891252	0.403729	1.36373	0.0670577	0.731582	0.0787634
W5G8R8	Uncharacterized protein OS=Triticum aestivum PE=3 SV=1 - [W5G8R8_WHEAT]	283	30.0478	9.23193	8.13	1.01396	0.982964	0.635081	0.871004	0.993047	0.932148	0.918876	0.957961	0.754202	0.175221	0.96408	0.403991	0.974881	0.572754	1.24617	0.261198
W4ZP30	50S ribosomal protein L35 OS=Triticum aestivum PE=3 SV=1 - [W4ZP30_WHEAT]	109	12.4629	11.9565	10.09	1.03704	0.956628	0.954712	1.09523	1.14094	1.01208	0.978062	0.996586	1.02823	0.761303	1.07993	0.404201	0.917153	0.304181	0.963269	0.648345
C5XY28	Putative uncharacterized protein Sb04g007610 OS=Sorghum bicolor GN=Sb04g007610 PE=4 SV=1 - [C5XY28_SORBI]	881	98.6184	5.32568	1.93	1.08822	0.896333	1.72094	1.69719	0.866152	0.912244	1.19868	1.26544	1.72237	0.0177089	0.89612	0.405843	1.38558	0.0137095	0.720895	0.00547163
C5WYF2	Malate dehydrogenase OS=Sorghum bicolor GN=Sb01g019280 PE=3 SV=1 - [C5WYF2_SORBI]	332	35.4422	6.0874	17.77	1.05498	0.934202	1.02305	0.98923	1.08327	1.03916	1.32702	1.24031	1.01161	0.870884	1.06698	0.408941	1.20962	0.0446367	1.27583	0.0269862
J3LHC7	Uncharacterized protein OS=Oryza brachyantha GN=OB02G40440 PE=3 SV=1 - [J3LHC7_ORYBR]	168	18.0703	6.37939	24.4	1.0109	0.987321	1.14477	1.0487	0.826923	0.995427	1.02529	1.05498	1.09771	0.187132	0.911985	0.40991	1.14153	0.270701	0.948395	0.377223
C5X2X2	Putative uncharacterized protein Sb02g008640 OS=Sorghum bicolor GN=Sb02g008640 PE=4 SV=1 - [C5X2X2_SORBI]	289	32.0772	9.80322	11.76	1.04565	0.946462	1.07752	1.14997	1.01688	1.13153	1.12453	1.17997	1.11816	0.195397	1.07846	0.410897	1.07265	0.345067	1.03457	0.487495
K7UKF0	Uncharacterized protein OS=Zea mays GN=ZEAMMB73_324274 PE=4 SV=1 - [K7UKF0_MAIZE]	521	57.9842	5.2876	3.84	1.01242	0.985625	1.4211	1.16788	1.00255	1.07158	1.13997	1.19795	1.29576	0.146068	1.03808	0.412153	1.12718	0.0996372	0.903028	0.435792
C5X0Q5	60S ribosomal protein L18 OS=Sorghum bicolor GN=Sb01g035860 PE=3 SV=1 - [C5X0Q5_SORBI]	187	21.0287	11.3413	14.44	0.810382	1.22357	1.45356	1.08317	1.14938	1.35131	1.08575	1.00808	1.24719	0.460544	1.22947	0.416965	0.8373	0.200781	0.825406	0.362467
K4AAT2	Uncharacterized protein OS=Setaria italica GN=Si035941m.g PE=3 SV=1 - [K4AAT2_SETIT]	400	42.8756	5.61768	7.5	1.07051	0.916996	0.939235	0.7459	1.111	1.04492	1.07939	1.32947	0.847863	0.345323	1.08473	0.419725	1.11732	0.431259	1.42947	0.149213
J3LT78	Uncharacterized protein OS=Oryza brachyantha GN=OB03G42540 PE=3 SV=1 - [J3LT78_ORYBR]	110	12.3736	10.1694	17.27	0.974154	1.03047	0.853157	0.84007	0.917048	0.992693	0.936908	0.908746	0.84466	0.0327885	0.952667	0.420299	0.966442	0.510451	1.09002	0.0390894
I1HF60	Uncharacterized protein OS=Brachypodium distachyon GN=BRADI2G12540 PE=3 SV=1 - [I1HF60_BRADI]	775	79.8683	6.46826	2.58	1.0166	0.980699	0.673647	0.907533	1.00217	1.09671	0.892451	0.892007	0.79166	0.220727	1.05086	0.420952	0.850198	0.0797476	1.12856	0.476408
K4AGJ8	Uncharacterized protein OS=Setaria italica GN=Si037594m.g PE=4 SV=1 - [K4AGJ8_SETIT]	131	15.4517	6.37939	10.69	1.00149	0.998222	1.22679	1.1052	0.999892	1.08872	1.10088	1.08289	1.16616	0.11195	1.04446	0.4226	1.04556	0.403881	0.936445	0.351195
Q0DA05	Os06g0687100 protein OS=Oryza sativa subsp. japonica GN=Os06g0687100 PE=4 SV=1 - [Q0DA05_ORYSJ]	98	10.8206	7.1665	10.2	1.00075	0.999362	1.04977	1.07274	0.838649	1.00014	0.813689	0.994144	1.06119	0.0335579	0.91934	0.423038	0.983167	0.909989	0.851743	0.225798
B6SP99	Uncharacterized protein OS=Zea mays GN=ZEAMMB73_257177 PE=2 SV=1 - [B6SP99_MAIZE]	466	51.4038	6.55127	2.58	0.947363	1.06206	0.699012	0.723972	1.09476	1.04114	0.880782	0.802163	0.708154	0.0378084	1.06294	0.423096	0.787933	0.0414195	1.18269	0.0876462
K3YGT9	Uncharacterized protein OS=Setaria italica GN=Si013457m.g PE=4 SV=1 - [K3YGT9_SETIT]	594	65.7257	8.92432	1.85	0.962348	1.04459	0.885763	0.950806	0.975299	0.944638	1.14449	1.13772	0.915108	0.245701	0.956648	0.426046	1.18869	0.00742854	1.24265	0.0208616
K3ZAH1	Uncharacterized protein OS=Setaria italica GN=Si023229m.g PE=4 SV=1 - [K3ZAH1_SETIT]	149	16.6899	8.38232	6.04	1.03363	0.960636	1.20188	1.42105	0.949335	0.970687	1.14722	1.21507	1.31523	0.112668	0.962769	0.431912	1.23034	0.0249055	0.900628	0.373747
J3MED8	Uncharacterized protein OS=Oryza brachyantha GN=OB06G23820 PE=4 SV=1 - [J3MED8_ORYBR]	468	53.9113	5.43994	1.92	0.947128	1.0625	0.495515	0.907503	1.09246	1.04053	0.840668	0.769717	0.69815	0.291987	1.06138	0.432375	0.754992	0.0271577	1.1478	0.669022
K3YRY4	Uncharacterized protein OS=Setaria italica GN=Si017028m.g PE=3 SV=1 - [K3YRY4_SETIT]	491	52.6538	5.52881	2.44	1.11884	0.854476	0.798958	0.652238	1.02697	1.35788	1.31494	1.37969	0.735411	0.22633	1.20855	0.433712	1.12989	0.455234	1.85683	0.0162311
Q0IUR0	Os11g0140400 protein OS=Oryza sativa subsp. japonica GN=Os11g0140400 PE=4 SV=2 - [Q0IUR0_ORYSJ]	118	12.6816	4.75439	6.78	0.964195	1.04242	1.3734	0.951593	0.887693	0.99215	1.02561	1.1968	1.15867	0.535322	0.936823	0.433804	1.18223	0.22973	0.955878	0.842641
C5X7T2	Putative uncharacterized protein Sb02g032520 OS=Sorghum bicolor GN=Sb02g032520 PE=4 SV=1 - [C5X7T2_SORBI]	884	96.462	5.77002	1.47	0.978799	1.02522	1.19755	1.16539	1.04951	1.01217	1.14591	1.14738	1.1791	0.0238696	1.02878	0.435169	1.11234	0.0250582	0.970522	0.162921
K7V0N2	Lysine-ketoglutarate reductase/saccharopine dehydrogenase1 OS=Zea mays GN=ZEAMMB73_395926 PE=4 SV=1 - [K7V0N2_MAIZE]	685	75.2811	5.52881	2.77	1.04748	0.944329	1.88559	1.43984	1.09179	1.02097	1.43309	1.47804	1.66955	0.100303	1.06072	0.435695	1.37788	0.0108574	0.875417	0.452728
M7Z7H8	Glucose-6-phosphate isomerase OS=Triticum urartu GN=TRIUR3_17546 PE=4 SV=1 - [M7Z7H8_TRIUA]	227	24.9459	6.23975	3.52	1.02954	0.96546	1.08958	1.00213	0.983786	0.931007	1.22489	1.24515	1.04848	0.466465	0.959797	0.435901	1.28998	0.010208	1.18087	0.0519523
M0Z8X1	Uncharacterized protein OS=Hordeum vulgare var. distichum PE=4 SV=1 - [M0Z8X1_HORVD]	230	24.781	6.43018	4.78	0.971839	1.03342	0.723296	0.822543	1.02019	1.05127	0.854928	0.824307	0.770894	0.0589739	1.03301	0.438438	0.810654	0.0121479	1.08629	0.3277
C5XSY5	Putative uncharacterized protein Sb04g001550 OS=Sorghum bicolor GN=Sb04g001550 PE=3 SV=1 - [C5XSY5_SORBI]	389	43.7504	7.73779	3.08	0.964447	1.04211	0.957105	0.926687	0.988009	0.920697	0.925252	0.886021	0.938819	0.278907	0.951236	0.441537	0.948953	0.337562	0.961504	0.281522
K3YT19	Uncharacterized protein OS=Setaria italica GN=Si017414m.g PE=4 SV=1 - [K3YT19_SETIT]	400	44.1481	5.75732	2.25	1.03607	0.95367	1.29271	1.10477	0.99821	1.19098	1.24723	1.43862	1.20492	0.185298	1.10024	0.441825	1.22687	0.209008	1.12028	0.394842
M0USN7	Uncharacterized protein OS=Hordeum vulgare var. distichum PE=4 SV=1 - [M0USN7_HORVD]	123	13.2591	9.86182	20.33	0.962584	1.04432	0.379285	0.584791	0.982065	0.935472	0.668963	0.621198	0.480381	0.0421542	0.955472	0.442439	0.672822	0.0111239	1.33824	0.262242
W4ZYQ4	Uncharacterized protein OS=Triticum aestivum PE=3 SV=1 - [W4ZYQ4_WHEAT]	387	42.625	7.98682	3.88	1.03425	0.959913	1.20935	1.07438	0.987188	0.895532	1.09606	1.05933	1.14521	0.200961	0.944117	0.444683	1.14483	0.109936	0.943801	0.455705
M7ZWR6	6-phosphogluconate dehydrogenase, decarboxylating OS=Triticum urartu GN=TRIUR3_23628 PE=4 SV=1 - [M7ZWR6_TRIUA]	737	81.1188	8.35303	5.7	1.04402	0.947064	1.55661	1.35106	0.971851	0.911803	1.20477	1.35917	1.46035	0.056333	0.946044	0.44563	1.36115	0.0545001	0.881783	0.31298
W5HQM4	Uncharacterized protein (Fragment) OS=Triticum aestivum PE=3 SV=1 - [W5HQM4_WHEAT]	234	24.7722	5.97314	6.84	1.03798	0.955518	1.08455	0.859812	1.01145	1.08767	1.09527	1.17635	0.975351	0.856363	1.05298	0.446211	1.08218	0.261235	1.16831	0.304271
B4F9V2	Uncharacterized protein OS=Zea mays GN=ZEAMMB73_638289 PE=2 SV=1 - [B4F9V2_MAIZE]	244	26.7448	7.84033	3.69	1.48001	0.434913	0.713393	0.559207	0.480556	0.452095	0.530415	0.593307	0.664571	0.60502	0.487044	0.446635	1.20487	0.109506	0.883012	0.465633
P25461	50S ribosomal protein L33, chloroplastic OS=Zea mays GN=rpl33 PE=3 SV=3 - [RK33_MAIZE]	66	7.74308	10.228	28.79	0.927293	1.08588	0.772666	0.927686	1.0352	1.17848	0.846036	0.814708	0.844613	0.293804	1.0996	0.447201	0.75022	0.0637017	0.976706	0.825624
K4A660	Uncharacterized protein OS=Setaria italica GN=Si034364m.g PE=4 SV=1 - [K4A660_SETIT]	760	83.7318	6.31592	1.05	0.947941	1.06156	0.943759	0.889201	0.869569	0.987424	0.72059	0.863851	0.912146	0.2963	0.924106	0.449887	0.853229	0.279536	0.864416	0.246436
K7V3G7	Uncharacterized protein OS=Zea mays GN=ZEAMMB73_526513 PE=4 SV=1 - [K7V3G7_MAIZE]	284	32.1849	7.06396	3.52	0.997397	1.00331	1.07985	0.894244	0.997137	1.09221	0.811516	0.927942	0.986694	0.899147	1.0443	0.450349	0.832537	0.145366	0.881144	0.396308
W5HA89	Uncharacterized protein OS=Triticum aestivum PE=4 SV=1 - [W5HA89_WHEAT]	117	12.8713	5.021	14.53	0.946623	1.06311	0.766202	0.997044	1.02734	1.12091	0.996044	0.950128	0.877352	0.441052	1.06892	0.451778	0.905935	0.192084	1.10374	0.518371
K4A4Q2	Uncharacterized protein OS=Setaria italica GN=Si033838m.g PE=4 SV=1 - [K4A4Q2_SETIT]	1894	208.344	7.72314	0.63	0.978128	1.02601	1.28066	0.952127	0.993024	0.954706	0.962925	1.15485	1.11409	0.562176	0.971855	0.454786	1.08731	0.476529	0.948494	0.790995
J3MHV4	Uncharacterized protein OS=Oryza brachyantha GN=OB06G35980 PE=4 SV=1 - [J3MHV4_ORYBR]	377	40.9739	7.62061	11.67	1.03542	0.958535	1.05368	0.92281	0.973204	0.946147	1.01653	1.08771	0.991242	0.918913	0.962586	0.456652	1.09633	0.135887	1.06463	0.481506
Q0JCA4	Os04g0482800 protein OS=Oryza sativa subsp. japonica GN=Os04g0482800 PE=2 SV=1 - [Q0JCA4_ORYSJ]	661	72.9344	5.10986	2.27	0.994248	1.00641	1.93484	1.60438	0.973582	1.00036	1.18525	1.23398	1.76903	0.0432237	0.986642	0.459418	1.22558	0.0152385	0.683547	0.0786081
W5HLM6	Uncharacterized protein OS=Triticum aestivum PE=4 SV=1 - [W5HLM6_WHEAT]	370	41.4613	6.04932	3.24	0.993623	1.00692	1.01528	1.18241	0.992807	1.16076	0.988406	0.92128	1.09855	0.360664	1.07649	0.459613	0.886753	0.309943	0.868952	0.250921
K7UJX2	Uncharacterized protein OS=Zea mays GN=ZEAMMB73_303571 PE=4 SV=1 - [K7UJX2_MAIZE]	327	35.6483	5.77002	2.75	0.916652	1.09683	0.422044	0.728015	1.02725	1.23142	0.667704	0.5695	0.571179	0.135567	1.12177	0.462922	0.547758	0.0458377	1.07577	0.811672
K4AGI1	Uncharacterized protein OS=Setaria italica GN=Si037988m.g PE=4 SV=1 - [K4AGI1_SETIT]	134	14.497	7.69385	13.43	0.937982	1.07329	1.3597	1.06987	1.05183	1.08294	0.986496	0.989459	1.20798	0.321061	1.0614	0.467586	0.925606	0.0366012	0.813294	0.258041
T1N9R8	Uncharacterized protein (Fragment) OS=Triticum urartu PE=4 SV=1 - [T1N9R8_TRIUA]	151	17.4976	6.88818	5.3	1.07456	0.912429	1.19058	1.12202	1.0058	1.22002	0.773448	1.09328	1.16386	0.205601	1.1202	0.467814	0.838668	0.449372	0.8072	0.306022
W5ETG5	Uncharacterized protein (Fragment) OS=Triticum aestivum PE=4 SV=1 - [W5ETG5_WHEAT]	99	10.7934	4.66553	10.1	0.975118	1.02955	1.13087	0.916689	0.90544	1.00139	0.868626	0.86207	1.02139	0.864048	0.951195	0.46872	0.907628	0.208517	0.845248	0.277302
C5X0H7	Putative uncharacterized protein Sb01g021020 OS=Sorghum bicolor GN=Sb01g021020 PE=4 SV=1 - [C5X0H7_SORBI]	535	59.3039	6.44287	1.5	0.967478	1.03855	1.29129	1.05456	1.05489	1.02088	1.00349	1.03939	1.1694	0.302953	1.03476	0.469504	0.984161	0.574555	0.87085	0.333224
K3ZTF4	Uncharacterized protein OS=Setaria italica GN=Si029881m.g PE=4 SV=1 - [K3ZTF4_SETIT]	435	46.6543	6.07471	7.82	1.01354	0.984305	1.70552	1.47441	0.988887	1.17708	1.27833	1.28501	1.59168	0.0367086	1.08415	0.470477	1.18346	0.169306	0.806099	0.11653
Q0DPR1	Os03g0669200 protein (Fragment) OS=Oryza sativa subsp. japonica GN=Os03g0669200 PE=4 SV=2 - [Q0DPR1_ORYSJ]	180	19.7435	6.65381	5.56	1.0215	0.974929	1.5663	0.917236	1.16124	0.990968	1.17935	1.03216	1.24399	0.532184	1.07803	0.470602	1.02755	0.816858	0.890468	0.722349
M7Z3Q9	Uncharacterized protein OS=Triticum urartu GN=TRIUR3_17909 PE=4 SV=1 - [M7Z3Q9_TRIUA]	253	27.7427	9.77393	5.53	1.01879	0.977916	1.14999	0.912627	0.869103	1.00359	0.894988	0.985653	1.03301	0.810022	0.937889	0.470676	1.00425	0.965353	0.911774	0.548209
I1Q170	Uncharacterized protein OS=Oryza glaberrima PE=3 SV=1 - [I1Q170_ORYGL]	911	99.1945	9.17334	3.95	1.05484	0.935656	0.967211	0.991604	0.895879	0.970929	1.02099	1.2489	0.984082	0.818884	0.937859	0.472464	1.21592	0.234993	1.15881	0.307593
K3Y9X5	40S ribosomal protein S8 OS=Setaria italica GN=Si011017m.g PE=3 SV=1 - [K3Y9X5_SETIT]	221	24.8494	10.3892	6.33	1.04602	0.946045	1.659	1.12289	0.990474	0.851143	1.13606	1.23808	1.39648	0.284528	0.924475	0.472842	1.28916	0.0910268	0.853428	0.532862
K3XFW4	Malic enzyme OS=Setaria italica GN=Si000774m.g PE=3 SV=1 - [K3XFW4_SETIT]	590	65.0595	6.16357	3.39	0.993398	1.00802	0.699247	1.2108	1.00651	0.908582	1.07144	0.993616	0.954346	0.874745	0.956868	0.475238	1.0783	0.353377	1.08115	0.792782
J3L5T7	Uncharacterized protein OS=Oryza brachyantha GN=OB01G45930 PE=4 SV=1 - [J3L5T7_ORYBR]	310	34.5989	6.80029	10.65	1.0147	0.982938	1.85722	1.25155	0.899138	1.00348	1.32414	1.31035	1.55623	0.208411	0.952436	0.475534	1.38467	0.0200618	0.847439	0.515688
K7WER4	Uncharacterized protein (Fragment) OS=Zea mays GN=ZEAMMB73_204568 PE=4 SV=1 - [K7WER4_MAIZE]	247	26.7485	7.57666	2.83	0.954413	1.05394	1.52332	0.838059	0.952866	0.967994	1.03682	1.01837	1.17578	0.660865	0.956436	0.47642	1.06993	0.0301405	0.870333	0.698827
J3KWG5	Uncharacterized protein OS=Oryza brachyantha GN=OB01G13210 PE=3 SV=1 - [J3KWG5_ORYBR]	296	32.4608	9.29053	2.7	0.969468	1.03621	0.452574	0.697352	1.0114	0.824444	0.727953	0.613485	0.573336	0.077783	0.915324	0.482394	0.730693	0.152784	1.16654	0.551967
I1IS70	Uncharacterized protein OS=Brachypodium distachyon GN=BRADI4G36200 PE=4 SV=1 - [I1IS70_BRADI]	912	100.091	5.98584	4.39	0.990169	1.00581	1.46412	1.03257	0.996281	0.98103	1.15817	1.11465	1.25086	0.365972	0.990646	0.482804	1.14945	0.0235012	0.910333	0.657152
I1NNI7	Uncharacterized protein OS=Oryza glaberrima PE=4 SV=1 - [I1NNI7_ORYGL]	385	43.6939	5.69385	2.6	1.16345	0.807747	1.33279	0.999396	1.0919	1.19286	1.25527	0.926302	1.18313	0.536147	1.15907	0.485721	0.954837	0.792573	0.935419	0.778274
K7UYQ9	Phospholipase D family protein OS=Zea mays GN=ZEAMMB73_908377 PE=4 SV=1 - [K7UYQ9_MAIZE]	529	59.1058	6.93213	2.27	1.02688	0.968595	0.989218	0.896881	1.009	1.0442	0.864329	0.848067	0.94519	0.422013	1.02893	0.48584	0.834016	0.0127001	0.907904	0.20512
M0VSP1	Uncharacterized protein OS=Hordeum vulgare var. distichum PE=4 SV=1 - [M0VSP1_HORVD]	480	50.8354	6.58057	4.79	1.13766	0.838113	1.0279	0.892455	0.63848	0.964268	0.723965	0.716262	0.97195	0.881633	0.811199	0.488033	0.898598	0.667426	0.749979	0.0713953
C5YBI6	Putative uncharacterized protein Sb06g021600 OS=Sorghum bicolor GN=Sb06g021600 PE=4 SV=1 - [C5YBI6_SORBI]	791	86.8451	8.04541	3.92	0.814685	1.21851	1.67645	0.768626	1.10459	1.31074	1.09209	1.36034	1.20258	0.718708	1.18795	0.488049	1.01536	0.922677	1.00301	0.994506
M0URM2	Uncharacterized protein (Fragment) OS=Hordeum vulgare var. distichum PE=4 SV=1 - [M0URM2_HORVD]	68	7.67492	10.8433	11.76	0.972035	1.03318	1.4823	1.0779	1.00539	0.890406	1.19469	1.15453	1.27677	0.307663	0.945432	0.489238	1.23917	0.0651834	0.91759	0.655384
K7TP40	Uncharacterized protein OS=Zea mays GN=ZEAMMB73_032229 PE=4 SV=1 - [K7TP40_MAIZE]	207	21.7432	6.75635	8.21	0.900806	1.10815	0.760273	0.826772	0.890929	0.940168	0.851093	0.705701	0.789984	0.192265	0.911465	0.491759	0.850198	0.215857	0.980939	0.867391
C5XF22	Putative uncharacterized protein Sb03g008870 OS=Sorghum bicolor GN=Sb03g008870 PE=4 SV=1 - [C5XF22_SORBI]	285	31.3488	6.55127	7.72	1.17972	0.788582	0.763843	0.812594	0.856223	0.782948	0.975818	0.957536	0.800912	0.424901	0.832784	0.495161	1.17947	0.0600289	1.22641	0.0206244
B6UC34	Glutaminyl-tRNA synthetase OS=Zea mays GN=ZEAMMB73_076118 PE=2 SV=1 - [B6UC34_MAIZE]	796	90.0134	6.66846	1.13	0.935787	1.07588	1.13192	1.06598	1.11162	1.03289	1.16102	1.16646	1.09258	0.35212	1.06604	0.495316	1.08531	0.146303	1.05896	0.189256
K4AJN6	Uncharacterized protein (Fragment) OS=Setaria italica GN=Si039107m.g PE=3 SV=1 - [K4AJN6_SETIT]	272	29.3737	4.95752	10.29	0.973362	1.03161	0.852421	0.850562	1.04099	1.01621	0.96661	0.976985	0.849378	0.0352856	1.02605	0.496093	0.944774	0.0516314	1.14129	0.00191356
K3ZZ94	Uncharacterized protein OS=Setaria italica GN=Si031926m.g PE=3 SV=1 - [K3ZZ94_SETIT]	421	45.8569	6.40479	1.9	1.02344	0.97264	4.31499	3.01426	0.99967	0.914972	5.44822	6.03164	3.67182	0.0547304	0.9592	0.496299	5.99583	0.00377707	1.56631	0.100497
K3YTI3	Uncharacterized protein OS=Setaria italica GN=Si017578m.g PE=4 SV=1 - [K3YTI3_SETIT]	365	39.358	9.21729	3.56	0.98368	1.01904	0.717252	0.565886	1.00746	1.02955	0.780917	0.86047	0.640698	0.0436313	1.01712	0.497305	0.805784	0.0409003	1.2792	0.17116
K3Y6S4	Dihydrolipoyl dehydrogenase OS=Setaria italica GN=Si009915m.g PE=3 SV=1 - [K3Y6S4_SETIT]	501	52.7514	7.34229	9.78	1.07767	0.908777	1.58324	1.11005	0.862191	0.963175	1.01959	1.01448	1.35584	0.29474	0.918912	0.499044	1.11433	0.175059	0.755235	0.298244
K3Z2W4	Uncharacterized protein OS=Setaria italica GN=Si020882m.g PE=3 SV=1 - [K3Z2W4_SETIT]	443	48.7346	5.89697	16.7	0.93889	1.04862	1.17073	0.833163	1.70572	0.925792	1.23028	1.31368	1.00824	0.967374	1.32403	0.499461	0.966728	0.921315	1.26951	0.260588
K3Z5U9	Phosphoglycerate kinase OS=Setaria italica GN=Si021917m.g PE=3 SV=1 - [K3Z5U9_SETIT]	480	49.6554	6.46826	25.83	1.02158	0.974827	0.528125	0.545554	1.05912	0.999263	0.822517	0.848484	0.537805	0.00291178	1.03104	0.500259	0.811801	0.0272184	1.55633	0.00272998
W5B755	Uncharacterized protein OS=Triticum aestivum PE=3 SV=1 - [W5B755_WHEAT]	104	10.7897	9.0415	10.58	0.940515	1.07031	0.922996	1.04791	1.08105	1.04066	0.970828	0.985565	0.980151	0.845216	1.05515	0.500334	0.922081	0.0614797	0.992634	0.918662
K7ULA4	NADH-ubiquinone oxidoreductase subunit OS=Zea mays GN=ZEAMMB73_538583 PE=3 SV=1 - [K7ULA4_MAIZE]	163	18.1118	6.17627	22.09	1.03766	0.955897	0.790506	0.867349	0.990299	0.910419	0.940048	1.10593	0.831608	0.0959125	0.953432	0.501988	1.07642	0.512801	1.23411	0.167744
I1IKX1	Uncharacterized protein OS=Brachypodium distachyon GN=BRADI4G15450 PE=3 SV=1 - [I1IKX1_BRADI]	515	55.1694	5.45264	3.11	1.09647	0.886635	1.38144	1.20222	1.12131	1.043	1.2403	1.42589	1.30284	0.16149	1.09138	0.503405	1.23189	0.130338	1.03194	0.779389
K7V2W5	Putative oxidoreductase, aldo/keto reductase family protein OS=Zea mays GN=ZEAMMB73_256137 PE=4 SV=1 - [K7V2W5_MAIZE]	190	20.9978	7.45947	6.32	1.05978	0.929846	1.13241	0.848337	1.06577	1.03203	0.912014	0.995402	0.995539	0.979913	1.05437	0.504902	0.909246	0.168533	0.962978	0.827483
J3LBN1	Uncharacterized protein OS=Oryza brachyantha GN=OB02G20480 PE=4 SV=1 - [J3LBN1_ORYBR]	259	29.4183	9.0708	3.09	0.977715	1.02649	1.1659	1.48567	1.00166	0.939019	1.05376	0.962992	1.323	0.183329	0.968302	0.507548	1.0392	0.561617	0.76059	0.196357
K4A791	Malic enzyme OS=Setaria italica GN=Si034747m.g PE=3 SV=1 - [K4A791_SETIT]	613	67.3105	7.94287	3.92	1.03727	0.956355	0.767178	0.983141	0.953547	0.973482	0.877273	0.80899	0.877959	0.40206	0.966596	0.508032	0.875058	0.077303	0.963403	0.803907
K7UD10	Uncharacterized protein OS=Zea mays GN=ZEAMMB73_056885 PE=4 SV=1 - [K7UD10_MAIZE]	313	33.5069	5.71924	2.56	0.928934	1.08368	1.07261	0.727937	1.11029	1.03691	0.73154	0.730473	0.894627	0.631085	1.06687	0.514298	0.680893	0.0112779	0.811985	0.429569
K4AJP9	Uncharacterized protein OS=Setaria italica GN=Si039120m.g PE=4 SV=1 - [K4AJP9_SETIT]	876	94.2586	9.02686	2.51	0.909601	1.10672	1.05173	0.909207	0.925117	0.936425	0.934052	0.909484	0.972532	0.841046	0.923238	0.51519	0.990327	0.574057	0.940131	0.502181
T1N0R2	Uncharacterized protein (Fragment) OS=Triticum urartu PE=3 SV=1 - [T1N0R2_TRIUA]	357	39.3576	9.20264	1.96	0.835386	1.19159	1.76941	1.76194	0.872598	0.875188	1.4877	1.16219	1.74217	0.0517725	0.862262	0.515256	1.51614	0.109274	0.750392	0.11365
K4ADQ3	Uncharacterized protein OS=Setaria italica GN=Si036240m.g PE=4 SV=1 - [K4ADQ3_SETIT]	272	30.4547	6.93213	6.62	1.00262	0.996949	2.03039	1.39887	0.994577	1.04387	1.0655	0.963927	1.715	0.151892	1.01944	0.515353	0.995575	0.943595	0.591797	0.160104
I1IRB3	Uncharacterized protein OS=Brachypodium distachyon GN=BRADI4G33878 PE=3 SV=1 - [I1IRB3_BRADI]	680	72.4484	5.98584	4.26	1.04196	0.950826	2.20349	2.05546	1.0001	0.867823	1.28715	1.61209	2.13718	0.00583287	0.937341	0.518309	1.55212	0.0988562	0.680741	0.0625597
J3MW45	Uncharacterized protein OS=Oryza brachyantha GN=OB09G12240 PE=4 SV=1 - [J3MW45_ORYBR]	243	26.3884	8.1333	7	0.980222	1.02353	0.612446	0.784559	1.01053	1.02956	0.935709	0.900993	0.697194	0.0759419	1.01814	0.522671	0.900303	0.0358575	1.31474	0.129252
M0VWF0	Uncharacterized protein OS=Hordeum vulgare var. distichum PE=4 SV=1 - [M0VWF0_HORVD]	408	44.7866	7.57666	2.7	1.03039	0.964101	1.26152	0.948199	1.19	0.976275	1.10107	1.19853	1.10791	0.57078	1.08613	0.522913	1.06155	0.627522	1.04068	0.809834
K3XJX0	Uncharacterized protein OS=Setaria italica GN=Si002193m.g PE=4 SV=1 - [K3XJX0_SETIT]	330	36.9398	8.98291	4.55	1.07272	0.914603	1.17901	1.03372	1.09022	1.02685	1.07591	1.06829	1.11342	0.403979	1.06529	0.525816	1.01282	0.712126	0.969031	0.684013
K3Y821	Uncharacterized protein OS=Setaria italica GN=Si010018m.g PE=4 SV=1 - [K3Y821_SETIT]	377	42.6914	6.04932	2.12	1.02124	0.975228	1.99062	1.12673	1.03026	1.00549	1.37499	1.16776	1.56143	0.32448	1.01967	0.530688	1.24905	0.135774	0.815679	0.584092
W5E7H0	Uncharacterized protein OS=Triticum aestivum PE=4 SV=1 - [W5E7H0_WHEAT]	138	15.8312	9.48096	7.97	1.10334	0.878542	1.04174	0.910101	0.823057	0.960806	1.03079	1.12671	0.984844	0.918737	0.900087	0.530955	1.20945	0.155938	1.10537	0.333989
K3Y7C3	Uncharacterized protein OS=Setaria italica GN=Si010114m.g PE=4 SV=1 - [K3Y7C3_SETIT]	444	48.1923	9.30518	3.15	0.98658	1.01605	1.51589	1.46882	0.972506	1	1.42719	1.26957	1.49039	0.00318266	0.984956	0.532711	1.36717	0.0455014	0.903523	0.22214
W5HVP2	Uncharacterized protein (Fragment) OS=Triticum aestivum PE=3 SV=1 - [W5HVP2_WHEAT]	33	3.51791	8.04541	27.27	0.984182	1.01888	0.978716	0.952206	0.90729	1.01279	0.942516	0.971092	0.963986	0.240323	0.958573	0.532853	0.99663	0.958179	0.991034	0.700357
K4AE61	Uncharacterized protein OS=Setaria italica GN=Si037035m.g PE=4 SV=1 - [K4AE61_SETIT]	250	26.475	8.07471	2.8	0.896363	1.12231	1.32408	1.02245	0.878716	0.961177	0.920565	1.00945	1.16241	0.476058	0.911438	0.53476	1.04898	0.534747	0.822499	0.316416
C5XRL5	Putative uncharacterized protein Sb04g000730 OS=Sorghum bicolor GN=Sb04g000730 PE=3 SV=1 - [C5XRL5_SORBI]	510	56.4251	7.28369	2.75	1.01826	0.97868	0.905474	1.09932	0.991487	1.07083	1.03477	1.06308	1.00393	0.971946	1.03274	0.537676	1.01723	0.714208	1.04642	0.68158
M7ZCW7	DEAD-box ATP-dependent RNA helicase 8 OS=Triticum urartu GN=TRIUR3_26148 PE=4 SV=1 - [M7ZCW7_TRIUA]	356	40.6093	7.98682	3.93	1.03761	0.955419	1.40075	0.926623	0.961602	0.970555	1.06744	1.29991	1.16776	0.559041	0.969456	0.538212	1.22523	0.202305	1.01717	0.94656
K4A5M1	Lipoxygenase OS=Setaria italica GN=Si034175m.g PE=3 SV=1 - [K4A5M1_SETIT]	887	100.794	8.20654	2.14	1.01952	0.977257	0.983731	0.804292	0.974195	0.98954	0.990675	1.37835	0.895454	0.374962	0.983451	0.538893	1.20639	0.405854	1.32494	0.306828
K3Z1L7	Ribosomal protein L37 OS=Setaria italica GN=Si020648m.g PE=3 SV=1 - [K3Z1L7_SETIT]	91	10.5865	11.4731	20.88	1.11336	0.865177	0.87807	0.831856	0.913211	0.882313	0.999907	1.13597	0.864236	0.398787	0.9075	0.540443	1.18956	0.134877	1.2491	0.0974557
K3XIS8	Uncharacterized protein OS=Setaria italica GN=Si001403m.g PE=4 SV=1 - [K3XIS8_SETIT]	387	42.5791	6.82959	7.75	1.01545	0.982053	0.927662	0.876114	0.997549	1.03868	0.858472	1.03118	0.903016	0.087525	1.01939	0.540864	0.928019	0.495857	1.04761	0.680721
K7V2S2	Uncharacterized protein OS=Zea mays GN=ZEAMMB73_394525 PE=4 SV=1 - [K7V2S2_MAIZE]	139	16.0592	5.63037	12.95	0.974431	1.03036	1.14595	1.19338	1.00227	1.06242	1.18133	1.11702	1.16687	0.0448527	1.02988	0.541672	1.11317	0.117508	0.982484	0.659156
I1PDU5	Uncharacterized protein OS=Oryza glaberrima PE=3 SV=1 - [I1PDU5_ORYGL]	136	15.6146	10.9751	7.35	1.0494	0.942071	0.815682	0.792338	0.954785	0.958516	1.24438	1.26254	0.807455	0.0731587	0.960749	0.542373	1.31026	0.00097382	1.55901	0.00108076
C5XH55	Putative uncharacterized protein Sb03g045190 OS=Sorghum bicolor GN=Sb03g045190 PE=4 SV=1 - [C5XH55_SORBI]	821	91.0755	6.26514	1.1	1.03704	0.956613	1.26414	1.01382	0.999177	1.07433	0.952145	1.08024	1.14261	0.392592	1.04006	0.543579	0.980168	0.807861	0.892195	0.474573
M0WWE3	Uncharacterized protein OS=Hordeum vulgare var. distichum PE=3 SV=1 - [M0WWE3_HORVD]	221	24.4312	6.40479	4.52	0.971914	1.03284	0.482717	0.769499	0.934761	1.00359	0.765991	0.751844	0.624625	0.124142	0.966881	0.545132	0.783054	0.0268056	1.21212	0.452585
K3YRY5	Uncharacterized protein OS=Setaria italica GN=Si017029m.g PE=3 SV=1 - [K3YRY5_SETIT]	490	53.1404	5.60498	3.06	1.01523	0.982316	1.33162	0.809969	0.848066	1.02189	1.13386	0.978282	1.07211	0.808724	0.936129	0.54571	1.12951	0.408234	0.986249	0.961773
C5XND6	Putative uncharacterized protein Sb03g004270 OS=Sorghum bicolor GN=Sb03g004270 PE=4 SV=1 - [C5XND6_SORBI]	311	33.8746	8.79248	6.43	1.05644	0.933773	1.04423	0.991631	0.825157	1.00698	0.901992	0.842688	1.02293	0.764973	0.920571	0.545928	0.952267	0.692337	0.856976	0.066771
C5WZ48	Putative uncharacterized protein Sb01g006520 OS=Sorghum bicolor GN=Sb01g006520 PE=4 SV=1 - [C5WZ48_SORBI]	1663	189.06	7.32764	0.66	1.02284	0.973354	1.07324	1.19104	1.28916	0.950385	0.957591	1.18608	1.1343	0.170762	1.12191	0.550921	0.957188	0.836326	0.946733	0.685113
K3Y6G1	Importin subunit alpha OS=Setaria italica GN=Si009802m.g PE=3 SV=1 - [K3Y6G1_SETIT]	530	58.2078	5.49072	3.58	0.964801	1.0417	0.851837	1.15763	0.997673	1.09913	0.912012	0.812262	1.00148	0.99336	1.045	0.551692	0.822335	0.120143	0.858075	0.468807
K7UUB3	Uncharacterized protein OS=Zea mays GN=ZEAMMB73_139508 PE=3 SV=1 - [K7UUB3_MAIZE]	950	103.473	6.81494	1.68	0.983064	1.0202	1.11435	1.07648	1.01319	1.01634	1.06952	1.05212	1.09363	0.0714851	1.01311	0.553898	1.04539	0.034912	0.968419	0.238762
K3YG88	Uncharacterized protein OS=Setaria italica GN=Si013257m.g PE=4 SV=1 - [K3YG88_SETIT]	834	93.8919	5.84619	1.32	1.00691	0.992107	0.896539	1.00262	1.02181	0.872061	0.865942	0.893545	0.950045	0.449593	0.947399	0.557021	0.929043	0.470586	0.926455	0.330617
W5E4F4	Uncharacterized protein OS=Triticum aestivum PE=4 SV=1 - [W5E4F4_WHEAT]	260	28.0624	6.50732	5.38	1.06362	0.925318	1.44659	1.22736	0.828728	1.00467	0.995557	1.10706	1.34441	0.118312	0.921796	0.558925	1.14684	0.325375	0.786335	0.14585
I1ID47	Uncharacterized protein OS=Brachypodium distachyon GN=BRADI3G53100 PE=3 SV=1 - [I1ID47_BRADI]	727	79.3357	5.49072	1.38	1.03478	0.959286	1.27873	1.20788	1.07078	0.996724	0.914359	0.950467	1.24701	0.0414555	1.03683	0.55924	0.90197	0.133049	0.749945	0.0159652
W5E3Y3	Uncharacterized protein OS=Triticum aestivum PE=4 SV=1 - [W5E3Y3_WHEAT]	196	21.1256	6.29053	4.59	0.897961	1.12043	1.01722	1.03559	0.911809	0.953522	1.17713	1.01301	1.01705	0.891599	0.924169	0.568621	1.17413	0.19512	1.06689	0.49314
K3YMY1	Uncharacterized protein (Fragment) OS=Setaria italica GN=Si015615m.g PE=3 SV=1 - [K3YMY1_SETIT]	302	32.9467	9.39307	6.95	0.98737	1.01512	0.794772	0.803254	0.996546	0.985843	0.944999	0.882459	0.798018	0.00510901	0.98996	0.568794	0.921847	0.134655	1.14357	0.0680373
T1MV70	Uncharacterized protein (Fragment) OS=Triticum urartu PE=4 SV=1 - [T1MV70_TRIUA]	385	42.3703	5.40186	5.19	0.982641	1.02056	1.5027	1.52551	0.998492	0.974342	1.18957	1.09884	1.51169	0.00185849	0.984843	0.569016	1.15996	0.0782616	0.755698	0.0156179
W5CAJ0	Uncharacterized protein OS=Triticum aestivum PE=4 SV=1 - [W5CAJ0_WHEAT]	231	25.4791	4.77979	8.23	0.902585	1.11498	1.07491	1.15665	0.980548	0.87805	0.9385	0.857001	1.10606	0.446332	0.921208	0.569741	0.966051	0.677489	0.804596	0.0634699
K3YRJ6	Uncharacterized protein OS=Setaria italica GN=Si016798m.g PE=4 SV=1 - [K3YRJ6_SETIT]	527	59.4407	6.75635	1.52	0.949714	1.05947	0.821127	1.3617	1.0643	1.02353	0.974437	0.887087	1.08642	0.782722	1.03915	0.570941	0.891605	0.143414	0.852805	0.616773
K3XVG4	Uncharacterized protein OS=Setaria italica GN=Si005851m.g PE=3 SV=1 - [K3XVG4_SETIT]	752	81.16	5.75732	0.93	0.914296	1.10119	0.925677	0.927585	1.0225	0.796433	0.780907	0.738537	0.919512	0.476924	0.902481	0.571812	0.835348	0.322653	0.819876	0.0157619
Q5ZDX6	Os01g0614700 protein OS=Oryza sativa subsp. japonica GN=P0410E01.39-2 PE=4 SV=1 - [Q5ZDX6_ORYSJ]	184	21.0876	5.47803	4.89	1.07875	0.9075	1.45944	1.33205	0.989312	1.15771	1.28504	1.48077	1.40541	0.0636227	1.08094	0.572177	1.28821	0.138768	0.990801	0.922483
C0PBD5	Putative NUDIX hydrolase family protein OS=Zea mays GN=ZEAMMB73_758780 PE=2 SV=1 - [C0PBD5_MAIZE]	219	23.7954	4.91943	4.57	1.01968	0.97707	1.25536	1.21287	1.1624	0.966919	1.15262	1.19846	1.23613	0.0159011	1.06639	0.575726	1.10415	0.384489	0.952537	0.201732
I1PA98	Uncharacterized protein OS=Oryza glaberrima PE=4 SV=1 - [I1PA98_ORYGL]	224	25.3292	8.29443	3.57	1.00443	0.993146	1.12483	1.04349	0.98926	1.04778	0.989934	1.00926	1.08548	0.173125	1.01976	0.57595	0.98142	0.601668	0.921999	0.180402
W5HA10	Uncharacterized protein OS=Triticum aestivum PE=4 SV=1 - [W5HA10_WHEAT]	537	61.3307	7.6792	2.23	0.902562	1.11501	2.24444	0.826631	0.935792	0.944279	0.932513	0.857571	1.52217	0.538916	0.931849	0.584131	0.952137	0.355172	0.582885	0.462156
B4G0F3	Probable bifunctional methylthioribulose-1-phosphate dehydratase/enolase-phosphatase E1 OS=Zea mays PE=2 SV=1 - [MTBC_MAIZE]	517	56.9337	6.18896	4.64	1.06791	0.919961	1.11098	0.9871	0.94123	0.951286	0.951554	1.1386	1.05544	0.62552	0.952033	0.586095	1.10443	0.402018	0.996223	0.975029
W5DMY2	Uncharacterized protein OS=Triticum aestivum PE=4 SV=1 - [W5DMY2_WHEAT]	168	19.4912	8.47021	5.36	0.938684	1.07115	0.621403	1.02074	0.98783	0.929059	0.783354	0.657347	0.81705	0.474304	0.953753	0.586971	0.751583	0.0757008	0.877332	0.677965
K3ZR71	Uncharacterized protein OS=Setaria italica GN=Si029099m.g PE=4 SV=1 - [K3ZR71_SETIT]	696	75.1207	9.14404	2.59	0.955697	1.05243	1.41553	1.04677	1.07092	1.01021	0.944909	0.932012	1.22617	0.355741	1.03635	0.588129	0.901878	0.0812708	0.762266	0.253537
C5YP96	Putative uncharacterized protein Sb08g016820 OS=Sorghum bicolor GN=Sb08g016820 PE=4 SV=1 - [C5YP96_SORBI]	2248	250.621	6.23975	2.71	1.00724	0.991681	0.72064	1.03093	0.881071	1.02555	0.991037	1.57082	0.876256	0.509424	0.953825	0.590291	1.34366	0.387224	1.4626	0.343078
I1HJY5	Uncharacterized protein OS=Brachypodium distachyon GN=BRADI2G26910 PE=4 SV=1 - [I1HJY5_BRADI]	954	104.373	6.53662	0.94	1.02684	0.968637	0.869795	0.96841	0.954084	1.20115	0.928772	1.0972	0.921185	0.303309	1.08006	0.593402	0.940023	0.707676	1.10215	0.437534
W5FGC2	Uncharacterized protein OS=Triticum aestivum PE=4 SV=1 - [W5FGC2_WHEAT]	367	42.3044	7.41553	1.91	0.909267	1.10711	0.816095	1.12384	0.9424	0.949679	0.820428	0.84265	0.962089	0.853839	0.938355	0.594237	0.878969	0.0102667	0.857286	0.464255
C5XSS8	Putative uncharacterized protein Sb04g033980 OS=Sorghum bicolor GN=Sb04g033980 PE=3 SV=1 - [C5XSS8_SORBI]	1125	126.602	5.46533	2.22	0.989091	1.0131	1.39205	1.24834	1.02755	0.998347	1.1694	1.06728	1.31876	0.0483687	1.01184	0.594634	1.10405	0.18562	0.847099	0.149171
P0C356	Photosystem I P700 chlorophyll a apoprotein A2 OS=Oryza sativa GN=psaB PE=2 SV=1 - [PSAB_ORYSA]	734	82.5079	7.15186	3.13	0.972275	1.0329	0.668101	0.750359	1.00835	0.93975	0.857723	0.793327	0.707399	0.0290202	0.971536	0.596629	0.847518	0.0873797	1.16397	0.155888
A4K4Z3	Alpha tubulin-1A OS=Triticum aestivum GN=TUBA-1D PE=2 SV=1 - [A4K4Z3_WHEAT]	450	49.5795	5.09717	3.56	0.925573	1.08791	0.406005	0.760034	1.05365	1.0611	0.752679	0.768455	0.579116	0.161539	1.0503	0.596752	0.719297	0.000862831	1.30453	0.421875
W5H4D6	Uncharacterized protein (Fragment) OS=Triticum aestivum PE=4 SV=1 - [W5H4D6_WHEAT]	88	10.5564	9.24658	9.09	1.00948	0.989004	1.4388	1.34981	0.981859	1.0769	1.08578	1.1573	1.39537	0.0130964	1.03016	0.59846	1.08952	0.261384	0.804369	0.041118
W5GRF0	Uncharacterized protein OS=Triticum aestivum PE=4 SV=1 - [W5GRF0_WHEAT]	348	38.3212	5.63037	5.17	0.934712	1.07531	0.786208	1.22254	0.884661	1.00911	0.809239	0.783582	0.999368	0.99804	0.942165	0.59895	0.841086	0.14141	0.792943	0.441739
M0V0T5	Uncharacterized protein OS=Hordeum vulgare var. distichum PE=4 SV=1 - [M0V0T5_HORVD]	205	22.6378	7.73779	3.9	1.00288	0.99686	1.16274	1.02729	0.971673	1.11884	0.936872	0.974875	1.09515	0.2956	1.04539	0.600492	0.914487	0.360577	0.872935	0.186521
I1H1M9	Uncharacterized protein OS=Brachypodium distachyon GN=BRADI1G51060 PE=4 SV=1 - [I1H1M9_BRADI]	394	42.5914	6.78564	2.54	0.976029	1.02848	1.17332	1.00406	0.918772	1.01715	1.12164	1.01302	1.08624	0.432141	0.965783	0.60108	1.10266	0.307877	0.980378	0.851447
Q0E373	Os02g0190600 protein (Fragment) OS=Oryza sativa subsp. japonica GN=Os02g0190600 PE=2 SV=2 - [Q0E373_ORYSJ]	267	30.0845	6.7124	7.87	0.99543	1.00563	1.08851	0.721524	0.971626	1.12225	1.02192	0.99789	0.904535	0.654691	1.04638	0.601319	0.964625	0.675232	1.1159	0.625943
W5F4H2	Uncharacterized protein OS=Triticum aestivum PE=4 SV=1 - [W5F4H2_WHEAT]	312	34.7888	5.5415	2.24	0.9697	1.03594	1.05809	1.037	1.0048	1.04965	0.93492	0.917778	1.0446	0.326984	1.02434	0.603798	0.901796	0.0522476	0.884305	0.0123438
M0WQZ7	Uncharacterized protein OS=Hordeum vulgare var. distichum PE=4 SV=1 - [M0WQZ7_HORVD]	264	29.0426	6.72705	3.03	1.00023	0.999982	0.726466	0.957055	0.994744	1.0014	0.918605	0.923912	0.841673	0.303324	0.997968	0.603819	0.923038	0.0030564	1.09444	0.561843
K7TY90	Putative eukaryotic translation initiation factor 3E subunit family protein OS=Zea mays GN=ZEAMMB73_111896 PE=4 SV=1 - [K7TY90_MAIZE]	207	23.493	5.52881	6.76	1.01031	0.988101	0.850616	0.97492	1.00268	0.973529	1.04265	1.08922	0.913492	0.304449	0.988889	0.606237	1.07877	0.105258	1.16781	0.147358
B4FU01	Cystathionine gamma-synthase OS=Zea mays GN=ZEAMMB73_019651 PE=2 SV=1 - [B4FU01_MAIZE]	470	50.0329	7.06396	3.19	1.04244	0.950116	1.43662	0.848013	1.02264	1.02583	1.27992	1.52212	1.14658	0.672478	1.02806	0.60656	1.36787	0.0896394	1.22647	0.50165
C5XGK0	Putative uncharacterized protein Sb03g010530 OS=Sorghum bicolor GN=Sb03g010530 PE=4 SV=1 - [C5XGK0_SORBI]	193	20.6837	8.36768	11.92	1.15078	0.822661	0.826275	1.03703	1.12093	1.05347	1.01301	1.08852	0.944191	0.804169	1.10183	0.609498	0.966491	0.546503	1.12785	0.398756
K7V3B1	Putative patellin family protein OS=Zea mays GN=ZEAMMB73_700499 PE=4 SV=1 - [K7V3B1_MAIZE]	539	59.2685	4.88135	2.04	1.02285	0.973336	0.854374	1.03004	1.11338	0.972274	0.950348	0.910777	0.944006	0.602608	1.04482	0.610382	0.892345	0.265188	0.987642	0.908931
K4A6F1	Uncharacterized protein OS=Setaria italica GN=Si034455m.g PE=3 SV=1 - [K4A6F1_SETIT]	716	78.3331	6.29053	3.07	0.958778	1.04866	1.3293	1.63316	1.01911	1.04381	1.3795	1.34913	1.47574	0.0947113	1.02764	0.612114	1.3227	0.00343981	0.92107	0.523873
W5FH73	Uncharacterized protein OS=Triticum aestivum PE=4 SV=1 - [W5FH73_WHEAT]	74	8.86262	9.84717	13.51	1.04464	0.947134	0.958167	0.822366	1.04549	1.00775	0.889806	0.949915	0.893943	0.333732	1.03086	0.616105	0.896005	0.0949997	1.03324	0.72875
W4ZQC6	Uncharacterized protein OS=Triticum aestivum PE=4 SV=1 - [W4ZQC6_WHEAT]	201	21.2903	9.70068	4.48	1.06029	0.929239	1.69547	1.67496	1.07815	1.00061	1.84361	1.95438	1.69408	0.00910155	1.04485	0.617215	1.82705	0.00612824	1.12686	0.0629351
K3XFY9	Malic enzyme OS=Setaria italica GN=Si000808m.g PE=3 SV=1 - [K3XFY9_SETIT]	580	63.6682	6.81494	3.28	1.09368	0.889911	1.53917	1.33424	0.919419	0.944208	0.996858	0.91318	1.44858	0.0912758	0.93952	0.618077	1.0249	0.648028	0.66473	0.0489531
M7Z970	Putative 2-aminoethanethiol dioxygenase OS=Triticum urartu GN=TRIUR3_29261 PE=4 SV=1 - [M7Z970_TRIUA]	172	19.1845	5.0083	4.65	0.942482	1.06799	1.15057	1.00368	0.880116	1.02047	1.12796	0.950356	1.07151	0.534335	0.945341	0.618516	1.09352	0.514601	0.964753	0.773117
K7VDY8	Uncharacterized protein OS=Zea mays GN=ZEAMMB73_736936 PE=4 SV=1 - [K7VDY8_MAIZE]	260	29.6501	6.25244	10	1.36839	0.566369	0.993112	1.12949	0.73804	0.73223	0.803228	0.816495	1.09709	0.838866	0.759923	0.621035	1.10165	0.00926133	0.763083	0.0668811
K3XXL5	Uncharacterized protein OS=Setaria italica GN=Si006673m.g PE=4 SV=1 - [K3XXL5_SETIT]	377	42.3082	6.7124	6.9	0.957856	1.04988	2.2088	1.63787	1.02132	1.04064	1.12728	1.15813	1.91592	0.0862876	1.02701	0.622453	1.10836	0.0255271	0.594125	0.112025
I1QYB5	Aldehyde dehydrogenase OS=Oryza glaberrima PE=3 SV=1 - [I1QYB5_ORYGL]	482	52.5669	8.33838	2.28	1.04354	0.948382	1.65111	1.85252	1.01394	1.03367	1.41903	1.36078	1.75892	0.0210299	1.02795	0.62452	1.35759	0.00698185	0.793407	0.0746271
C5XT56	Putative uncharacterized protein Sb04g002080 OS=Sorghum bicolor GN=Sb04g002080 PE=4 SV=1 - [C5XT56_SORBI]	178	18.7139	9.62744	10.67	0.969029	1.03673	0.659552	0.767361	1.15808	0.964677	0.823259	1.22077	0.71141	0.0451191	1.05833	0.625613	0.962914	0.875062	1.43248	0.272777
M7ZJ44	Uncharacterized protein OS=Triticum urartu GN=TRIUR3_16461 PE=4 SV=1 - [M7ZJ44_TRIUA]	1526	169.611	6.55127	0.59	1.05822	0.931677	1.212	1.29977	0.980681	0.932131	1.12281	1.04144	1.26226	0.0771393	0.961261	0.626883	1.13145	0.1175	0.861645	0.100966
C5XIX8	Putative uncharacterized protein Sb03g013180 OS=Sorghum bicolor GN=Sb03g013180 PE=4 SV=1 - [C5XIX8_SORBI]	87	9.546	10.0962	16.09	1.18421	0.783287	0.801668	0.778067	1.02124	1.19371	0.975314	1.03206	0.802914	0.436158	1.12577	0.627895	0.906286	0.371348	1.2707	0.0200365
C5XLB7	Putative uncharacterized protein Sb03g018290 OS=Sorghum bicolor GN=Sb03g018290 PE=4 SV=1 - [C5XLB7_SORBI]	132	15.1487	8.17725	6.82	0.927132	1.0859	0.680478	0.854799	0.978274	0.943485	1.06498	0.922991	0.762668	0.179982	0.954658	0.630943	1.03446	0.694985	1.29486	0.18168
K7TTY6	Thioesterase family protein, mRNA OS=Zea mays GN=ZEAMMB73_506014 PE=3 SV=1 - [K7TTY6_MAIZE]	190	19.9006	9.64209	4.21	0.958779	1.04599	1.18213	1.12133	0.867746	1.03252	0.964453	0.930113	1.14899	0.106778	0.947873	0.631525	0.997	0.976056	0.822487	0.0279478
B6U142	Putative DUF1296 domain containing family protein OS=Zea mays GN=ZEAMMB73_286605 PE=4 SV=1 - [B6U142_MAIZE]	85	8.79249	8.96826	8.24	0.979595	1.02416	0.822587	1.11272	1.0273	1.00428	1.00063	0.999125	0.965836	0.837289	1.01388	0.635003	0.984336	0.301764	1.0333	0.844833
K7VI64	Uncharacterized protein OS=Zea mays GN=ZEAMMB73_122804 PE=4 SV=1 - [K7VI64_MAIZE]	66	7.69094	8.20654	13.64	1.01296	0.984989	1.25059	1.23921	0.940846	1.01379	1.06368	1.12327	1.24618	0.00374709	0.978325	0.63507	1.11885	0.132491	0.878364	0.0378558
W5CDS5	Glycylpeptide N-tetradecanoyltransferase (Fragment) OS=Triticum aestivum PE=3 SV=1 - [W5CDS5_WHEAT]	68	7.93056	11.9272	17.65	0.938928	1.07218	1.26288	0.994972	0.99332	1.11859	1.26196	1.66972	1.12269	0.49627	1.05012	0.636863	1.38817	0.194574	1.29844	0.301321
K3Z5X3	Uncharacterized protein OS=Setaria italica GN=Si021478m.g PE=4 SV=1 - [K3Z5X3_SETIT]	473	50.7567	5.14795	4.65	0.985587	1.01704	1.29034	0.98793	0.99358	0.9918	1.16828	1.19286	1.13764	0.460311	0.991389	0.638991	1.18926	0.00427403	1.03637	0.810366
W5C5E9	Uncharacterized protein (Fragment) OS=Triticum aestivum PE=4 SV=1 - [W5C5E9_WHEAT]	258	29.8423	9.81787	3.88	0.889256	1.12742	0.960061	0.819742	1.00584	1.16881	0.778991	0.821608	0.882544	0.481782	1.07834	0.639009	0.736026	0.0763766	0.899313	0.346187
K7U6T8	Uncharacterized protein OS=Zea mays GN=ZEAMMB73_733559 PE=4 SV=1 - [K7U6T8_MAIZE]	603	66.2584	5.96045	1.66	1.04791	0.943823	1.49115	1.32561	1.00679	1.04561	1.41948	1.44021	1.41422	0.051845	1.03046	0.639772	1.39334	0.00295966	1.01524	0.820963
M0YIL6	Uncharacterized protein OS=Hordeum vulgare var. distichum PE=4 SV=1 - [M0YIL6_HORVD]	68	7.57111	9.5249	17.65	1.03674	0.956973	0.865299	0.838409	1.02107	0.88884	0.925122	0.875677	0.854539	0.0749117	0.957966	0.641745	0.94287	0.520427	1.05699	0.226672
C5XM19	Putative uncharacterized protein Sb03g003390 OS=Sorghum bicolor GN=Sb03g003390 PE=4 SV=1 - [C5XM19_SORBI]	417	46.2584	5.89697	2.64	1.13372	0.842755	1.41764	1.62748	0.956057	0.853638	1.19664	1.15854	1.54068	0.0966353	0.915616	0.64289	1.30142	0.0378651	0.773426	0.0837282
C5XUA5	Putative uncharacterized protein Sb04g035410 OS=Sorghum bicolor GN=Sb04g035410 PE=4 SV=1 - [C5XUA5_SORBI]	492	54.1677	7.48877	2.03	0.899425	1.1187	0.905659	1.00398	0.960576	0.939253	0.849433	1.03002	0.946241	0.695884	0.941382	0.645038	0.989272	0.920995	0.984193	0.896743
K4A5D8	Uncharacterized protein OS=Setaria italica GN=Si034092m.g PE=4 SV=1 - [K4A5D8_SETIT]	971	104.878	5.2876	1.34	0.978285	1.02452	0.978084	1.22603	1.04041	0.99624	1.05851	1.13454	1.10052	0.508494	1.0169	0.649494	1.0768	0.217224	0.99498	0.969846
B4G147	DNA-directed RNA polymerase II 19 kDa polypeptide OS=Zea mays GN=ZEAMMB73_554236 PE=2 SV=1 - [B4G147_MAIZE]	177	19.5591	6.52197	3.95	0.959017	1.04852	1.76675	1.02326	1.02095	0.913063	0.998259	0.915802	1.38977	0.405758	0.963376	0.652262	0.989685	0.896668	0.686042	0.362243
M0YGA9	Uncharacterized protein (Fragment) OS=Hordeum vulgare var. distichum PE=4 SV=1 - [M0YGA9_HORVD]	117	12.5077	8.83643	18.8	1.35635	0.580557	1.90995	0.332608	0.707978	2.03489	0.832608	0.87402	1.15781	0.877963	1.41611	0.652352	0.622206	0.516778	0.761017	0.76647
W5GH59	Uncharacterized protein OS=Triticum aestivum PE=4 SV=1 - [W5GH59_WHEAT]	228	24.0955	6.80029	7.46	0.982425	1.02095	1.71453	1.07305	1.02296	0.925539	1.00871	1.01827	1.39145	0.346703	0.972609	0.652672	1.04028	0.506822	0.727145	0.357558
K3XK84	Uncharacterized protein OS=Setaria italica GN=Si002307m.g PE=3 SV=1 - [K3XK84_SETIT]	315	35.4256	9.61279	3.17	1.01775	0.979338	0.783223	0.877348	1.00532	0.961219	0.827338	0.866097	0.831495	0.0804106	0.984701	0.653498	0.861124	0.043242	1.01979	0.777444
W5HEC0	Uncharacterized protein (Fragment) OS=Triticum aestivum PE=4 SV=1 - [W5HEC0_WHEAT]	60	6.80374	11.4292	25	1.05558	0.933776	0.800356	0.966079	0.967572	1.12465	1.08976	1.06638	0.887944	0.391696	1.05171	0.656337	1.03055	0.726275	1.22062	0.14529
W5E7T4	Uncharacterized protein OS=Triticum aestivum PE=4 SV=1 - [W5E7T4_WHEAT]	187	20.1149	9.64209	3.74	0.988061	1.01431	0.932561	1.00433	0.981024	1.06815	1.08726	0.991435	0.967301	0.481848	1.02337	0.658205	1.01441	0.840865	1.07321	0.357939
C5XWF4	60S ribosomal protein L6 OS=Sorghum bicolor GN=Sb04g024500 PE=3 SV=1 - [C5XWF4_SORBI]	219	24.2643	10.1401	9.13	1.0231	0.973031	1.0311	1.03989	0.983982	0.986411	1.08754	1.12453	1.0375	0.278801	0.987105	0.658717	1.12265	0.0227311	1.06812	0.0655682
W5G7R0	Uncharacterized protein OS=Triticum aestivum PE=4 SV=1 - [W5G7R0_WHEAT]	246	27.3139	9.02686	2.85	0.961797	1.04524	0.841216	0.969036	0.989336	1.08134	1.07908	1.09702	0.901951	0.326319	1.03171	0.659378	1.05091	0.377579	1.2021	0.105192
C5X381	Putative uncharacterized protein Sb02g040300 OS=Sorghum bicolor GN=Sb02g040300 PE=3 SV=1 - [C5X381_SORBI]	442	49.3484	7.10791	3.39	0.998762	1.00171	1.1526	1.02419	0.932628	1.02263	0.937518	1.01083	1.08814	0.30351	0.977399	0.665429	0.996468	0.957965	0.895056	0.262393
J3LX63	Uncharacterized protein (Fragment) OS=Oryza brachyantha GN=OB04G17380 PE=4 SV=1 - [J3LX63_ORYBR]	276	30.0515	5.59229	3.99	1.04782	0.942611	0.858685	0.929111	1.01095	0.904253	0.90556	0.889735	0.898194	0.250624	0.962206	0.665473	0.93739	0.382011	1.00419	0.926732
C5XW87	Putative uncharacterized protein Sb04g005150 OS=Sorghum bicolor GN=Sb04g005150 PE=3 SV=1 - [C5XW87_SORBI]	359	39.6688	9.20264	6.13	0.959801	1.04755	1.90168	1.30147	1.03491	0.887627	0.988684	0.945176	1.59571	0.18746	0.957746	0.669793	1.00589	0.947929	0.603736	0.16942
W5AMB3	Uncharacterized protein (Fragment) OS=Triticum aestivum PE=4 SV=1 - [W5AMB3_WHEAT]	99	11.3783	10.1401	19.19	1.02067	0.975899	0.647889	0.806327	1.01765	0.931578	0.887148	0.78985	0.728356	0.0811015	0.976284	0.67377	0.860342	0.17109	1.1532	0.353564
M0YY18	Uncharacterized protein OS=Hordeum vulgare var. distichum PE=4 SV=1 - [M0YY18_HORVD]	193	22.1205	9.17334	4.66	0.970798	1.03464	0.948024	1.12051	1.01301	1.024	0.981776	0.931239	1.03146	0.764262	1.01574	0.674225	0.939129	0.13869	0.924816	0.478102
C5X9D0	Putative uncharacterized protein Sb02g034260 OS=Sorghum bicolor GN=Sb02g034260 PE=4 SV=1 - [C5X9D0_SORBI]	689	76.0524	7.07861	2.61	0.965655	1.03916	1.01025	1.0028	1.04339	1.00231	1.0548	1.12202	1.00411	0.921447	1.02039	0.675281	1.06409	0.237957	1.08135	0.136476
K3XHV8	Uncharacterized protein OS=Setaria italica GN=Si001473m.g PE=4 SV=1 - [K3XHV8_SETIT]	441	46.9328	5.71924	5.67	1.07254	0.914816	1.14359	1.37446	0.941526	1.18484	1.10573	1.07084	1.26704	0.198108	1.06995	0.67895	1.02361	0.857069	0.864384	0.281111
W5BTN2	Isocitrate dehydrogenase [NADP] OS=Triticum aestivum PE=3 SV=1 - [W5BTN2_WHEAT]	407	45.7194	8.85107	5.9	1.05223	0.938733	0.871076	0.97068	0.917194	1.00519	0.842304	0.824263	0.925058	0.427263	0.965554	0.680076	0.866928	0.104349	0.904879	0.225648
K3YRC8	Uncharacterized protein OS=Setaria italica GN=Si016582m.g PE=3 SV=1 - [K3YRC8_SETIT]	550	60.6832	5.0083	8.55	1.01307	0.98485	1.79358	1.7686	0.978672	1.00185	1.16564	1.15071	1.78294	0.000580134	0.991289	0.680684	1.16957	0.00667164	0.650264	0.000545278
W5HCC4	Uncharacterized protein OS=Triticum aestivum PE=4 SV=1 - [W5HCC4_WHEAT]	107	12.3673	5.57959	12.15	1.04936	0.942117	1.05805	0.92474	0.953401	0.985725	1.00681	1.0283	0.99564	0.964134	0.973714	0.686209	1.0495	0.131962	1.02639	0.735774
M0YT48	Uncharacterized protein OS=Hordeum vulgare var. distichum PE=4 SV=1 - [M0YT48_HORVD]	103	11.4898	9.37842	7.77	1.02683	0.96854	0.953794	0.911883	1.11972	0.956538	0.93359	1.01204	0.935004	0.212583	1.04054	0.686534	0.937083	0.545566	1.04286	0.463561
W5B198	Uncharacterized protein (Fragment) OS=Triticum aestivum PE=4 SV=1 - [W5B198_WHEAT]	1006	109.581	5.24951	0.8	1.01389	0.983862	1.24275	1.51268	1.09585	0.963863	1.35069	1.22288	1.37926	0.108058	1.03102	0.692044	1.24948	0.1076	0.934001	0.604535
K4AGY6	Uncharacterized protein OS=Setaria italica GN=Si037956m.g PE=3 SV=1 - [K4AGY6_SETIT]	108	11.8444	11.0776	15.74	1.02932	0.965615	1.23949	1.06055	1.08519	0.969755	1.48911	1.57579	1.15294	0.249449	1.03008	0.69365	1.49147	0.0198252	1.33254	0.0614176
K3Z064	Methionine aminopeptidase OS=Setaria italica GN=Si019925m.g PE=3 SV=1 - [K3Z064_SETIT]	347	38.3364	7.06396	2.59	0.854882	1.15198	0.664882	0.7639	1.08209	1.05864	0.936481	0.928805	0.711946	0.206188	1.0667	0.697298	0.871333	0.00793059	1.30551	0.0480658
K7VHB8	Uncharacterized protein OS=Zea mays GN=ZEAMMB73_267728 PE=4 SV=1 - [K7VHB8_MAIZE]	366	39.237	10.3306	2.73	0.896385	1.12228	0.58426	0.886493	1.01812	1.1097	0.691475	0.653182	0.728576	0.283609	1.05408	0.69811	0.631939	0.0156875	0.914264	0.719108
W5EC27	Uncharacterized protein OS=Triticum aestivum PE=4 SV=1 - [W5EC27_WHEAT]	601	64.4663	7.54736	4.16	1.0246	0.957591	1.23216	1.0457	0.971884	0.980166	1.0306	0.959037	1.14916	0.274158	0.984795	0.698985	1.01926	0.653862	0.873468	0.285771
Q6AVA8	Pyruvate, phosphate dikinase 1, chloroplastic OS=Oryza sativa subsp. japonica GN=PPDK1 PE=1 SV=1 - [PPDK1_ORYSJ]	947	102.722	6.3667	4.01	1.09591	0.876804	0.900646	0.72707	1.06354	1.00986	0.810106	1.09115	0.825115	0.342468	1.05104	0.69904	0.916975	0.608524	1.16805	0.494704
C5YVN9	Putative uncharacterized protein Sb09g010000 OS=Sorghum bicolor GN=Sb09g010000 PE=4 SV=1 - [C5YVN9_SORBI]	350	36.245	8.51416	2.86	1.02814	0.967103	0.70736	0.766068	0.984639	1.05047	0.781993	0.780971	0.73847	0.0253441	1.01998	0.70046	0.768002	0.0188944	1.06077	0.26679
K7VEY5	Uncharacterized protein OS=Zea mays GN=ZEAMMB73_102389 PE=4 SV=1 - [K7VEY5_MAIZE]	417	47.9583	6.78564	4.56	0.804759	1.2053	1.4962	1.7928	1.29649	0.948527	1.14097	1.14493	1.63627	0.124195	1.11689	0.701172	1.01821	0.917199	0.695014	0.0774232
C5XMW3	Putative uncharacterized protein Sb03g024040 OS=Sorghum bicolor GN=Sb03g024040 PE=4 SV=1 - [C5XMW3_SORBI]	309	33.0942	5.31299	6.47	1.00481	0.991607	1.33061	0.855143	1.03844	0.893603	1.05611	1.0588	1.09484	0.729057	0.967756	0.701313	1.09465	0.33409	0.967587	0.895221
K7UK47	Uncharacterized protein OS=Zea mays GN=ZEAMMB73_076177 PE=4 SV=1 - [K7UK47_MAIZE]	935	98.9706	5.85889	1.6	0.985497	1.01733	1.16395	1.03171	0.910722	1.03561	1.15466	1.1145	1.09628	0.292	0.971792	0.703931	1.16586	0.132974	1.03347	0.647999
K7V0R7	Uncharacterized protein (Fragment) OS=Zea mays GN=ZEAMMB73_486761 PE=4 SV=1 - [K7V0R7_MAIZE]	125	13.6631	5.12256	10.4	1.06771	0.920507	1.4517	1.22301	1.06097	0.997008	1.12724	1.08748	1.34528	0.127594	1.03509	0.706196	1.07616	0.172898	0.828022	0.186022
K3ZRC0	Uncharacterized protein OS=Setaria italica GN=Si029150m.g PE=4 SV=1 - [K3ZRC0_SETIT]	664	71.7236	7.02002	2.86	0.990585	1.01127	0.984863	1.25657	1.03217	0.989733	1.17756	1.13868	1.11968	0.472015	1.01002	0.712336	1.14558	0.0361708	1.03338	0.810752
W5DI99	Uncharacterized protein OS=Triticum aestivum PE=4 SV=1 - [W5DI99_WHEAT]	191	21.5366	5.08447	3.66	0.947901	1.06161	1.28626	1.1391	0.952203	1.00447	1.17774	1.20074	1.20694	0.154837	0.973708	0.713947	1.21557	0.0178394	0.980672	0.782756
M0Z5J2	Uncharacterized protein OS=Hordeum vulgare var. distichum PE=4 SV=1 - [M0Z5J2_HORVD]	116	12.7116	8.76318	6.03	0.991328	1.01018	0.753551	0.946881	1.03857	0.906778	1.05217	1.06942	0.849576	0.261284	0.971943	0.714186	1.09059	0.316045	1.24767	0.162236
J3MXY7	Uncharacterized protein OS=Oryza brachyantha GN=OB09G18660 PE=3 SV=1 - [J3MXY7_ORYBR]	732	78.4317	7.84033	3.83	0.957436	1.05038	1.22447	1.19241	1.11083	0.967313	1.17631	0.862449	1.20373	0.0532013	1.03503	0.720721	0.981046	0.919557	0.843552	0.353477
K3ZZX7	Uncharacterized protein (Fragment) OS=Setaria italica GN=Si032162m.g PE=4 SV=1 - [K3ZZX7_SETIT]	655	68.9365	5.96045	2.14	0.984048	1.01872	0.683744	1.20426	1.02491	0.942178	0.847148	0.802402	0.942697	0.846288	0.982187	0.72929	0.838573	0.0776578	0.873702	0.69286
Q6ZHU3	Putative serine acetyltransferase OS=Oryza sativa subsp. japonica GN=OJ1135_F06.8 PE=4 SV=1 - [Q6ZHU3_ORYSJ]	298	30.4226	5.65576	3.02	1.11239	0.867883	2.79885	2.63519	1.08495	0.998142	1.62511	1.53935	2.74409	0.00717921	1.05192	0.73017	1.51912	0.0124949	0.58234	0.00656258
M0XXI3	Uncharacterized protein OS=Hordeum vulgare var. distichum PE=4 SV=1 - [M0XXI3_HORVD]	157	17.4562	7.38623	8.28	0.953786	1.05449	1.72497	1.25238	0.980796	0.987628	1.07135	1.04328	1.48255	0.182749	0.980158	0.731117	1.07428	0.0369018	0.710238	0.209987
K3ZV81	Uncharacterized protein OS=Setaria italica GN=Si030512m.g PE=4 SV=1 - [K3ZV81_SETIT]	326	35.7785	8.5874	5.21	0.978947	1.02504	0.929753	0.922388	0.997313	0.988768	1.06628	1.05881	0.924226	0.0829193	0.991063	0.739214	1.06999	0.00659966	1.14737	0.00147383
M0WY96	Uncharacterized protein OS=Hordeum vulgare var. distichum PE=4 SV=1 - [M0WY96_HORVD]	376	39.7769	8.38232	5.05	1.18119	0.786847	0.516716	0.773661	0.955851	0.857341	0.940144	0.953734	0.655666	0.286586	0.921319	0.73989	1.0445	0.502349	1.46769	0.143624
M0WVM7	Lipoxygenase OS=Hordeum vulgare var. distichum PE=3 SV=1 - [M0WVM7_HORVD]	709	80.7004	5.73193	2.4	1.0432	0.949367	0.932118	0.77982	0.979201	0.977689	1.1224	1.04914	0.859161	0.257248	0.982094	0.740387	1.10969	0.099459	1.26846	0.112795
K3XG97	Uncharacterized protein OS=Setaria italica GN=Si000568m.g PE=4 SV=1 - [K3XG97_SETIT]	546	60.1884	9.20264	1.65	0.956772	1.05116	1.02854	1.22457	0.997853	0.972971	0.974387	1.02465	1.1221	0.376822	0.981519	0.7404	1.01431	0.664898	0.887233	0.336102
W5EBX8	Uncharacterized protein OS=Triticum aestivum PE=3 SV=1 - [W5EBX8_WHEAT]	1043	116.141	5.49072	1.73	0.973236	1.03177	0.982791	1.35818	1.01083	1.01616	0.989237	0.959704	1.16756	0.469825	1.01097	0.744294	0.961494	0.121467	0.832536	0.407146
W5C6T2	Uncharacterized protein OS=Triticum aestivum PE=4 SV=1 - [W5C6T2_WHEAT]	438	49.7191	7.62061	2.28	0.891936	1.12752	0.708151	0.797496	1.13929	0.693267	0.913653	0.961503	0.74557	0.178264	0.907452	0.746558	1.02324	0.933008	1.24542	0.0676852
W5F181	Uncharacterized protein OS=Triticum aestivum PE=4 SV=1 - [W5F181_WHEAT]	135	14.8274	5.07178	12.59	1.19801	0.765761	1.45367	1.10756	1.07511	0.670729	0.98107	0.675865	1.30424	0.39344	0.889025	0.748057	0.949076	0.876859	0.64693	0.189106
I1PNG0	Uncharacterized protein OS=Oryza glaberrima PE=4 SV=1 - [I1PNG0_ORYGL]	213	23.296	9.40771	3.76	1.0928	0.86226	1.01059	1.26521	0.806428	1.03055	0.911947	0.945251	1.16405	0.448994	0.939601	0.748645	1.01101	0.937015	0.816066	0.244642
I1P5A4	Uncharacterized protein OS=Oryza glaberrima PE=3 SV=1 - [I1P5A4_ORYGL]	487	51.9475	8.89502	2.46	1.01651	0.979674	0.958877	0.950112	1.0657	0.967728	1.07632	1.09011	0.956317	0.147874	1.01866	0.756008	1.0654	0.311065	1.13486	0.00400421
J3MHW8	Uncharacterized protein OS=Oryza brachyantha GN=OB06G36120 PE=4 SV=1 - [J3MHW8_ORYBR]	233	25.1642	9.29053	16.74	1.01039	0.988012	0.763748	1.15981	1.01391	0.965749	0.938768	0.854606	0.962548	0.86776	0.990622	0.757882	0.9059	0.194678	0.932322	0.778312
K3YAA3	Uncharacterized protein OS=Setaria italica GN=Si011145m.g PE=4 SV=1 - [K3YAA3_SETIT]	183	20.6769	8.14795	7.65	1.04982	0.941566	1.14622	1.02546	1.00128	0.948324	0.864233	0.880891	1.09054	0.381986	0.979021	0.761924	0.895115	0.0664517	0.803581	0.0728589
B4FAV4	Argininosuccinate lyase OS=Zea mays GN=ZEAMMB73_473097 PE=2 SV=1 - [B4FAV4_MAIZE]	516	57.5066	6.1001	2.33	1.04498	0.947272	0.81649	0.899495	1.00779	1.01841	1.03725	1.07062	0.861329	0.163967	1.01704	0.762735	1.04031	0.144916	1.22838	0.0483642
C5XSS3	Putative uncharacterized protein Sb04g033920 OS=Sorghum bicolor GN=Sb04g033920 PE=4 SV=1 - [C5XSS3_SORBI]	162	17.124	6.88818	7.41	1.15495	0.817753	1.20263	0.764796	0.951086	0.905201	1.1051	1.37219	0.997324	0.993246	0.940986	0.764882	1.33454	0.149015	1.25915	0.424912
J3LYW0	Uncharacterized protein OS=Oryza brachyantha GN=OB04G23350 PE=3 SV=1 - [J3LYW0_ORYBR]	739	82.3724	6.80029	1.22	0.99408	1.00722	1.1984	0.906874	0.985303	1.03278	1.10791	1.17289	1.05195	0.755696	1.00839	0.765801	1.13018	0.0824057	1.08337	0.61628
K4A513	Uncharacterized protein OS=Setaria italica GN=Si033967m.g PE=4 SV=1 - [K4A513_SETIT]	1180	127.268	5.75732	0.85	0.947564	1.0618	0.880658	0.931572	1.05038	1.00121	0.935758	0.90168	0.901894	0.255678	1.02102	0.766511	0.895616	0.0699397	1.01391	0.720635
W5CQE4	Uncharacterized protein OS=Triticum aestivum PE=4 SV=1 - [W5CQE4_WHEAT]	221	23.8028	5.23682	9.95	1.21133	0.751354	1.56178	0.813282	1.16946	0.963207	1.75109	1.48347	1.21011	0.684987	1.08661	0.768061	1.51667	0.0825515	1.36188	0.39262
C5XW30	Putative uncharacterized protein Sb04g004630 OS=Sorghum bicolor GN=Sb04g004630 PE=3 SV=1 - [C5XW30_SORBI]	356	38.3349	7.37158	4.78	1.03187	0.96251	0.821559	0.74911	1.00104	1.01727	0.901238	0.931018	0.787546	0.0517256	1.012	0.768942	0.907818	0.0316619	1.16655	0.0791658
W5E3S6	Uncharacterized protein OS=Triticum aestivum PE=4 SV=1 - [W5E3S6_WHEAT]	263	29.068	5.93506	4.18	1.26697	0.685822	1.82212	1.47087	0.995401	1.16023	1.15135	1.75565	1.6863	0.18714	1.10387	0.768982	1.34856	0.353147	0.882785	0.636265
K4A892	Uncharacterized protein OS=Setaria italica GN=Si035098m.g PE=4 SV=1 - [K4A892_SETIT]	534	62.1029	10.0962	2.62	1.1184	0.860803	0.875972	1.08976	1.00371	0.879563	0.960679	1.04591	0.993193	0.971552	0.951532	0.769194	1.06548	0.498915	1.02078	0.875451
C5Y8F0	Putative uncharacterized protein Sb05g027200 OS=Sorghum bicolor GN=Sb05g027200 PE=4 SV=1 - [C5Y8F0_SORBI]	100	10.5776	9.43701	8	1.08911	0.880296	2.00559	1.67653	1	1.04062	1.66032	1.72916	1.86966	0.0480751	1.03616	0.769643	1.661	0.00349362	0.920525	0.475827
C5XPC3	Putative uncharacterized protein Sb03g005710 OS=Sorghum bicolor GN=Sb03g005710 PE=3 SV=1 - [C5XPC3_SORBI]	507	56.9893	5.45264	5.13	0.970315	1.03511	0.890822	0.889484	1.02538	0.945727	0.974195	0.894357	0.887747	0.0738149	0.982888	0.77	0.947972	0.459151	1.04957	0.38425
M0UWT0	Uncharacterized protein (Fragment) OS=Hordeum vulgare var. distichum PE=3 SV=1 - [M0UWT0_HORVD]	220	23.7511	5.16064	6.36	1.04998	0.940987	1.5393	1.04775	0.923542	1.14887	1.16585	1.27284	1.29939	0.358093	1.04091	0.775779	1.17674	0.279717	0.942652	0.795854
C4JAX7	UDP-sulfoquinovose synthase OS=Zea mays GN=ZEAMMB73_289622 PE=2 SV=1 - [C4JAX7_MAIZE]	472	52.4194	8.14795	3.39	1.05134	0.939785	0.883355	0.803441	0.916763	1.02413	0.986476	0.992522	0.847158	0.156842	0.974771	0.776386	1.01964	0.75692	1.17323	0.0676763
K3ZHF6	Uncharacterized protein OS=Setaria italica GN=Si026008m.g PE=4 SV=1 - [K3ZHF6_SETIT]	768	86.126	5.8335	1.17	1.00941	0.989161	0.946256	0.986271	0.949289	1.09706	1.02978	1.35206	0.966952	0.278717	1.02391	0.779098	1.16395	0.443892	1.2325	0.300679
C5XS52	Putative uncharacterized protein Sb04g033560 OS=Sorghum bicolor GN=Sb04g033560 PE=4 SV=1 - [C5XS52_SORBI]	251	27.0537	4.88135	3.59	0.964772	1.04174	1.42516	1.09154	1.01828	1.01263	1.10947	1.19807	1.25427	0.274669	1.01216	0.781792	1.13621	0.0894027	0.916892	0.606178
M0XRI2	Uncharacterized protein OS=Hordeum vulgare var. distichum PE=4 SV=1 - [M0XRI2_HORVD]	295	31.8606	6.59521	3.39	0.980743	1.02293	1.11538	1.15167	1.09222	0.955911	1.12428	1.09261	1.13145	0.0418566	1.02219	0.78483	1.0824	0.351139	0.977875	0.407064
Q69TT1	Putative phosphomannomutase OS=Oryza sativa subsp. japonica GN=OSJNBa0026P23.2-2 PE=4 SV=1 - [Q69TT1_ORYSJ]	495	53.3131	7.43018	1.62	0.923784	1.09001	0.951357	0.922275	1.0536	1.01282	0.916414	0.711887	0.930398	0.493569	1.02613	0.787568	0.787982	0.170458	0.869061	0.356927
M0WF39	Uncharacterized protein OS=Hordeum vulgare var. distichum PE=3 SV=1 - [M0WF39_HORVD]	250	27.5933	8.32373	4.8	1.08454	0.900676	2.13317	1.45148	1.12862	0.936899	1.50048	1.58901	1.80567	0.15173	1.04045	0.790982	1.49575	0.0399947	0.861867	0.546135
C5Z2P5	Putative uncharacterized protein Sb10g000900 OS=Sorghum bicolor GN=Sb10g000900 PE=4 SV=1 - [C5Z2P5_SORBI]	199	21.2186	6.62451	4.02	0.893557	1.11947	1.32442	1.13279	0.96931	0.976205	1.02949	1.05914	1.22066	0.272529	0.966464	0.793353	1.07356	0.0423899	0.849997	0.197706
K4ADJ4	Uncharacterized protein OS=Setaria italica GN=Si036951m.g PE=3 SV=1 - [K4ADJ4_SETIT]	279	30.1571	10.0522	7.53	1.02794	0.965423	0.921262	1.00553	0.906633	1.04275	1.84242	1.40248	0.966605	0.590684	0.97794	0.796754	1.66457	0.106542	1.6841	0.0986846
K7VJW5	Putative TATA binding protein family protein OS=Zea mays GN=ZEAMMB73_378649 PE=4 SV=1 - [K7VJW5_MAIZE]	334	37.0783	9.37842	6.29	1.07173	0.915767	1.10894	0.920728	0.927628	1.13418	0.974119	1.12198	1.02122	0.878917	1.03739	0.801042	1.01663	0.904977	1.03273	0.807402
W5DWM2	Uncharacterized protein OS=Triticum aestivum PE=4 SV=1 - [W5DWM2_WHEAT]	71	7.80679	4.50049	11.27	1.06873	0.919297	1.27165	1.11407	1.10723	0.777706	1.06667	1.10577	1.20004	0.20854	0.948142	0.802493	1.15252	0.477607	0.910601	0.319417
J3N359	Uncharacterized protein OS=Oryza brachyantha GN=OB10G19570 PE=3 SV=1 - [J3N359_ORYBR]	464	48.2838	7.95752	5.82	0.969974	1.03558	1.14532	1.31649	1.01796	0.963778	1.14381	1.06095	1.2275	0.130543	0.988123	0.805806	1.11254	0.153058	0.895581	0.309036
M0VZ59	Uncharacterized protein OS=Hordeum vulgare var. distichum PE=4 SV=1 - [M0VZ59_HORVD]	217	23.59	7.79639	5.07	0.90818	1.10657	0.940798	0.588966	0.972147	0.987412	0.870488	0.851287	0.759282	0.352776	0.972605	0.807526	0.878655	0.0104755	1.12552	0.640443
I1QE72	Thioredoxin reductase OS=Oryza glaberrima PE=3 SV=1 - [I1QE72_ORYGL]	505	54.936	6.25244	1.39	0.950611	1.05842	0.942885	0.971115	1.00145	0.976971	1.02927	0.997515	0.952699	0.483636	0.984765	0.807879	1.02445	0.351061	1.05893	0.117446
K3Z8Q5	Uncharacterized protein OS=Setaria italica GN=Si022925m.g PE=4 SV=1 - [K3Z8Q5_SETIT]	276	29.2899	7.69385	3.99	1.26325	0.6902	0.328954	0.944252	0.861978	0.932216	0.348349	0.511195	0.651772	0.503443	0.918473	0.808554	0.47907	0.0341696	0.675102	0.582423
C5WVJ1	Putative uncharacterized protein Sb01g031660 OS=Sorghum bicolor GN=Sb01g031660 PE=4 SV=1 - [C5WVJ1_SORBI]	651	70.7185	6.49365	6.14	1.06296	0.926092	1.22809	0.923547	0.749771	1.13	1.0511	1.04681	1.08174	0.674442	0.945058	0.812184	1.11604	0.624113	0.975028	0.876219
K3Y8H8	Uncharacterized protein OS=Setaria italica GN=Si010520m.g PE=3 SV=1 - [K3Y8H8_SETIT]	342	36.9589	8.67529	6.43	0.971566	1.03374	1.10886	1.06732	1.02005	1.00268	1.05202	0.970731	1.08521	0.149662	1.00869	0.812555	1.00001	0.999755	0.929498	0.23486
K3ZW01	Uncharacterized protein OS=Setaria italica GN=Si030782m.g PE=4 SV=1 - [K3ZW01_SETIT]	272	30.4194	9.30518	4.04	1.25802	0.696362	1.03835	1.05248	0.753225	1.44051	0.805277	1.14749	1.06981	0.830757	1.12247	0.812692	0.890158	0.783345	0.933972	0.725904
Q6ZC69	Os08g0109300 protein OS=Oryza sativa subsp. japonica GN=P0007D08.12 PE=2 SV=1 - [Q6ZC69_ORYSJ]	290	31.7969	7.92822	3.79	1.07007	0.917491	0.859742	0.795842	0.97683	1.05656	0.97908	1.09562	0.832974	0.182569	1.02306	0.814981	1.02031	0.797461	1.25315	0.0875544
K3Z7U5	Uncharacterized protein OS=Setaria italica GN=Si022615m.g PE=3 SV=1 - [K3Z7U5_SETIT]	334	35.8433	9.12939	3.89	0.994578	1.00663	1.01328	0.843724	1.02501	0.958118	0.819467	0.879907	0.927939	0.485576	0.990963	0.815107	0.856916	0.087844	0.915116	0.473547
W5GTY8	2-C-methyl-D-erythritol 2,4-cyclodiphosphate synthase (Fragment) OS=Triticum aestivum PE=3 SV=1 - [W5GTY8_WHEAT]	161	17.4432	6.7124	5.59	1.03636	0.957422	1.41924	1.00217	0.923469	1.03523	0.997813	1.00839	1.21448	0.419802	0.982402	0.821591	1.02425	0.713334	0.828528	0.424495
W5B1M7	Uncharacterized protein OS=Triticum aestivum PE=4 SV=1 - [W5B1M7_WHEAT]	277	31.7724	7.40088	2.89	0.951786	1.05562	1.77104	1.35643	0.977839	1.00246	1.02675	1.09715	1.55797	0.119968	0.986501	0.82326	1.07251	0.194072	0.67911	0.139718
B6UHU2	ATP synthase epsilon chain OS=Zea mays GN=ZEAMMB73_126789 PE=4 SV=1 - [B6UHU2_MAIZE]	64	7.09351	8.93896	28.13	1.04967	0.941744	1.17706	0.89065	1.00242	1.01663	1.19199	1.37957	1.03831	0.82642	1.01388	0.823311	1.27364	0.0990081	1.24367	0.278964
W5HGR2	Uncharacterized protein OS=Triticum aestivum PE=3 SV=1 - [W5HGR2_WHEAT]	474	52.4045	6.80029	32.91	1.05583	0.934466	0.645174	0.720482	0.956591	1.07536	0.758918	0.694978	0.686159	0.0485109	1.02093	0.829067	0.715517	0.0503725	1.06461	0.465999
C5Z2J6	Catalase OS=Sorghum bicolor GN=Sb10g030840 PE=3 SV=1 - [C5Z2J6_SORBI]	492	56.8052	7.10791	9.15	0.987716	1.01433	1.3012	1.3106	1.02942	0.953063	1.21651	1.29839	1.30457	0.00213547	0.990231	0.831431	1.26856	0.0414937	0.962899	0.360753
M0WFN2	Uncharacterized protein OS=Hordeum vulgare var. distichum PE=4 SV=1 - [M0WFN2_HORVD]	626	69.4671	9.48096	2.08	1.01624	0.981125	1.16981	0.962242	0.975504	1.03895	0.999836	1.05606	1.06743	0.587807	1.00856	0.835622	1.02057	0.673282	0.964278	0.757073
K4ACX3	Uncharacterized protein OS=Setaria italica GN=Si036203m.g PE=4 SV=1 - [K4ACX3_SETIT]	312	34.4919	5.19873	3.21	0.668228	1.2898	0.970696	1.89532	1.31414	0.827648	0.64274	0.738263	1.46372	0.500699	1.09385	0.83757	0.644791	0.264655	0.481855	0.251231
M0UV01	Uncharacterized protein OS=Hordeum vulgare var. distichum PE=3 SV=1 - [M0UV01_HORVD]	114	12.2402	6.1001	11.4	1.00216	0.997525	1.42776	1.12543	1.0442	0.972253	1.0445	1.09664	1.2768	0.208642	1.00839	0.837731	1.06183	0.29568	0.838611	0.311352
B6SKZ9	40S ribosomal protein S12 OS=Zea mays GN=ZEAMMB73_225348 PE=2 SV=1 - [B6SKZ9_MAIZE]	140	14.9886	5.51611	27.14	0.978969	1.02497	0.857945	1.05545	1.00541	1.00899	0.994229	0.957225	0.95482	0.698955	1.00522	0.841736	0.968754	0.232516	1.01989	0.867276
I1I945	Peptidyl-prolyl cis-trans isomerase OS=Brachypodium distachyon GN=BRADI3G41800 PE=4 SV=1 - [I1I945_BRADI]	233	23.7593	8.47021	9.44	1.08057	0.944405	0.910093	0.924675	0.958662	1.03166	0.845711	0.929217	0.90607	0.299295	0.982888	0.843367	0.891779	0.191632	0.967385	0.553386
W5BWH9	Uncharacterized protein OS=Triticum aestivum PE=4 SV=1 - [W5BWH9_WHEAT]	70	8.15131	8.11865	24.29	1.09421	0.879463	1.20416	0.91481	0.996999	0.926051	1.09786	1.31786	1.07362	0.725802	0.974352	0.843677	1.25619	0.166741	1.14005	0.500034
M0WZD2	Uncharacterized protein OS=Hordeum vulgare var. distichum PE=4 SV=1 - [M0WZD2_HORVD]	132	15.5619	8.45557	10.61	1.04339	0.948965	1.59264	1.00478	0.958034	1.01028	1.07319	1.22451	1.30369	0.416457	0.987933	0.844399	1.16734	0.175903	0.884612	0.670386
K3Z3I2	Uncharacterized protein OS=Setaria italica GN=Si021042m.g PE=4 SV=1 - [K3Z3I2_SETIT]	978	108.243	6.17627	3.27	1.00356	0.996002	1.21476	1.03921	1.03491	0.94471	1.14671	1.10279	1.12724	0.284612	0.990031	0.84614	1.13633	0.11487	0.998016	0.98253
K3YTL1	Uncharacterized protein OS=Setaria italica GN=Si017607m.g PE=4 SV=1 - [K3YTL1_SETIT]	359	39.8927	9.34912	7.24	1.05578	0.934555	1.15167	0.774837	1.04137	0.909779	1.06286	1.34325	0.967932	0.886721	0.980314	0.84697	1.23317	0.279623	1.24895	0.414627
M0YMI8	Uncharacterized protein OS=Hordeum vulgare var. distichum PE=4 SV=1 - [M0YMI8_HORVD]	141	14.8838	8.93896	7.09	1.02031	0.976327	0.767314	0.833637	1.03105	0.944301	0.87912	0.874306	0.801823	0.0381506	0.989336	0.847029	0.887655	0.125135	1.09524	0.148863
K4A8Y0	Uncharacterized protein OS=Setaria italica GN=Si035336m.g PE=4 SV=1 - [K4A8Y0_SETIT]	498	55.2392	5.50342	4.02	0.945054	1.06496	1.09967	0.896612	1.05311	0.986771	1.12842	1.00718	0.993169	0.958867	1.01486	0.847713	1.04693	0.560135	1.06979	0.615483
C5XFF8	Putative uncharacterized protein Sb03g042960 OS=Sorghum bicolor GN=Sb03g042960 PE=3 SV=1 - [C5XFF8_SORBI]	621	70.3798	8.11865	2.09	1.00022	0.998642	0.814283	0.79294	1.11506	0.925039	0.904124	0.898529	0.80407	0.00297276	1.02063	0.848332	0.883612	0.338021	1.12159	0.0125077
K3XXS2	Uncharacterized protein OS=Setaria italica GN=Si006730m.g PE=4 SV=1 - [K3XXS2_SETIT]	363	38.4687	8.01611	2.2	0.997327	1.00332	0.804488	0.780464	1.00854	0.987354	1.04575	0.946521	0.79222	0.00352893	0.997625	0.849162	0.998184	0.974745	1.25699	0.0574645
K4A5W1	Uncharacterized protein OS=Setaria italica GN=Si034265m.g PE=3 SV=1 - [K4A5W1_SETIT]	831	93.9802	8.07471	1.44	0.985768	1.01701	1.10086	1.05228	0.971875	1.01877	0.976103	1.05596	1.07508	0.121269	0.993942	0.84949	1.0208	0.698504	0.943765	0.324526
M0VFG5	Uncharacterized protein (Fragment) OS=Hordeum vulgare var. distichum PE=4 SV=1 - [M0VFG5_HORVD]	229	26.2909	8.88037	3.06	1.03207	0.962478	1.7328	1.22003	0.858278	1.08555	1.27858	1.16018	1.48045	0.205244	0.97457	0.850794	1.25462	0.19318	0.825904	0.431664
I1PG53	Uncharacterized protein OS=Oryza glaberrima PE=4 SV=1 - [I1PG53_ORYGL]	378	41.822	8.60205	2.38	0.997927	1.00269	1.0467	1.36038	0.955351	1.02992	0.988586	1.10709	1.20317	0.324475	0.992328	0.856258	1.05561	0.513002	0.870628	0.451082
I1PQQ6	Ubiquinol oxidase OS=Oryza glaberrima PE=3 SV=1 - [I1PQQ6_ORYGL]	336	38.9793	6.06201	2.68	0.944954	1.06508	0.909273	0.814175	1.04291	0.99365	0.74682	0.657371	0.857423	0.202326	1.0132	0.857009	0.689491	0.0250989	0.814757	0.134339
C5WZY3	Putative uncharacterized protein Sb01g048520 OS=Sorghum bicolor GN=Sb01g048520 PE=4 SV=1 - [C5WZY3_SORBI]	616	69.3007	7.45947	1.62	0.962206	1.04476	1.79917	1.50109	1.04434	0.983535	0.991244	1.11251	1.6444	0.052713	1.01042	0.85728	1.03742	0.63221	0.637451	0.0653249
W5GUE6	Uncharacterized protein (Fragment) OS=Triticum aestivum PE=4 SV=1 - [W5GUE6_WHEAT]	117	12.6026	9.31982	7.69	0.985819	1.01655	1.52518	1.21311	0.989164	1.02229	1.27532	1.09288	1.36752	0.143489	1.00454	0.859202	1.17735	0.194265	0.864844	0.413586
K3XMA8	Uncharacterized protein OS=Setaria italica GN=Si002267m.g PE=4 SV=1 - [K3XMA8_SETIT]	189	20.8649	9.01221	5.29	1.00761	0.991285	0.622282	0.755623	0.976983	1.01385	0.804385	0.785489	0.689333	0.0437491	0.995965	0.859949	0.798598	0.0105061	1.15383	0.256155
K4A725	Uncharacterized protein OS=Setaria italica GN=Si034681m.g PE=4 SV=1 - [K4A725_SETIT]	629	70.5112	8.6167	1.27	1.14976	0.823862	0.889081	0.829931	1.07139	0.820157	1.01857	1.06541	0.870992	0.522437	0.958412	0.860339	1.10173	0.530029	1.21231	0.0401805
K7WGZ8	Serine/threonine-protein phosphatase OS=Zea mays GN=ZEAMMB73_051961 PE=3 SV=1 - [K7WGZ8_MAIZE]	154	17.6226	5.71924	5.84	1.00562	0.993631	0.890189	1.20797	1.00988	0.983643	1.10094	1.03018	1.04947	0.785201	0.997134	0.860914	1.06903	0.209814	1.01571	0.92859
C5WQK1	Putative uncharacterized protein Sb01g027540 OS=Sorghum bicolor GN=Sb01g027540 PE=4 SV=1 - [C5WQK1_SORBI]	495	54.1366	5.93506	4.04	1.00086	0.995946	1.64099	1.75848	1.04515	0.967173	1.43976	1.44071	1.70246	0.00695484	1.00777	0.860941	1.43142	0.00797184	0.84733	0.0476181
I1HF07	Uncharacterized protein OS=Brachypodium distachyon GN=BRADI2G12067 PE=3 SV=1 - [I1HF07_BRADI]	999	112.057	6.25244	1.4	1.12457	0.85354	0.257519	0.818188	0.96372	0.961644	0.74813	0.734928	0.543807	0.284336	0.973338	0.863687	0.770274	0.000911591	1.37868	0.543133
K3ZQM7	Phospholipase D OS=Setaria italica GN=Si028907m.g PE=3 SV=1 - [K3ZQM7_SETIT]	861	97.2521	7.37158	2.44	0.963648	1.04239	0.839811	1.0236	0.93511	1.04487	0.956049	0.983769	0.928901	0.549655	0.987007	0.864813	0.979718	0.756697	1.041	0.720886
M0VAY2	Uncharacterized protein OS=Hordeum vulgare var. distichum PE=4 SV=1 - [M0VAY2_HORVD]	480	53.6658	6.97607	3.75	0.865994	1.15808	1.35482	1.37924	1.21271	0.894673	1.16357	1.22674	1.35077	0.136404	1.04116	0.864819	1.13425	0.474919	0.874271	0.0366914
C5WSV4	Elongation factor Tu OS=Sorghum bicolor GN=Sb01g001080 PE=3 SV=1 - [C5WSV4_SORBI]	453	48.5503	6.62451	9.49	0.963482	1.04326	0.752385	1.10233	1.04241	0.939637	0.885785	0.845365	0.924241	0.713082	0.987696	0.867002	0.873414	0.151046	0.933379	0.759268
K3ZH29	Uncharacterized protein OS=Setaria italica GN=Si025881m.g PE=4 SV=1 - [K3ZH29_SETIT]	1016	113.476	6.65381	2.76	1.00955	0.989003	1.0864	0.946193	1.06048	0.957477	1.11388	1.08762	1.01703	0.832538	1.00971	0.870481	1.09096	0.226334	1.0831	0.358003
K3ZZV7	Nucleoside diphosphate kinase OS=Setaria italica GN=Si032142m.g PE=3 SV=1 - [K3ZZV7_SETIT]	115	12.9386	5.8335	14.78	0.987524	1.01494	1.47556	1.37052	0.850879	1.10488	1.08754	1.15818	1.42129	0.0161597	0.976676	0.871799	1.14826	0.386098	0.78906	0.0416954
A1E9T1	ATP synthase subunit beta, chloroplastic OS=Sorghum bicolor GN=atpB PE=3 SV=1 - [ATPB_SORBI]	498	53.9792	5.42725	17.27	1.02454	0.971345	0.514007	0.520583	0.946629	1.03135	0.724547	0.894274	0.518361	0.00309468	0.991028	0.874429	0.818421	0.198826	1.5647	0.075124
I1PSQ9	Uncharacterized protein OS=Oryza glaberrima PE=3 SV=1 - [I1PSQ9_ORYGL]	606	68.2449	6.26514	4.29	1.06422	0.924613	0.911243	0.958507	1.09476	0.931336	0.987034	0.977882	0.940124	0.503945	1.01873	0.878332	0.969806	0.744484	1.0509	0.1867
F2D2H8	Predicted protein OS=Hordeum vulgare var. distichum PE=2 SV=1 - [F2D2H8_HORVD]	357	39.3067	5.66846	3.08	0.9582	1.04948	0.867203	0.863496	0.990742	1.03332	1.06621	1.15705	0.86204	0.0937392	1.00816	0.885744	1.09841	0.185498	1.2846	0.0324251
I1H2F5	Uncharacterized protein OS=Brachypodium distachyon GN=BRADI1G53420 PE=4 SV=1 - [I1H2F5_BRADI]	301	32.4292	6.66846	2.33	1.01266	0.985338	1.41557	1.44595	0.98881	1.01536	1.11745	1.08565	1.43219	0.0022311	1.00309	0.886146	1.09926	0.0407424	0.769906	0.00443193
I1H4Q3	Uncharacterized protein OS=Brachypodium distachyon GN=BRADI1G60270 PE=4 SV=1 - [I1H4Q3_BRADI]	308	33.0358	7.44482	2.6	1.15876	0.813269	0.854825	1.02711	0.929404	1.10528	0.756868	0.629611	0.954315	0.837192	1.03178	0.886448	0.681421	0.0962437	0.73673	0.146818
C5XN00	Putative uncharacterized protein Sb03g024880 OS=Sorghum bicolor GN=Sb03g024880 PE=4 SV=1 - [C5XN00_SORBI]	238	25.6878	10.1548	5.04	1.00902	0.989626	1.10136	1.41334	0.969119	1.02067	0.976023	0.963721	1.2582	0.240548	0.995569	0.887032	0.974849	0.444702	0.771365	0.206897
K3XJM9	Uncharacterized protein OS=Setaria italica GN=Si002102m.g PE=4 SV=1 - [K3XJM9_SETIT]	341	37.2181	8.38232	3.52	1.04012	0.951619	1.07597	1.12645	0.908619	1.11968	1.06256	1.14434	1.10577	0.174588	1.01836	0.887755	1.08806	0.512769	1.00204	0.966998
I1PP85	Uncharacterized protein OS=Oryza glaberrima PE=4 SV=1 - [I1PP85_ORYGL]	291	31.6494	6.66846	4.81	0.820328	1.21186	0.850875	0.771697	1.03047	1.06447	0.881897	1.19167	0.798436	0.412985	1.03088	0.887791	0.989796	0.951553	1.27795	0.293814
B4FMT6	Nitric oxide synthase interacting protein OS=Zea mays GN=ZEAMMB73_694071 PE=2 SV=1 - [B4FMT6_MAIZE]	154	16.9576	8.85107	10.39	1.00151	0.998476	1.27872	1.00983	0.979553	1.02815	0.917489	1.01405	1.14429	0.395509	1.00386	0.888588	0.962063	0.554042	0.843996	0.337841
K3ZJU8	Uncharacterized protein OS=Setaria italica GN=Si026853m.g PE=4 SV=1 - [K3ZJU8_SETIT]	211	22.8959	4.95752	10.43	0.923087	1.09083	0.747977	1.28844	0.82864	1.25553	0.748123	0.714101	1.01117	0.971896	1.03488	0.892327	0.701585	0.283557	0.718036	0.400127
I1H0Y7	MPK6 OS=Brachypodium distachyon GN=BRADI1G49100 PE=2 SV=1 - [I1H0Y7_BRADI]	391	44.1722	5.8335	5.12	1.00699	0.992002	0.814787	1.06931	1.01641	0.976322	0.955098	0.905142	0.942525	0.696407	0.996868	0.897092	0.933514	0.174489	0.987336	0.935093
K3Y8M1	Uncharacterized protein OS=Setaria italica GN=Si010149m.g PE=4 SV=1 - [K3Y8M1_SETIT]	333	35.3213	5.59229	2.4	1.03956	0.953657	1.54694	1.3046	0.974443	1.0339	1.29838	1.33942	1.43062	0.0792175	1.00759	0.89816	1.31342	0.0129181	0.925043	0.476196
W5FL85	Uncharacterized protein (Fragment) OS=Triticum aestivum PE=4 SV=1 - [W5FL85_WHEAT]	38	3.96014	10.2866	18.42	0.947032	1.06263	0.990316	1.05042	1.04675	0.982088	0.959284	0.815134	1.01546	0.833726	1.00954	0.898191	0.8746	0.248613	0.8695	0.230271
Q0DA88	Os06g0669400 protein (Fragment) OS=Oryza sativa subsp. japonica GN=Os06g0669400 PE=1 SV=1 - [Q0DA88_ORYSJ]	609	65.4319	5.2876	7.72	1.06091	0.928509	1.45304	1.02607	0.986138	0.984324	1.07556	1.17632	1.24614	0.387635	0.99047	0.899272	1.14282	0.107886	0.908345	0.656095
C5XRL6	Putative uncharacterized protein Sb04g000740 OS=Sorghum bicolor GN=Sb04g000740 PE=3 SV=1 - [C5XRL6_SORBI]	469	51.5656	5.5415	4.26	1.20661	0.756909	2.30958	2.17676	0.47642	1.34816	1.19782	1.44162	2.28485	0.0328533	0.929237	0.900337	1.4466	0.463015	0.588326	0.0218581
B4FAJ4	2-hydroxyphytanoyl-CoA lyase OS=Zea mays GN=ZEAMMB73_498487 PE=2 SV=1 - [B4FAJ4_MAIZE]	575	60.2192	6.48096	4.7	1.06031	0.92917	1.12555	0.823122	0.860103	1.09279	1.07437	1.19886	0.979486	0.912789	0.981606	0.903572	1.16404	0.348674	1.16655	0.42559
K3YJ85	Uncharacterized protein OS=Setaria italica GN=Si014185m.g PE=4 SV=1 - [K3YJ85_SETIT]	258	29.4638	7.00537	2.71	1.02361	0.972437	1.21901	1.07655	0.98129	1.00697	1.10617	1.13952	1.15005	0.186436	0.996095	0.90417	1.12948	0.0257044	0.978279	0.76572
Q0IXI4	Os10g0432200 protein (Fragment) OS=Oryza sativa subsp. japonica GN=Os10g0432200 PE=4 SV=1 - [Q0IXI4_ORYSJ]	309	35.0088	6.80029	2.59	1.00886	0.989816	0.935873	1.38967	1.08524	0.886708	1.01737	0.938124	1.16354	0.546466	0.986626	0.90565	0.991658	0.945667	0.840877	0.5061
C5YAK6	Putative uncharacterized protein Sb06g033070 OS=Sorghum bicolor GN=Sb06g033070 PE=4 SV=1 - [C5YAK6_SORBI]	301	32.5062	5.35107	12.29	0.97027	1.03524	0.783483	1.13762	1.04869	0.940054	0.941448	0.918907	0.957913	0.836467	0.991638	0.906722	0.935444	0.366728	0.968377	0.879821
M0Y2I5	Uncharacterized protein OS=Hordeum vulgare var. distichum PE=4 SV=1 - [M0Y2I5_HORVD]	111	12.5135	7.04932	12.61	1.17621	0.792719	1.08391	0.890263	1.08165	0.826382	0.885648	0.910034	1.00267	0.991358	0.969071	0.906934	0.941119	0.704074	0.909586	0.456986
W5HX17	Uncharacterized protein (Fragment) OS=Triticum aestivum PE=4 SV=1 - [W5HX17_WHEAT]	97	10.8336	9.27588	8.25	1.12512	0.852389	1.2226	1.23477	0.786592	1.13361	1.32809	1.82135	1.24266	0.220875	0.971018	0.908567	1.64016	0.178399	1.28163	0.295806
K4A818	Uncharacterized protein OS=Setaria italica GN=Si035024m.g PE=4 SV=1 - [K4A818_SETIT]	548	59.1716	8.88037	3.1	0.95884	1.04858	2.03567	1.26022	0.945352	1.08343	1.34676	1.19158	1.64185	0.240619	1.01064	0.908679	1.25117	0.133648	0.770154	0.439191
W5AWK7	Uncharacterized protein OS=Triticum aestivum PE=4 SV=1 - [W5AWK7_WHEAT]	127	14.5623	7.02002	8.66	1.0363	0.9575	0.949871	0.988147	1.02647	0.978453	1.00093	1.07439	0.972024	0.589458	1.00558	0.915035	1.03511	0.506638	1.07085	0.23925
K4AB13	Uncharacterized protein OS=Setaria italica GN=Si036070m.g PE=3 SV=1 - [K4AB13_SETIT]	391	43.7935	6.37939	3.58	1.09077	0.893289	1.61034	1.0796	1.03599	0.972687	1.10557	1.26551	1.35578	0.338772	1.01241	0.916363	1.18042	0.169706	0.881463	0.623223
C5YFF8	Putative uncharacterized protein Sb06g015130 OS=Sorghum bicolor GN=Sb06g015130 PE=4 SV=1 - [C5YFF8_SORBI]	306	32.4941	7.81104	5.23	0.922471	1.08181	0.509172	0.805598	1.01795	0.966661	0.785178	0.662687	0.65598	0.177016	0.990187	0.9172	0.729545	0.0561095	1.10123	0.718445
I1PGH1	Uncharacterized protein OS=Oryza glaberrima PE=4 SV=1 - [I1PGH1_ORYGL]	631	67.0985	7.89893	2.38	0.983895	1.01865	0.882342	0.932273	0.989858	1.01794	0.969384	1.00536	0.906153	0.090758	1.00262	0.917219	0.983539	0.544231	1.08825	0.121395
W4ZQ17	Uncharacterized protein OS=Triticum aestivum PE=4 SV=1 - [W4ZQ17_WHEAT]	669	75.0857	8.77783	3.74	0.962842	1.04324	1.01809	1.05291	1.02386	0.992041	1.00159	1.1047	1.03236	0.535905	1.0049	0.919941	1.04484	0.490365	1.01704	0.776474
I1NYS4	Citrate synthase OS=Oryza glaberrima PE=3 SV=1 - [I1NYS4_ORYGL]	500	54.6343	8.85107	3.6	1.02118	0.975304	2.0616	1.61071	1.0087	0.981943	1.60926	1.58696	1.83939	0.0659853	0.997072	0.922409	1.60563	0.00083339	0.870359	0.402213
K3YGY3	Uncharacterized protein OS=Setaria italica GN=Si013501m.g PE=4 SV=1 - [K3YGY3_SETIT]	555	60.4666	6.60986	6.31	1.01277	0.984887	1.05445	0.793772	1.03864	0.948878	0.903888	0.839778	0.925195	0.626166	0.994926	0.923966	0.877309	0.157618	0.94343	0.734481
J3LJZ2	Uncharacterized protein OS=Oryza brachyantha GN=OB03G13680 PE=3 SV=1 - [J3LJZ2_ORYBR]	250	25.7194	6.50732	6.8	1.00671	0.9923	0.841558	0.941675	1.02509	0.978906	0.978707	0.9721	0.892056	0.166511	1.00249	0.927404	0.973459	0.372398	1.09397	0.236839
B4FI53	60S ribosomal protein L32 OS=Zea mays GN=ZEAMMB73_018166 PE=2 SV=1 - [B4FI53_MAIZE]	133	15.7066	10.4185	9.77	1.02546	0.970263	1.22191	1.09999	1.05659	0.95094	1.25459	1.11149	1.16344	0.135072	1.00592	0.930133	1.17861	0.181375	1.01903	0.836071
M0UMA8	Uncharacterized protein OS=Hordeum vulgare var. distichum PE=3 SV=1 - [M0UMA8_HORVD]	298	31.6911	5.33838	3.02	0.973563	1.03139	0.720153	0.922613	0.982869	1.01602	0.820286	0.76507	0.819356	0.227549	0.996976	0.935816	0.79312	0.0234054	0.965053	0.810076
K7U794	Uncharacterized protein OS=Zea mays GN=ZEAMMB73_090162 PE=4 SV=1 - [K7U794_MAIZE]	188	21.006	8.86572	7.98	0.962237	1.04472	0.823073	0.95972	1.03407	0.980876	0.973006	0.884752	0.888304	0.295347	1.00398	0.942589	0.92199	0.266665	1.04205	0.690167
W5E2K1	Uncharacterized protein OS=Triticum aestivum PE=4 SV=1 - [W5E2K1_WHEAT]	437	49.4105	4.85596	3.43	1.03316	0.960895	1.19281	0.961249	1.02631	0.961347	1.1698	1.03752	1.08024	0.577309	0.99679	0.95347	1.11051	0.274544	1.02473	0.860163
W5C450	Uncharacterized protein OS=Triticum aestivum PE=4 SV=1 - [W5C450_WHEAT]	130	13.8054	7.23975	5.38	1.01921	0.977623	1.2267	1.33193	1.01491	0.985164	1.06038	1.0631	1.28134	0.038255	1.00162	0.955201	1.0617	0.0539009	0.829929	0.0538402
M0VPQ3	Uncharacterized protein OS=Hordeum vulgare var. distichum PE=3 SV=1 - [M0VPQ3_HORVD]	312	33.7305	6.01123	5.45	1.15382	0.819088	1.6481	1.41229	1.0042	0.988092	1.25154	1.25373	1.55121	0.117331	1.00983	0.959121	1.25748	0.00100315	0.818612	0.142801
J3LK66	Uncharacterized protein OS=Oryza brachyantha GN=OB03G14420 PE=3 SV=1 - [J3LK66_ORYBR]	251	26.8405	5.8335	8.76	1.05391	0.936757	0.992421	1.074	1.01979	0.963457	1.243	1.33778	1.03805	0.648701	0.996271	0.959656	1.30129	0.0324002	1.24892	0.0543332
K3ZWI7	Uncharacterized protein OS=Setaria italica GN=Si030725m.g PE=4 SV=1 - [K3ZWI7_SETIT]	239	26.2573	8.23584	2.93	0.918438	1.09631	1.18993	1.09261	0.95416	1.07204	0.891429	0.85743	1.13291	0.317458	1.00568	0.962079	0.863123	0.152227	0.766191	0.0353476
K3Z7A5	Uncharacterized protein OS=Setaria italica GN=Si022425m.g PE=4 SV=1 - [K3Z7A5_SETIT]	366	40.5674	7.07861	3.55	1.01014	0.988304	1.37248	0.96957	1.04598	0.947557	1.06704	1.05641	1.17193	0.484156	0.997545	0.96561	1.06517	0.319804	0.906665	0.641927
C5WZZ5	Putative uncharacterized protein Sb01g048630 OS=Sorghum bicolor GN=Sb01g048630 PE=4 SV=1 - [C5WZZ5_SORBI]	1545	178.764	8.06006	0.78	0.963276	1.0435	0.994515	1.05563	0.876688	1.14333	1.36793	1.92989	1.02161	0.709097	1.0066	0.966382	1.63257	0.176312	1.60858	0.158006
W5B2N4	Uncharacterized protein OS=Triticum aestivum PE=4 SV=1 - [W5B2N4_WHEAT]	128	13.9302	7.98682	7.03	1.01778	0.979313	1.02208	1.00883	1.05544	0.936004	1.02775	1.0809	1.01693	0.493214	0.997175	0.96822	1.05886	0.464568	1.03828	0.291633
W5FWQ3	Uncharacterized protein OS=Triticum aestivum PE=4 SV=1 - [W5FWQ3_WHEAT]	137	15.1531	7.23975	8.76	1.03218	0.962346	1.03934	1.00734	1.13013	0.875843	1.15191	1.08796	1.02614	0.567276	1.00574	0.969331	1.1166	0.466486	1.0944	0.114036
J3L2U5	Uncharacterized protein OS=Oryza brachyantha GN=OB01G35510 PE=4 SV=1 - [J3L2U5_ORYBR]	203	21.8543	8.80713	4.93	0.981566	1.02196	1.2317	0.871354	0.999271	1.00584	1.03637	1.09023	1.04967	0.809473	1.00079	0.972653	1.06059	0.154521	1.0112	0.954351
W5CIU4	Uncharacterized protein OS=Triticum aestivum PE=3 SV=1 - [W5CIU4_WHEAT]	388	41.6992	7.28369	4.9	1.06874	0.919288	1.39682	1.16923	0.932385	1.04879	1.29379	1.15281	1.29075	0.167752	0.996552	0.974421	1.23493	0.125826	0.953452	0.699132
M0V861	Uncharacterized protein OS=Hordeum vulgare var. distichum PE=3 SV=1 - [M0V861_HORVD]	379	41.1081	5.17334	2.64	1.033	0.961381	2.24893	1.93924	1.01539	0.976421	1.4854	1.35238	2.09999	0.0203553	0.998711	0.977714	1.42472	0.0258123	0.677568	0.0570207
K3XFX0	Uncharacterized protein OS=Setaria italica GN=Si000789m.g PE=4 SV=1 - [K3XFX0_SETIT]	587	63.6056	6.12549	4.94	0.879954	1.14163	1.89027	0.917861	0.907242	1.10613	1.14498	1.14506	1.38907	0.516534	0.995936	0.982326	1.13742	0.298742	0.815504	0.647451
C5XVW3	Putative uncharacterized protein Sb04g037200 OS=Sorghum bicolor GN=Sb04g037200 PE=4 SV=1 - [C5XVW3_SORBI]	408	44.5169	8.99756	4.41	1.04007	0.953051	1.15811	0.976057	0.968467	1.02675	0.990949	1.09887	1.07076	0.556915	1.00105	0.985897	1.04742	0.521171	0.979223	0.853449
C5Z8W0	Putative uncharacterized protein Sb10g028830 OS=Sorghum bicolor GN=Sb10g028830 PE=4 SV=1 - [C5Z8W0_SORBI]	434	46.4884	10.5796	1.84	1.01138	0.986846	1.01696	1.05355	0.940416	1.05987	1.12535	1.10224	1.03617	0.242565	1.00103	0.988076	1.11364	0.202659	1.07587	0.0682266
I1QDE0	Uncharacterized protein OS=Oryza glaberrima PE=4 SV=1 - [I1QDE0_ORYGL]	302	33.0989	7.07861	4.97	1.01916	0.977682	0.750042	0.96125	1.03335	0.962138	1.00251	0.972155	0.856999	0.315832	0.99932	0.988343	0.989565	0.81314	1.1539	0.342444
M7ZB69	Cysteine desulfurase 2, chloroplastic OS=Triticum urartu GN=TRIUR3_06888 PE=4 SV=1 - [M7ZB69_TRIUA]	133	14.2519	6.29053	6.02	0.889986	1.12067	1.13887	0.969764	0.981213	1.03303	0.986999	1.01585	1.04873	0.76458	1.00178	0.98927	0.994347	0.865465	0.949835	0.600324
M0X8I2	Uncharacterized protein OS=Hordeum vulgare var. distichum PE=4 SV=1 - [M0X8I2_HORVD]	307	32.2926	4.98291	3.26	1.03474	0.959138	1.18834	1.11645	0.976731	1.01825	1.15141	1.26011	1.15593	0.0965659	1.00055	0.990969	1.2088	0.0699381	1.04631	0.498848
M0Z8H3	Uncharacterized protein OS=Hordeum vulgare var. distichum PE=3 SV=1 - [M0Z8H3_HORVD]	196	21.8973	5.71924	7.65	1.37513	0.558438	2.17225	2.15537	1.13525	0.790446	0.683382	0.870757	2.23815	0.0993707	0.995928	0.99372	0.807055	0.443672	0.359122	0.00456982
W5HEE6	Uncharacterized protein OS=Triticum aestivum PE=4 SV=1 - [W5HEE6_WHEAT]	175	18.7393	4.88135	9.14	1.03517	0.958826	1.26854	1.05286	1.00535	0.989152	1.30304	1.39758	1.16419	0.288722	1.00025	0.995419	1.35403	0.0179551	1.16336	0.248602
K4AA53	Uncharacterized protein OS=Setaria italica GN=Si035429m.g PE=4 SV=1 - [K4AA53_SETIT]	438	47.078	6.1001	3.88	1.08393	0.901398	1.64092	1.42062	0.944721	1.04188	1.11273	1.02505	1.54208	0.0639614	1.00064	0.995641	1.0761	0.367426	0.698269	0.0600114
K3XGM6	Uncharacterized protein OS=Setaria italica GN=Si001047m.g PE=3 SV=1 - [K3XGM6_SETIT]	518	59.1379	9.29053	2.51	1.06228	0.926901	1.15634	0.978513	0.978652	1.00987	1.22364	1.41724	1.07323	0.581425	0.999669	0.996646	1.32806	0.0797083	1.23703	0.194106
K3Z3Z6	Uncharacterized protein OS=Setaria italica GN=Si021264m.g PE=4 SV=1 - [K3Z3Z6_SETIT]	793	83.9565	5.33838	2.9	1.04944	0.942021	1.19265	1.2926	1.00418	0.98739	1.00333	0.896348	1.24795	0.0780926	1.00006	0.999282	0.95386	0.485503	0.764383	0.0572028
W5FPJ2	Uncharacterized protein (Fragment) OS=Triticum aestivum PE=3 SV=1 - [W5FPJ2_WHEAT]	73	7.92835	9.99365	13.7	1.09938	0.883199	1.12117	0.783714	0.924718	1.05768	1.31302	1.48623	0.960808	0.864172	0.999908	0.999489	1.41205	0.0646122	1.46951	0.142425
