# Supplementary material for: Data for iTRAQ-based quantitative proteomics analysis of different biotypes in Echinochloa crus-galli with multi-herbicide treatment
Source: Data Brief. 2016 Oct 26;9:741–5. doi: 10.1016/j.dib.2016.10.017 (PMC5094685; doi:10.1016/j.dib.2016.10.017)
Supplement: Supplementary file 2 — Supplementary material [file mmc2.zip › barnyardgrass_peptides(Supplemental Table 1).xls]

## Sheet: Sheet1
Supplemental Table 1: List of the peptides identified by iTRAQ
A2	Sequence	# PSMs	# Proteins	# Protein Groups	Protein Group Accessions	Modifications	ΔCn	114/(113+114)	114/(113+114) Count	114/(113+114) Variability [%]	115/(113+114)	115/(113+114) Count	115/(113+114) Variability [%]	116/(113+114)	116/(113+114) Count	116/(113+114) Variability [%]	117/(113+114)	117/(113+114) Count	117/(113+114) Variability [%]	118/(113+114)	118/(113+114) Count	118/(113+114) Variability [%]	119/(113+114)	119/(113+114) Count	119/(113+114) Variability [%]	121/(113+114)	121/(113+114) Count	121/(113+114) Variability [%]	113/(113+114)	113/(113+114) Count	113/(113+114) Variability [%]	q-Value	PEP	IonScore	Exp Value	Charge	MH+ [Da]	ΔM [ppm]	RT [min]	# Missed Cleavages
High	iSITGAGGFIGSHIAR	4	11	1	I1I414	N-Term(iTRAQ8plex)	0	0.964195	4	5.17655	1.32962	4	57.5682	1.11311	4	7.40624	1.41922	4	20.4391	1.46939	4	22.6728	1.25208	4	15.1033	1.26713	4	17.142	1.03039	4	4.24645	0	1.753e-06	81.78	2.37919e-06	3	1861.06	-1.28105	62.1394	0
High	sAPQSIWYGPDRPk	9	8	1	K4ADY4	N-Term(iTRAQ8plex); K14(iTRAQ8plex)	0	0.985613	9	5.96595	0.52503	9	22.1147	0.690299	9	4.98782	0.753653	9	11.9471	0.74186	9	24.8255	0.668532	9	14.1012	0.661908	9	15.904	1.01243	9	4.75493	0	1.225e-09	79.84	3.75585e-06	2	2210.22	-0.0136927	44.5751	0
High	gTMTTTHSYTGDQR	7	19	2	J3LYJ5;K4AA01	N-Term(iTRAQ8plex)	0																									0	3.044e-06	79.73	5.70913e-07	2	1859.89	1.16019	24.7696	0
High	kGTAVITGASSGLGLATAk	16	2	1	C5WXA8	N-Term(iTRAQ8plex); K1(iTRAQ8plex); K19(iTRAQ8plex)	0	0.96243	16	4.3998	0.664172	16	38.7636	0.747291	16	22.3831	1.13132	16	20.7868	1.14453	16	21.9917	0.979584	16	17.8878	0.875075	16	23.9556	1.0321	16	3.47422	0	4.644e-10	78.32	2.86291e-06	3	2615.57	-4.40259	68.8086	1
High	sNNTVyNATSTGIVk	7	7	2	K3Z2V0;B3TN63	N-Term(iTRAQ8plex); Y6(iTRAQ8plex); K15(iTRAQ8plex)	0																									0	1.791e-10	76.37	8.4773e-06	2	2481.39	-5.83837	57.5058	0
High	gLVPLAGSNNESWcQGLDGLASR	1	9	2	C0PD30;B6T7D4	N-Term(iTRAQ8plex); C14(Carbamidomethyl)	0																									0	0.0007907	73.36	8.52054e-06	3	2705.35	-3.56191	73.8268	0
High	gGVGVGVNPGYGkPGGTTVGVGk	2	3	2	C5XJ38;K3XHJ5	N-Term(iTRAQ8plex); K13(iTRAQ8plex); K23(iTRAQ8plex)	0																									0	1.818e-08	72.68	1.72347e-05	2	2926.69	-0.840872	45.7086	0
High	kIGQVAIGGPGGNPFLGQQMSSQk	5	5	1	J3MHS6	N-Term(iTRAQ8plex); K1(iTRAQ8plex); K24(iTRAQ8plex)	0	1.01902	5	10.9554	0.568123	5	35.4521	0.852617	5	9.83522	0.817362	5	14.8754	0.822963	5	24.9241	0.723907	5	14.3265	0.765757	5	16.6349	0.984062	5	8.99892	0	4.521e-10	72.02	2.17842e-05	3	3311.86	-0.852953	60.4162	1
High	hVHAAAAAAAASk	2	3	1	B4FST4	N-Term(iTRAQ8plex); K13(iTRAQ8plex)	0	1.04302	2	5.10714	1.27257	2	22.2514	1.12921	2	3.0034	0.947714	2	7.44879	0.924938	2	6.38364	1.24416	2	2.25382	1.24941	2	1.41165	0.962674	2	4.69791	0	8.245e-09	71.24	2.57919e-05	2	1784.03	-2.88356	26.306	0
High	yGGGANSLASGYSR	10	3	1	K3ZW37	N-Term(iTRAQ8plex)	0	1.00154	10	2.96953	0.946517	10	28.2563	0.847744	10	13.5882	1.03708	10	14.5197	1.03678	10	24.5454	0.978227	10	10.052	0.954709	10	15.612	0.9989	10	2.55163	0	2.767e-10	71.1	7.04056e-06	2	1663.83	-3.16516	34.6638	0
High	kQIGMIAGGTGITPmLQVVR	3	4	1	C5XND6	N-Term(iTRAQ8plex); K1(iTRAQ8plex); M15(Oxidation)	0	0.768844	3	10.3983	0.978031	3	13.634	0.99411	3	7.29237	0.825157	3	18.263	0.997991	3	1.32909	0.901992	3	27.1749	0.837296	3	37.5476	1.19648	3	5.37031	0	2.01e-09	71.08	2.60151e-05	3	2694.55	-3.07741	61.63	1
High	kVGLVYQLNIAPk	3	5	1	B6TQ98	N-Term(iTRAQ8plex); K1(iTRAQ8plex); K13(iTRAQ8plex)	0	0.967264	3	9.37005	1.14277	3	0.97014	1.37413	3	6.63635	0.750944	3	11.0844	0.71666	3	14.2615	0.901296	3	18.6054	0.914575	3	2.34766	1.02801	3	7.07639	0	2.274e-05	70.01	1.00069e-05	2	2355.48	-4.68115	60.7855	1
High	gGVGVNVNPGkPGGTTVGVGk	5	1	1	C5XJ38	N-Term(iTRAQ8plex); K11(iTRAQ8plex); K21(iTRAQ8plex)	0	1.01965	5	5.00083	0.577289	5	25.8807	0.856785	5	11.5959	1.20494	5	13.4877	1.21355	5	7.45699	0.973809	5	13.0052	0.911297	5	6.94086	0.983525	5	4.26597	0	7.244e-12	69.57	2.95948e-05	2	2763.62	-3.06371	43.5348	0
High	rAQGGLGGPNGPGFPLGFGQSR	24	6	1	Q0DA88	N-Term(iTRAQ8plex)	0	0.916666	24	8.31525	1.45855	24	24.2318	1.0301	24	21.9	0.986517	24	12.6969	0.979198	24	17.1622	1.09805	24	16.1104	1.19609	24	17.8788	1.07086	24	6.13167	0	2.463e-12	68.34	4.80773e-05	3	2431.29	-1.56645	83.864	1
High	qAVGFLVIHQkPk	5	16	1	W5CXJ4	N-Term(iTRAQ8plex); K11(iTRAQ8plex); K13(iTRAQ8plex)	0	0.969596	5	8.5474	1.03731	5	5.25199	1.07147	5	2.31354	0.942957	5	1.33938	0.922966	5	3.57622	0.928331	5	7.68988	0.930331	5	9.14665	1.02603	5	7.22887	0	8.659e-06	67.92	1.60064e-05	2	2377.49	2.55688	52.7406	0
High	gLFTAQSTMSTLYRPk	3	4	1	K3YQZ2	N-Term(iTRAQ8plex); K16(iTRAQ8plex)	0	1.02202	3	1.94996	0.790349	3	17.5635	0.888092	3	4.28221	0.965315	3	4.46269	0.99669	3	5.07457	0.870996	3	2.00895	0.771013	3	17.1433	0.981513	3	1.70284	0	1.143e-08	67.48	7.02715e-05	2	2409.34	-1.61411	61.4215	0
High	gNAGGmHHHR	2	17	1	K3YZ28	N-Term(iTRAQ8plex); M6(Oxidation)	0	1.01151	2	15.1135	1.9242	2	17.9678	1.86498	2	8.68211	1.5909	2	12.7119	1.78559	2	18.4184	1.59009	2	9.18394	1.33654	2	8.59421	0.982162	2	13.2035	0	0.002406	67.35	6.58996e-06	3	1393.68	-3.25116	8.43098	0
High	lGANVGSAQGPTGLGk	3	24	1	A1E9R0	N-Term(iTRAQ8plex); K16(iTRAQ8plex)	0	0.999029	3	11.5198	0.8529	3	20.1784	0.921343	3	9.68861	0.911493	3	1.24049	0.941936	3	1.10372	0.947731	3	18.087	0.946368	3	20.4266	1.00104	3	10.5065	0	1.065e-06	66.73	6.8326e-05	3	2035.17	-0.528997	49.5042	0
High	aTQIITTHIDILHk	2	4	1	J3MHS6	N-Term(iTRAQ8plex); K14(iTRAQ8plex)	0	0.950962	2	18.2263	0.733514	2	2.1327	0.901133	2	5.44824	0.967496	2	30.5219	0.893019	2	0.346509	0.815182	2	12.1827	0.762962	2	5.7553	1.03113	2	14.2408	0	2.651e-09	66.35	5.64981e-05	2	2212.33	-0.9711	61.1175	0
High	iVATRPSPPLGVGGGLTFGAVSAAGR	1	12	1	W5EGK1	N-Term(iTRAQ8plex)	0	0.968791	1		1.60355	1		0.906673	1		1.07911	1		1.18959	1		1.10328	1		1.07447	1		1.02671	1		0	1.274e-11	65.8	9.0113e-05	3	2712.55	-0.0680429	67.7867	0
High	aGGAyTMNTASAVTVR	3	10	1	I1PXU0	N-Term(iTRAQ8plex); Y5(iTRAQ8plex)	0	0.94461	3	1.60518	1.18099	3	4.51677	1.03701	3	2.08555	1.06914	3	8.07481	1.05604	3	10.7469	1.32964	3	0.251687	1.30324	3	0.0694515	1.04724	3	1.24117	0	3.711e-09	65.22	9.80281e-05	2	2178.18	-0.908707	58.2053	0
High	tVSSGISGASYYTGTFNTVNR	5	9	1	J3MHV4	N-Term(iTRAQ8plex)	0	1.021	5	2.36013	0.985108	5	20.8278	0.978131	5	3.59403	1.07898	5	13.5832	1.05109	5	1.77222	1.01653	5	8.51637	1.08771	5	20.3294	0.982382	5	2.11429	0	3.294e-07	65.12	5.65387e-05	3	2486.25	0.578244	49.5564	0
High	tVNRPYGGVLSGTAVR	18	16	1	K7TQX0	N-Term(iTRAQ8plex)	0	1.0185	18	3.61523	1.3669	18	14.6905	1.09707	18	12.0434	1.16002	18	15.0001	1.15101	18	16.9078	1.19332	18	8.92369	1.21171	18	12.8805	0.984496	18	3.22606	0	4.742e-09	64.62	0.000110515	2	1951.1	-2.00339	58.4245	0
High	kQIGMIAGGTGITPMLQVVR	3	4	1	C5XND6	N-Term(iTRAQ8plex); K1(iTRAQ8plex)	0	1.00568	3	2.12372	1.04423	3	20.4913	0.888668	3	7.64822	0.680755	3	19.8386	1.04914	3	17.6027	0.791026	3	10.3497	0.842688	3	29.1174	0.995385	3	1.84635	0	1.217e-09	64.56	0.000107276	3	2678.56	-2.23702	70.1654	1
High	tkPHVNIGTIGHVDHGk	40	5	1	C0P699	N-Term(iTRAQ8plex); K2(iTRAQ8plex); K17(iTRAQ8plex)	0	1.01799	40	4.18668	0.664606	40	21.5737	0.999438	40	10.6977	1.20559	40	10.1408	1.15943	40	15.204	0.968256	40	16.8757	0.925873	40	14.9684	0.984924	40	3.66345	0	1.081e-11	64.35	0.000113711	3	2722.58	-1.99723	38.6357	0
High	vAcIGAWHPAR	6	17	1	I1IN75	N-Term(iTRAQ8plex); C3(Carbamidomethyl)	0	0.987155	6	5.52235	1.16583	6	34.5947	1.05586	6	1.26091	1.26883	6	3.52539	1.2188	6	16.4506	1.09668	6	3.81616	1.15795	6	10.402	1.01112	6	4.32179	0	1.424e-06	63.52	9.21721e-05	3	1541.83	-2.35074	46.1129	0
High	qLVATGkPESFGGPFLVPSYR	35	3	1	B6T3B2	N-Term(iTRAQ8plex); K7(iTRAQ8plex)	0	0.978167	34	14.5145	0.641122	28	35.6502	0.659004	33	28.1096	0.926843	32	38.3579	0.983238	32	44.4486	0.791904	31	29.4504	0.821993	29	24.4681	1.02741	35	14.1249	0	6.86e-09	62.58	0.000206781	4	2858.6	-1.23542	67.7924	0
High	aVGAAAVVGSHTAk	1	8	1	C0P568	N-Term(iTRAQ8plex); K14(iTRAQ8plex)	0	1.01066	1		0.785345	1		1.03054	1		0.867222	1		0.922367	1		0.995374	1		0.869471	1		0.991162	1		0	1.872e-10	62.38	0.000178343	2	1847.09	-1.03382	39.5868	0
High	kVPVVVGNcTGFAVNR	8	17	1	K3YTU3	N-Term(iTRAQ8plex); K1(iTRAQ8plex); C9(Carbamidomethyl)	0	0.975432	8	4.05218	1.00608	8	37.2556	1.0705	8	23.9822	0.830134	8	28.3411	0.843807	8	18.9933	0.974655	8	23.0546	1.02023	8	31.3188	1.02091	8	3.31237	0	4.034e-10	62.18	0.000234933	3	2325.32	-3.73059	50.8373	1
High	sHINIVVIGHVDSGk	2	9	2	C4JA47;B6SKA7	N-Term(iTRAQ8plex); K15(iTRAQ8plex)	0																									0	1.366e-08	62.1	0.000192994	3	2183.27	-2.05561	45.2787	0
High	rQPLAALVPR	11	2	1	K3XLM1	N-Term(iTRAQ8plex)	0	0.975728	11	21.3607	0.995024	11	16.6148	0.943118	10	8.68435	1.06857	11	20.6754	1.07402	10	28.3026	0.998583	10	11.3279	0.991225	10	10.1522	1.03218	10	11.0493	0	8.035e-06	61.8	0.000185655	3	1424.9	-2.31136	48.6469	1
High	tGNAIITGASSGLGLATAk	4	1	1	Q42850	N-Term(iTRAQ8plex); K19(iTRAQ8plex)	0	1.1044	4	5.77338	0.326467	4	214.584	0.722082	4	30.0534	1.5232	4	8.56664	1.46685	4	20.6889	0.53871	4	36.8903	0.517689	4	52.1781	0.91019	4	5.95902	0	8.585e-06	61.8	0.000162167	2	2311.38	13.3454	47.8748	0
High	aAHLVDSTNQVGHFQk	3	37	2	C5YT23;K3Z3P9	N-Term(iTRAQ8plex); K16(iTRAQ8plex)	0																									0	1.93e-10	61.43	0.000254469	3	2360.28	-5.56666	43.1635	0
High	iTkPSTILASNTSSISITR	10	1	1	K3XKH5	N-Term(iTRAQ8plex); K3(iTRAQ8plex)	0	0.95258	10	3.37151	2.47762	10	41.4867	2.33385	10	41.9758	1.13172	10	6.22702	1.16419	10	11.1143	1.983	10	29.9365	1.98359	10	28.2971	1.04047	10	2.58292	0	2.039e-07	61.06	0.000222847	4	2598.52	-2.24876	57.5871	0
High	vYyGTAASAANYGGYGGNASk	8	4	1	K3YL88	N-Term(iTRAQ8plex); Y3(iTRAQ8plex); K21(iTRAQ8plex)	0	0.929665	7	2.91034	1.10466	7	13.6536	0.914561	7	1.23286	1.09492	7	4.31619	1.04507	7	5.439	1.28419	7	3.55828	1.29468	7	13.788	1.05993	7	2.13066	0	6.857e-12	60.87	0.000249345	3	2954.53	-3.97669	47.4699	0
High	nSNVPAGLFFQHAGHR	6	5	1	K3XIS8	N-Term(iTRAQ8plex)	0	0.962268	6	4.90967	1.20846	6	33.6057	0.951948	6	17.6426	1.05858	6	19.9861	0.971164	6	25.5053	1.20174	6	17.5101	1.17764	6	21.3864	1.03194	6	3.85034	0	3.568e-07	60.85	0.00018928	3	2056.07	-1.59147	51.854	0
High	vILSSHLGRPk	50	7	2	K3Z5U9;C5Z0B5	N-Term(iTRAQ8plex); K11(iTRAQ8plex)	0																									0	0.000814	60.83	0.000156699	2	1815.14	-2.14523	86.6307	0
High	gTIAGGGVIPHIHk	57	22	1	W5FFM2	N-Term(iTRAQ8plex); K14(iTRAQ8plex)	0	1.0252	57	6.95379	0.66305	54	36.4447	0.811041	57	15.7538	0.77507	56	18.8781	0.827681	56	19.8809	0.711143	56	19.6624	0.695341	56	29.6096	0.978815	57	5.99642	0	3.402e-08	60.4	0.00027301	3	1965.18	-2.50165	91.0425	0
High	vISGPGEkPMIVVQHk	6	2	1	C5YPZ1	N-Term(iTRAQ8plex); K8(iTRAQ8plex); K16(iTRAQ8plex)	0	0.994044	6	5.85403	1.00011	6	16.3222	1.27863	6	15.8663	1.10118	6	6.79227	1.03508	6	9.5957	0.999854	6	12.5766	0.960342	6	11.4051	1.00515	6	4.9288	0	3.323e-06	60.29	0.00018044	2	2631.58	-0.0717065	46.9446	0
High	gNAGGMHHHR	3	17	1	K3YZ28	N-Term(iTRAQ8plex)	0	1.01184	3	2.41501	1.07973	3	47.1827	1.26606	3	0.340677	1.29665	3	7.09976	1.36738	3	16.5648	1.10441	3	32.438	0.981223	3	50.7177	0.990154	3	2.12771	0	8.21e-06	59.72	5.045e-05	3	1377.68	-1.08761	9.49003	0
High	tQkPVVAFIAGLTAPPGR	11	6	1	J3MMC9	N-Term(iTRAQ8plex); K3(iTRAQ8plex)	0	0.987386	10	6.17791	0.920593	9	3.71392	0.841974	8	17.7878	0.782429	9	14.7822	0.756801	8	19.7309	0.727424	8	10.4394	0.726414	9	20.8535	1.01083	10	5.19689	0	5.646e-09	58.79	0.000287778	3	2431.46	-1.34217	77.2414	0
High	sGHIVTNFHVIR	7	8	1	C5YVY7	N-Term(iTRAQ8plex)	0	1.06911	7	4.93571	0.983411	7	51.2785	1.08792	7	18.4841	1.07634	7	4.46742	1.1571	7	12.5697	0.81387	7	18.2753	0.794153	7	30.0319	0.941532	7	4.60764	0	1.995e-05	58.38	0.000539024	4	1683.96	-1.32612	42.2487	0
High	vLANADTPEDALAAR	1	2	1	K7UZT6	N-Term(iTRAQ8plex)	0	1.02776	1		0.675005	1		0.924266	1		1.13527	1		1.15809	1		0.884197	1		1.03244	1		0.97664	1		0	2.272e-05	58.32	0.000401868	2	1830.98	-1.32551	57.1619	0
High	kVAILGAAGGIGQPLALLmk	1	8	1	K3XL70	N-Term(iTRAQ8plex); K1(iTRAQ8plex); M19(Oxidation); K20(iTRAQ8plex)	0	0.85103	1		1.29167	1		0.959476	1		1.40507	1		1.68744	1		1.14875	1		1.48869	1		1.1267	1		0	2.977e-08	58.3	0.000131049	4	2849.76	-5.17379	78.7055	1
High	kGLWASPTPSPLLPTLR	2	4	1	I1P335	N-Term(iTRAQ8plex); K1(iTRAQ8plex)	0	0.999736	1		1.03238	1		1.27913	1		0.701043	1		0.80971	1		0.840906	1		0.768067	1		1.00044	1		0	2.987e-09	58.16	0.000355923	3	2442.46	-2.42716	68.4672	1
High	gFGFVNFVHR	5	14	1	W5GHR7	N-Term(iTRAQ8plex)	0	0.988746	4	13.3	1.45927	5	38.5266	1.07314	5	55.0034	1.60166	5	20.0648	1.64325	5	22.6939	0.933143	4	50.3262	1.4851	5	36.2762	1.05591	5	23.8946	0	0.0003018	58.09	0.000340516	3	1483.81	-2.557	94.0918	0
High	lRPNSSGSQTVQMAR	4	6	1	Q0JCA4	N-Term(iTRAQ8plex)	0	1.00641	4	3.90687	1.93484	4	24.1503	1.60438	4	31.6511	0.973582	4	6.26292	1.00036	4	11.2117	1.18525	4	13.8992	1.23398	4	16.3265	0.994248	4	3.3524	0	2.772e-09	57.95	0.000414198	3	1936.03	-3.33492	33.7685	0
High	gVYNMSHGIGk	2	8	1	M0ZFW5	N-Term(iTRAQ8plex); K11(iTRAQ8plex)	0	1.02641	2	2.85258	1.19989	2	55.9073	0.85122	2	10.7443	0.846913	2	0.958671	0.772382	2	16.5205	0.694236	2	29.0554	0.63504	2	43.1881	0.97748	2	2.5432	0	2.519e-07	57.77	0.000490966	2	1770.97	-2.78331	40.5736	0
High	aSVGFQAGVk	1	1	1	I1R0P5	N-Term(iTRAQ8plex); K10(iTRAQ8plex)	0	1.01921	1		0.88593	1		0.95007	1		1.09715	1		1.05489	1		1.09065	1		0.96129	1		0.983901	1		0	1.021e-06	57.65	0.000580911	2	1571.93	-2.02559	41.4011	0
High	tNWGIGHGLk	9	13	1	T1LA99	N-Term(iTRAQ8plex); K10(iTRAQ8plex)	0	1.05066	9	3.19677	0.673708	9	25.0149	0.730914	9	26.006	1.30663	9	7.98657	1.26277	9	8.87306	0.987894	9	5.67562	1.02889	9	20.1014	0.9572	9	3.04255	0	1.847e-06	57.59	0.000551543	2	1690.98	-3.97657	59.7305	0
High	kTPIVVGNcTGFAVNR	3	17	1	W5DHM4	N-Term(iTRAQ8plex); K1(iTRAQ8plex); C9(Carbamidomethyl)	0	1.00549	3	2.03117	0.962642	3	17.9378	0.969101	3	3.45471	0.886423	3	32.874	0.913737	3	29.043	0.927021	3	23.7862	0.951816	3	21.2668	0.995546	3	1.76423	0	4.504e-09	57.55	0.000698599	3	2341.31	-6.6406	47.9875	1
High	lAVHSGAAGIIVSNHGAR	1	11	1	C5WY71	N-Term(iTRAQ8plex)	0	1.08897	1		0.705041	1		0.935943	1		1.10494	1		1.24457	1		0.974754	1		1.12919	1		0.924672	1		0	5.15e-06	57.02	0.000668817	3	2034.15	-1.63807	43.0082	0
High	rVTVVSGLSGADR	2	3	1	C5WVY3	N-Term(iTRAQ8plex)	0	1.00714	2	1.71954	1.00251	2	29.5242	0.866804	2	23.3309	0.831565	2	11.4385	0.845077	2	16.8228	0.874095	2	4.93118	0.784967	2	17.5495	0.994041	2	1.47923	0	1.839e-05	56.55	0.000548626	3	1620.93	-1.40275	38.6692	1
High	rQQPSSAPSSNPFSAIR	1	3	1	K3ZT77	N-Term(iTRAQ8plex)	0	1.0627	1		0.955991	1		1.16712	1		1.15165	1		1.10751	1		1.13748	1		1.25385	1		0.946976	1		0	8.309e-09	56.49	0.000599677	3	2134.13	-0.119495	46.0595	1
High	rPSILALSR	16	20	2	B7ZYI1;C5Z147	N-Term(iTRAQ8plex)	0																									0	0.008196	56.42	0.000507262	3	1316.83	-3.54097	43.5431	0
High	mSGGDHIHSGTVVGk	29	48	3	P56647;W5HGR2;M8A2T1	N-Term(iTRAQ8plex); K15(iTRAQ8plex)	0																									0	8.89e-10	56.35	0.000673319	2	2090.12	-3.42876	34.4529	0
High	qATINIGTIGHVAHGk	4	13	1	C5XBM7	N-Term(iTRAQ8plex); K16(iTRAQ8plex)	0	1.00638	4	6.61214	1.20902	4	23.6613	1.06453	4	12.6227	0.970792	4	15.2486	1.07766	4	1.09709	1.12998	4	8.31358	1.10454	4	15.4819	0.994707	4	5.85061	0	6.627e-08	56.3	0.000779808	3	2225.3	2.17498	49.7882	0
High	lVNFTHLmPTR	2	15	1	W5HZK2	N-Term(iTRAQ8plex); M8(Oxidation)	0	0.960787	1		1.73586	1		0.91455	1		1.08729	1		1.02419	1		1.22598	1		1.28898	1		1.03351	1		0	0.004196	56.15	0.000715122	3	1648.91	-2.54151	54.3362	0
High	fSATAGLGVIHR	8	24	1	C5YFK5	N-Term(iTRAQ8plex)	0	1.00007	8	5.133	1.19003	8	47.5759	0.99509	8	7.1613	1.06964	8	4.98268	1.07559	8	6.04752	1.13959	8	12.0421	1.05505	8	31.7967	1.00014	8	4.49995	0	1.269e-05	56.02	0.000867745	3	1532.88	-1.15232	49.9251	0
High	aAALNIVPTSTGAAk	3	21	2	J3LYJ5;K4AA01	N-Term(iTRAQ8plex); K15(iTRAQ8plex)	0																									0	0.003844	55.88	0.000816511	2	1993.19	-2.45886	55.8233	0
High	gIIIHIHR	4	1	1	Q7XXC5	N-Term(iTRAQ8plex)	0	1.06933	4	13.4826	0.725236	4	28.424	0.712914	4	5.27848	1.15303	4	22.2486	1.1608	4	8.19164	0.788576	4	22.3007	0.71636	4	19.3916	0.9376	4	12.4533	0	0.002582	54.91	0.000346417	3	1262.8	-2.21654	42.506	0
High	kVAILGAAGGIGQPLSLLMk	1	10	1	M0XD86	N-Term(iTRAQ8plex); K1(iTRAQ8plex); K20(iTRAQ8plex)	0	1.06974	1		0.76464	1		0.972583	1		1.33329	1		1.43456	1		1.15848	1		1.16341	1		0.940994	1		0	1.14e-07	54.62	0.000284744	4	2849.77	-3.11594	83.171	1
High	tAAkPkPAASGSPWYGPDR	10	1	1	K3ZDL0	N-Term(iTRAQ8plex); K4(iTRAQ8plex); K6(iTRAQ8plex)	0	1.01234	10	4.34788	0.515155	10	23.3379	0.738431	10	7.63199	0.490402	10	31.2733	0.421393	10	13.4607	0.351328	10	24.5546	0.338894	10	21.7197	0.989728	10	3.78109	0	3.456e-09	54.55	0.0013518	2	2869.61	1.0638	56.206	0
High	aGMTHIVR	8	14	1	I1IN75	N-Term(iTRAQ8plex)	0	1.03246	8	4.93404	1.39978	8	20.6451	1.10961	8	15.2536	1.10753	8	16.3528	1.18794	8	12.743	1.14152	8	10.8314	1.1313	8	9.74462	0.972648	8	4.46241	0	0.002728	54.4	0.000723615	3	1188.68	-1.45712	33.6749	0
High	tVNRPYGGVLSGIAVR	4	2	1	K7UV45	N-Term(iTRAQ8plex)	0	0.950396	4	5.48551	1.09537	4	46.5602	0.835837	4	16.5708	1.7853	4	4.6283	1.5168	4	13.399	1.10891	4	16.0737	1.28369	4	12.2063	1.04186	4	4.33748	0	0.0001078	54.29	0.00113431	2	1963.13	-2.61957	68.2074	0
High	hYAHVDcPGHADYVk	2	18	3	C0P699;M0ZD98;C5WSV4	N-Term(iTRAQ8plex); C7(Carbamidomethyl); K15(iTRAQ8plex)	0																									0	8.092e-10	54.19	0.000598845	3	2377.19	-3.86175	33.2959	0
High	hTLIIYDDLSk	3	11	2	K3Z2W4;Q8S7T5	N-Term(iTRAQ8plex); K11(iTRAQ8plex)	0																									0	2.805e-06	53.93	0.00151979	2	1926.12	-0.12837	54.0878	0
High	kAAYALSQNVk	22	3	1	J3MZJ1	N-Term(iTRAQ8plex); K1(iTRAQ8plex); K11(iTRAQ8plex)	0	0.961943	22	3.36524	0.735929	22	12.171	0.840093	22	6.98559	1.03211	22	7.60854	0.984774	22	10.2748	1.03326	22	10.9979	1.0231	22	7.75597	1.03252	22	2.71599	0	0.0006482	53.82	0.00104921	3	2105.28	-4.17062	61.7979	1
High	sTAASVTPVRPGk	2	7	1	W5FFR1	N-Term(iTRAQ8plex); K13(iTRAQ8plex)	0	1.02912	2	6.05886	1.04004	2	19.854	1.06323	2	2.46501	1.12651	2	1.90188	1.1235	2	1.65644	0.91449	2	6.00418	0.874321	2	7.7405	0.974103	2	5.43426	0	3.344e-05	53.79	0.00127355	2	1879.12	-3.20621	33.2155	0
High	aGRPIPIPGAGNQITQLGHVk	35	6	1	K7W9C9	N-Term(iTRAQ8plex); K21(iTRAQ8plex)	0	0.962796	35	9.72975	0.746872	34	32.2715	0.80124	34	26.7748	1.36294	34	20.1022	1.35705	35	31.5233	1.12742	35	23.3012	1.18292	35	25.097	1.0318	35	7.67026	0	1.427e-08	53.72	0.00112673	4	2732.61	-2.79187	104.278	0
High	kIGQVAIGGPGGNPFLGQQmSSQk	1	5	1	J3MHS6	N-Term(iTRAQ8plex); K1(iTRAQ8plex); M20(Oxidation); K24(iTRAQ8plex)	0	0.871051	1		1.17278	1		1.21997	1		1.0867	1		1.22224	1		1.15154	1		1.17411	1		1.1097	1		0	3.634e-05	53.58	0.00164668	4	3327.85	-4.29522	59.2677	1
High	kVITVITAk	6	1	1	K4A4W0	N-Term(iTRAQ8plex); K1(iTRAQ8plex); K9(iTRAQ8plex)	0	0.984177	6	1.41212	2.42136	6	24.1864	3.27719	6	13.3901	0.763258	6	20.6258	0.681605	6	18.9945	2.18004	6	27.0345	1.96562	6	40.347	1.01365	6	1.15846	0	0.0004662	53.42	0.000277315	2	1885.25	-8.11672	48.681	1
High	kAPGGAPANVAVGIAR	8	12	1	I1GZH8	N-Term(iTRAQ8plex); K1(iTRAQ8plex)	0	1.03816	8	4.60643	1.00583	8	30.9694	1.00371	8	11.984	1.19631	8	9.34758	1.26584	8	4.47378	1.14245	8	8.63512	1.12123	8	8.42249	0.967791	8	4.18021	0	1.644e-08	53.37	0.00111428	3	2057.24	-1.38887	56.5737	1
High	kYAPIcVTMPTAk	13	1	1	C5XVT0	N-Term(iTRAQ8plex); K1(iTRAQ8plex); C6(Carbamidomethyl); K13(iTRAQ8plex)	0	1.03306	13	3.14106	0.591621	12	76.4549	0.651001	13	16.1	0.81414	13	16.0098	0.714459	13	33.0787	0.709921	12	36.4305	0.684756	12	45.7312	0.972139	13	2.77797	0	2.425e-07	53.31	0.00168511	3	2392.38	-1.25255	52.1707	1
High	hAGWGVMTSHR	6	13	1	W5G2N5	N-Term(iTRAQ8plex)	0	1.02557	6	6.16962	1.3568	6	8.05816	1.32118	6	8.71186	1.07611	6	14.0523	1.07242	6	5.00487	1.00169	6	11.4887	0.981652	6	12.5078	0.9783	6	5.45858	0	4.65e-06	53.09	0.000563317	3	1542.79	-0.762721	30.0174	0
High	vHGGGLSGQAQAIcLGVAR	24	5	1	J3LT78	N-Term(iTRAQ8plex); C14(Carbamidomethyl)	0	1.03047	24	12.4438	0.853157	23	18.9103	0.84007	24	22.6865	0.917048	24	26.1889	0.992693	24	20.4477	0.936908	24	30.2958	0.908746	24	28.1519	0.974154	24	11.1617	0	3.463e-10	53.07	0.00156879	3	2155.17	-2.33377	62.7216	0
High	lYQPVHLLVGTPGR	3	21	1	M7ZCW7	N-Term(iTRAQ8plex)	0	0.979537	3	7.74501	1.43045	3	6.22603	1.0027	3	1.40093	1.01879	3	16.6632	1.13169	3	11.2426	1.07002	3	0.717835	1.31483	3	7.0296	1.01759	3	6.03968	0	2.659e-05	53.03	0.00172615	2	1854.08	-4.06132	61.6989	0
High	lcGGGGGGkPNFAQAGGR	1	14	1	K3XV85	N-Term(iTRAQ8plex); C2(Carbamidomethyl); K9(iTRAQ8plex)	0	0.955004	1		0.682665	1		0.645112	1		0.831208	1		0.771217	1		0.728682	1		0.846975	1		1.03842	1		0	6.456e-06	53.01	0.00137534	2	2269.19	-7.21724	56.3236	0
High	rLVQTLAAPSVLSQR	14	2	1	C5XD64	N-Term(iTRAQ8plex)	0	0.958826	14	17.8073	1.32805	14	14.8223	1.14679	14	16.7672	1.14428	14	13.9255	1.09663	14	19.4902	1.0355	14	20.599	1.15604	14	17.6035	1.03516	14	15.637	0	4.388e-07	53	0.0014121	3	1943.17	-0.88876	103.234	1
High	gARPPLLSPPPPITALAPPPVR	3	1	1	K4AJP9	N-Term(iTRAQ8plex)	0	1.10672	3	3.31839	1.05173	3	60.2774	0.909207	3	23.7139	0.925117	3	7.29324	0.936425	3	28.7745	0.934052	3	1.83471	0.909484	3	50.8767	0.909601	3	3.3519	0	1.361e-10	52.99	0.00109008	3	2518.51	-2.35037	70.5202	0
High	tkPHVNVGTIGHVDHGk	2	7	1	C5WSV4	N-Term(iTRAQ8plex); K2(iTRAQ8plex); K17(iTRAQ8plex)	0	0.994721	2	7.94437	0.759329	2	1.36224	1.13816	2	6.64046	1.10214	2	8.27406	1.01245	2	17.3556	0.949521	2	10.329	0.944725	2	35.147	1.00247	2	6.69107	0	2.559e-07	52.74	0.00167348	3	2708.57	0.908566	38.4104	0
High	nMSVIAHVDHGk	7	30	1	C5XJZ3	N-Term(iTRAQ8plex); K12(iTRAQ8plex)	0	1.01717	7	1.01591	1.12408	7	40.8074	1.15927	7	5.9964	1.10456	7	13.1713	1.1434	7	12.3522	1.02045	7	6.73946	1.02627	7	6.20874	0.985629	7	0.895938	0	3.93e-06	52.41	0.00196377	3	1916.06	-2.22706	39.5268	0
High	tNFGIGHSIk	12	9	1	P0C356	N-Term(iTRAQ8plex); K10(iTRAQ8plex)	0	1.03363	12	2.19003	0.646565	12	34.3827	0.752891	12	16.6979	0.98985	12	10.6116	0.935775	12	7.86963	0.834858	12	10.3527	0.792553	12	4.39904	0.97166	12	1.97463	0	3.092e-06	52.2	0.00201165	2	1681.98	-3.36025	58.3299	0
High	gGmTSHAAVVAR	6	18	3	K7UZT6;Q6AVA8;C5WVJ1	N-Term(iTRAQ8plex); M3(Oxidation)	0																									0	0.0003277	52.07	0.00113215	2	1476.79	-1.58406	17.5245	0
High	vAGFTTHLmR	3	11	1	W5AH72	N-Term(iTRAQ8plex); M9(Oxidation)	0	1.0075	3	7.54664	2.03981	3	51.0202	1.48938	3	12.1693	1.27343	3	9.12546	1.2483	3	14.2821	1.60891	3	5.46017	1.4743	3	21.3246	0.993847	3	6.81589	0	0.0002516	52.06	0.00140266	3	1452.79	-2.17404	59.6083	0
High	iFPGVAHGWSVR	1	4	1	K7UJV3	N-Term(iTRAQ8plex)	0	0.944412	1		2.18604	1		2.09031	1		1.42688	1		1.14034	1		1.84952	1		1.73665	1		1.04741	1		0	0.001294	51.94	0.0019336	3	1629.91	-2.67108	59.6407	0
High	kYQAFAQTLQQSR	38	60	1	W5CZ55	N-Term(iTRAQ8plex); K1(iTRAQ8plex)	0	0.961982	38	6.3547	1.69966	38	21.2094	1.36743	38	16.9581	0.957342	38	9.72164	0.962911	38	14.6075	1.24713	38	13.6967	1.32437	38	14.4859	1.03249	38	5.10877	0	1.436e-06	51.58	0.00235196	3	2177.22	-4.2884	67.8293	1
High	rESTSLWGR	2	11	1	I1IY24	N-Term(iTRAQ8plex)	0	1.03365	2	1.17583	1.11889	2	0.457002	0.714756	2	17.1296	0.724045	2	12.8187	1.15025	2	31.5547	1.04496	2	6.55311	1.43509	2	68.8882	0.971591	2	1.06212	0	0.0003204	51.54	0.00141028	3	1395.76	-2.30992	34.9622	1
High	tcTAYPAVkPVLVAAGAk	4	3	1	K3Z6Y9	N-Term(iTRAQ8plex); C2(Carbamidomethyl); K9(iTRAQ8plex); K18(iTRAQ8plex)	0	0.966458	4	3.03472	0.920917	4	11.5949	0.964882	4	4.91129	0.806644	4	4.97142	0.765329	4	2.22189	1.03188	4	1.88034	1.03266	4	13.7635	1.02848	4	2.43624	0	8.945e-06	51.51	0.00166656	2	2729.61	-0.661797	57.2955	0
High	hAALFTSTVMSR	4	9	1	J3MLI7	N-Term(iTRAQ8plex)	0	0.990134	4	2.1651	0.805688	4	8.3181	0.578024	4	8.1221	0.916941	4	22.527	0.845195	4	34.0592	0.836837	4	14.7323	0.858311	4	11.9993	1.00846	4	1.79888	0	1.207e-06	51.38	0.00166916	3	1624.88	-1.7102	45.4438	0
High	gASYYNcRPGAQANPYSR	7	1	1	K3XSQ8	N-Term(iTRAQ8plex); C7(Carbamidomethyl)	0	1.06655	7	1.74379	0.982343	7	12.3961	0.969183	7	13.9832	0.896036	7	13.0918	0.870131	7	8.80365	0.803401	7	7.72035	0.784825	7	13.1482	0.943704	7	1.69283	0	1.227e-07	51.25	0.000465684	2	2336.11	-2.86018	54.2063	0
High	kVVNAVSVIVGPk	7	9	1	K7UQM5	N-Term(iTRAQ8plex); K1(iTRAQ8plex); K13(iTRAQ8plex)	0	0.977833	7	4.64373	0.57762	7	36.2666	0.87844	7	13.7348	0.844182	7	7.14096	0.973381	7	17.9942	0.906321	6	23.805	0.911866	7	24.6649	1.01903	7	3.67809	0	9.4e-05	51.15	0.00045658	2	2222.43	-4.62482	58.976	1
High	kITFTGSTAVGk	3	15	1	M0XSQ4	N-Term(iTRAQ8plex); K1(iTRAQ8plex); K12(iTRAQ8plex)	0	1.05068	3	5.14491	0.666924	3	2.88132	1.13902	3	6.13292	0.786146	3	4.02023	0.72066	3	6.00481	0.815381	3	8.44067	0.742182	3	13.7139	0.957181	3	4.961	0	4.941e-08	51.11	0.00168717	3	2122.28	-7.96697	58.8529	1
High	lQALGIkPVILTGR	3	5	1	K3Z9A7	N-Term(iTRAQ8plex); K7(iTRAQ8plex)	0	0.89973	3	3.53759	0.719339	3	20.5439	1.01668	3	7.04956	2.02224	3	16.0052	1.78184	3	2.41506	1.61348	3	6.27242	1.72285	3	4.5789	1.08535	3	2.43991	0	2.909e-06	51.05	0.00044248	2	2087.35	-3.58973	72.8037	0
High	kLPLIYLAATAGAR	1	3	2	C5YP96;K4A4N3	N-Term(iTRAQ8plex); K1(iTRAQ8plex)	0																									0	2.862e-07	50.87	0.00111843	3	2066.29	-3.54484	74.6822	1
High	kVIAAMTVGk	4	15	1	M0UYQ3	N-Term(iTRAQ8plex); K1(iTRAQ8plex); K10(iTRAQ8plex)	0	0.927798	4	5.66801	0.954538	4	11.7563	1.01008	4	7.19198	0.909648	4	3.04599	0.897755	4	11.1038	0.927399	4	4.73809	0.916491	4	9.27491	1.06128	4	4.06771	0	7.062e-06	50.76	0.00121764	3	1930.22	-3.25148	65.1906	1
High	gIQGATSHcLGQNFAk	1	12	1	C5YZU3	N-Term(iTRAQ8plex); C9(Carbamidomethyl); K16(iTRAQ8plex)	0	1.03022	1		1.08064	1		1.29567	1		1.15595	1		1.14985	1		1.21122	1		1.18348	1		0.974553	1		0	3.134e-07	50.75	0.00258308	3	2297.22	-1.71949	43.5782	0
High	rPLALALQSR	3	6	1	K3ZED7	N-Term(iTRAQ8plex)	0	0.974555	3	0.087335	1.05985	3	2.31061	1.05528	3	17.8182	1.00596	3	10.8252	1.0046	3	16.0356	1.11389	3	10.9277	1.09605	3	0.374049	1.02182	3	0.0707614	0	3.884e-05	50.44	0.00213081	3	1428.89	-1.28424	46.9513	0
High	tAVAVAYTkPGR	13	8	1	B6TVN0	N-Term(iTRAQ8plex); K9(iTRAQ8plex)	0	0.991683	13	1.50119	1.21988	13	16.6873	1.24443	13	7.58227	1.05749	13	4.55048	1.07254	13	7.66111	1.24815	13	9.2218	1.3004	13	6.4755	1.00727	13	1.26663	0	1.163e-05	50.43	0.0024808	3	1842.1	-4.65186	55.8606	0
High	nPFVVcGATYVPIyR	2	10	1	C5XLU5	N-Term(iTRAQ8plex); C6(Carbamidomethyl); Y14(iTRAQ8plex)	0	0.921407	2	3.76165	1.19071	2	0.901011	0.902599	2	5.60885	0.932974	2	7.04019	0.833506	2	1.1086	1.07292	2	16.2975	1.25416	2	0.604264	1.06651	2	2.75905	0	3.371e-06	50.43	0.00326969	3	2364.29	-2.60425	65.0744	0
High	gHGVWHFDQk	3	5	1	C7J958	N-Term(iTRAQ8plex); K10(iTRAQ8plex)	0	1.01439	3	1.07307	1.0589	3	7.95807	1.23381	3	15.2988	1.09172	3	1.33125	1.2016	3	3.74292	0.866747	3	3.80503	0.78868	3	7.90464	0.987992	3	0.941824	0	0.0001049	50.36	0.00258738	2	1818.98	-5.01769	38.3996	0
High	gHYLNATAGTcEEMIk	3	58	2	P56647;W5HGR2	N-Term(iTRAQ8plex); C11(Carbamidomethyl); K16(iTRAQ8plex)	0																									0	1.942e-05	50.27	0.00179957	2	2403.22	-2.47632	45.2373	0
High	lFHSGLAHk	4	11	1	T1MV70	N-Term(iTRAQ8plex); K9(iTRAQ8plex)	0	1.02056	4	2.52591	1.38409	4	21.6823	1.29985	4	8.83894	1.06266	4	3.53513	1.09507	4	15.6778	1.18097	4	7.48946	1.08602	4	9.85018	0.982641	4	2.20664	0	1.943e-05	50.15	0.00273779	2	1617.96	-2.62694	38.6293	0
High	kLPLIYLAANSGAR	3	17	1	K3Y4M1	N-Term(iTRAQ8plex); K1(iTRAQ8plex)	0	1.01954	3	4.39867	0.74345	3	1.69449	0.813738	3	27.2582	1.41267	3	25.0684	1.28415	3	4.68969	1.03071	3	6.47673	0.966085	3	5.824	0.983619	3	3.76562	0	3.551e-05	50.04	0.00212088	3	2095.28	-2.96509	68.3187	1
High	kNVATFLVQAGLAk	6	9	1	B4FLV6	N-Term(iTRAQ8plex); K1(iTRAQ8plex); K14(iTRAQ8plex)	0	1.05174	2	0.0207057	0.651527	2	21.8194	0.706433	2	0.0967981	0.892739	2	18.3351	0.973206	2	20.0561	0.792909	2	14.5178	0.852083	2	17.5804	0.956283	2	0.0193353	0	3.563e-06	50.02	0.00145976	3	2372.47	-3.65277	68.8854	1
High	vcPIHLHPR	5	7	1	K7UNI0	N-Term(iTRAQ8plex); C2(Carbamidomethyl)	0	1.02311	5	2.42742	1.30548	5	17.7189	1.16559	5	2.99674	0.856977	5	5.1657	0.971045	5	6.25361	0.890601	5	18.854	0.962402	5	7.14291	0.98059	5	2.11764	0	0.009945	49.99	0.00302796	4	1432.81	-0.379351	34.4947	0
High	aRPGAPAPASSR	1	1	1	K3XMY7	N-Term(iTRAQ8plex)	0	1.09786	1		1.31423	1		1.25315	1		2.01064	1		2.02441	1		1.96836	1		1.71575	1		0.917124	1		0	7.39e-06	49.95	0.00280309	3	1441.81	-2.86342	15.0219	0
High	aASFNIIPSSTGAAk	2	39	2	K7UBU0;K3YIS9	N-Term(iTRAQ8plex); K15(iTRAQ8plex)	0																									0	6.836e-06	49.91	0.00362689	3	2043.16	-2.23191	58.7753	0
High	gGMTSHAAVVAR	9	18	3	K7UZT6;Q6AVA8;C5WVJ1	N-Term(iTRAQ8plex)	0																									0	2.963e-07	49.87	0.00212929	2	1460.79	-2.24121	28.3022	0
High	kTYQSSLGNk	2	11	1	M0X340	N-Term(iTRAQ8plex); K1(iTRAQ8plex); K10(iTRAQ8plex)	0	1.07705	2	4.18895	0.659983	2	18.3549	0.815204	2	2.39157	0.900585	2	2.9269	0.912531	2	11.6409	0.738299	2	7.49438	0.669889	2	2.18125	0.934071	2	4.10106	0	6.212e-06	49.72	0.00338058	3	2038.2	-0.571188	52.5098	1
High	tFcIPHGGGGPGMGPIGVk	2	18	1	J3L3E8	N-Term(iTRAQ8plex); C3(Carbamidomethyl); K19(iTRAQ8plex)	0	0.998741	2	5.05648	0.927871	2	5.07151	0.669759	2	1.75305	0.915107	2	10.0096	0.888959	2	12.2294	0.859404	2	8.75536	0.923567	2	12.8096	1.00037	2	4.28576	0	3.702e-08	49.7	0.00344976	3	2447.31	-2.34507	57.0439	0
High	skFPWTYSAk	5	12	1	K7TKN6	N-Term(iTRAQ8plex); K2(iTRAQ8plex); K10(iTRAQ8plex)	0	1.01636	5	2.5522	0.41422	5	1.1837	0.641349	5	9.05792	0.736949	5	2.9018	0.674942	5	10.1258	0.61056	5	9.34553	0.604256	5	8.70858	0.986316	5	2.26954	0	8.952e-05	49.6	0.00361947	3	2127.23	-3.61802	66.6319	1
High	rPQGSPLTVIGR	5	2	1	C5XVS5	N-Term(iTRAQ8plex)	0	1.00104	5	4.31868	1.01822	5	39.6996	1.0603	5	2.29591	1.02336	5	27.8613	0.935533	5	8.2994	0.948912	5	3.75912	0.914708	5	19.8906	0.999328	5	3.77434	0	1.885e-05	49.44	0.0035767	3	1584.95	-1.58309	42.658	0
High	hAIYLPHTAGR	5	1	1	K3ZJX2	N-Term(iTRAQ8plex)	0	1.01536	5	1.92605	1.43162	5	10.7679	1.14622	5	15.547	1.03994	5	11.7376	0.980872	5	8.48942	0.891415	5	2.02963	0.83386	5	10.2555	0.987165	5	1.6618	0	2.029e-05	49.3	0.00310114	3	1539.87	-1.09435	34.4564	0
High	yAPIcVTMPTAk	2	1	1	C5XVT0	N-Term(iTRAQ8plex); C5(Carbamidomethyl); K12(iTRAQ8plex)	0	0.959749	2	0.181419	0.721769	2	15.7175	0.644692	2	24.958	0.727687	2	6.12157	0.767596	2	7.3151	0.729298	2	13.8455	0.735021	2	10.9747	1.03439	2	0.142922	0	0.0003426	49.14	0.00423599	2	1960.08	-1.0671	69.0083	0
High	aLAATAGVHR	8	10	1	K3ZH55	N-Term(iTRAQ8plex)	0	1.01866	8	2.50779	1.40965	8	19.9453	1.0603	8	17.2783	0.976406	8	8.39777	1.02091	8	4.95426	1.03309	8	8.76825	0.99955	8	5.07421	0.984254	8	2.20061	0	0.001131	49.04	0.00460222	3	1270.75	-1.48166	33.0054	0
High	qFGIGGALPPkk	18	16	1	K3YJ91	N-Term(iTRAQ8plex); K11(iTRAQ8plex); K12(iTRAQ8plex)	0	0.982727	18	3.41512	1.06251	18	15.4771	1.22564	18	14.2874	1.0915	18	11.9988	1.03439	18	9.71407	1.13055	18	10.2075	1.1615	18	7.82957	1.01478	18	2.85383	0	5.998e-07	49.03	0.00203605	2	2125.32	-4.8698	46.2949	1
High	aHGGVSVFGGVGER	8	34	3	A1E9T1;K3Z2T6;I1I480	N-Term(iTRAQ8plex)	0																									0	1.513e-06	48.94	0.00287773	3	1632.87	-1.38338	40.3098	0
High	gGVGVNVNPGYGkPGGTTVGVGk	2	2	2	C5XJ38;K3XHJ5	N-Term(iTRAQ8plex); K13(iTRAQ8plex); K23(iTRAQ8plex)	0																									0	4.018e-07	48.84	0.00443837	2	2983.71	-0.571159	46.2878	0
High	kIVTIPFPNQAAGk	5	1	1	K3XK67	N-Term(iTRAQ8plex); K1(iTRAQ8plex); K14(iTRAQ8plex)	0	1.01986	5	3.8676	0.731893	5	57.8562	0.927297	5	8.46689	0.829459	5	18.7352	0.901621	5	14.5547	0.733633	5	19.6373	0.832117	5	33.4148	0.98335	5	3.3239	0	5.363e-05	48.76	0.00187661	2	2396.48	-1.11464	55.0098	1
High	vYQGGNVGHLHR	2	7	1	M0VZY4	N-Term(iTRAQ8plex)	0	0.992184	2	5.43904	0.868383	2	6.00766	0.871538	2	2.07757	0.931532	2	8.95464	1.03029	2	7.66347	0.910221	2	9.03298	0.88387	2	6.01989	1.00581	2	4.55486	0	2.302e-06	48.71	0.0028788	3	1640.89	-2.7801	28.6466	0
High	yGGGANSLASGySR	17	3	1	K3ZW37	N-Term(iTRAQ8plex); Y12(iTRAQ8plex)	0	0.91884	17	4.67133	1.0851	17	8.22515	0.77298	17	11.3541	0.799375	17	10.5631	0.796899	17	10.6661	1.12143	17	6.66492	1.21096	17	4.06333	1.06912	17	3.50322	0	8.512e-07	48.69	0.00300363	2	1968.03	-4.86602	42.1499	0
High	gLSPSPLTPLNIATALHR	1	9	1	K3XFR0	N-Term(iTRAQ8plex)	0	0.894883	1		0.356132	1		0.739541	1		1.27185	1		1.13378	1		1.01797	1		0.399512	1		1.08946	1		0	0.0004821	48.59	0.00444332	3	2162.26	-0.295896	73.1094	0
High	gTLLGPLHTPASk	2	1	1	C5XDP9	N-Term(iTRAQ8plex); K13(iTRAQ8plex)	0	0.975374	2	2.15376	1.65589	2	4.15596	1.8433	2	3.75094	1.14589	2	6.35502	1.07784	2	12.9156	1.08636	2	0.071883	1.04207	2	4.41161	1.02096	2	1.74698	0	4.326e-05	48.5	0.00395299	3	1900.14	-2.38968	46.9458	0
High	rPFVIGVSGGTASGk	1	1	1	K3YHD5	N-Term(iTRAQ8plex); K15(iTRAQ8plex)	0	1.01571	1		0.949154	1		1.25202	1		0.855558	1		0.8263	1		1.03709	1		0.963392	1		0.986868	1		0	3.879e-08	48.49	0.00487812	3	2041.18	-9.76816	59.3114	0
High	yDTVHGHWk	22	10	1	K7UBU0	N-Term(iTRAQ8plex); K9(iTRAQ8plex)	0	1.03142	22	6.86042	1.11531	22	30.7152	1.21551	22	9.2404	1.18686	22	8.84749	1.19593	22	8.9398	1.0847	22	24.539	1.07407	22	26.5064	0.973468	22	6.32442	0	0.0001036	48.4	0.00366853	3	1750.94	-4.87495	35.8719	0
High	kPPPMPVYk	4	3	1	C5WQZ0	N-Term(iTRAQ8plex); K1(iTRAQ8plex); K9(iTRAQ8plex)	0	0.988313	4	1.15365	0.69374	4	20.9113	0.755215	4	8.78513	1.38756	4	3.41791	1.3272	4	9.34323	0.982216	4	16.2456	0.902885	4	14.8053	1.01013	4	0.945462	0	0.0001833	48.38	0.00287373	3	1969.2	-2.60043	57.2426	0
High	aVVIHVPyR	42	22	1	C5X7D6	N-Term(iTRAQ8plex); Y8(iTRAQ8plex)	0	1.00576	42	8.83728	1.07534	41	17.4286	1.12312	42	17.5542	1.26586	42	19.2619	1.24252	42	15.1119	1.24263	42	18.1901	1.23934	42	20.146	0.995313	42	8.03884	0	0.002197	48.33	0.00266977	2	1662.03	-3.35194	100.462	0
High	hAALFTSTIMSR	2	2	1	M0UIS5	N-Term(iTRAQ8plex)	0	1.05127	2	10.8722	1.62583	2	16.7685	0.822061	2	45.8786	1.15101	2	15.51	1.08748	2	82.1	1.0392	2	30.5621	1.18224	2	39.1352	0.952051	2	10.1908	0	0.0003624	48.2	0.00361287	3	1638.89	-2.04601	66.4994	0
High	hGVAVIPGSASGGPGyIR	6	8	1	W5DFC7	N-Term(iTRAQ8plex); Y16(iTRAQ8plex)	0	1.0036	6	5.03817	1.34427	6	24.7431	1.30339	6	35.737	1.02159	6	3.64623	1.12007	6	16.8268	1.26467	6	9.27802	1.40658	6	20.5029	0.997114	6	4.47238	0	4.746e-08	48.19	0.00554861	3	2303.3	-2.73057	44.9763	0
High	iLASGVHVVVGTPGR	18	20	1	M0X5Z0	N-Term(iTRAQ8plex)	0	1.0171	18	5.70252	0.917232	18	23.8468	1.09426	18	28.9805	1.02184	18	14.44	1.06104	18	21.3387	1.05584	18	9.42656	1.13564	18	15.8832	0.985668	18	5.00183	0	3.922e-08	48.09	0.0049397	2	1766.06	0.0386907	42.4316	0
High	gHyLNATAGTcEEMIk	4	58	2	P56647;W5HGR2	N-Term(iTRAQ8plex); Y3(iTRAQ8plex); C11(Carbamidomethyl); K16(iTRAQ8plex)	0																									0	2.797e-06	47.99	0.00494356	2	2707.42	-3.65481	43.5754	0
High	lVNFTHLMPTR	6	15	1	W5HZK2	N-Term(iTRAQ8plex)	0	0.926418	3	4.46472	1.39997	3	25.7515	1.08032	3	42.1565	1.30363	3	9.27236	1.38471	2	1.47144	1.56322	2	17.0084	1.36253	3	0.165685	1.06269	3	3.39279	0	0.0002885	47.98	0.00496132	3	1632.92	-2.27907	65.5191	0
High	gLHNQyTLPGAMGPVQVR	1	2	1	K3ZR71	N-Term(iTRAQ8plex); Y6(iTRAQ8plex)	0	1.05243	1		1.41553	1		1.04677	1		1.07092	1		1.01021	1		0.944909	1		0.932012	1		0.955697	1		0	8.207e-07	47.98	0.00618255	4	2546.41	-1.23821	52.6166	0
High	mGHAGAIVSGGk	2	10	1	J3MMC9	N-Term(iTRAQ8plex); M1(Oxidation); K12(iTRAQ8plex)	0	1.04466	2	6.70607	0.897041	2	24.4451	1.13363	2	18.7152	0.701803	2	44.1409	0.697267	2	53.8496	0.819765	2	32.9932	0.659089	2	39.5072	0.960547	2	6.19182	0	2.677e-06	47.96	0.00448196	2	1708.96	1.40146	28.5496	0
High	kPLPNQSNIFTAQGR	7	1	1	C5XIT6	N-Term(iTRAQ8plex); K1(iTRAQ8plex)	0	1.01203	7	3.89743	0.522666	7	46.5393	0.653099	7	27.062	0.922075	7	12.1009	0.916064	7	5.27964	0.752489	7	32.836	0.671773	7	33.9679	0.989995	7	3.46763	0	3.39e-07	47.94	0.00577776	3	2279.3	-1.87126	45.1338	0
High	tFQGPPHGIQVER	7	54	5	P56647;K7U346;W5HGR2;Q0IPF7;M8A2T1	N-Term(iTRAQ8plex)	0																									0	2.655e-07	47.8	0.00431493	3	1769.96	-1.45125	40.9814	0
High	gQFGVTYLATHkPTGR	2	7	1	J3MA68	N-Term(iTRAQ8plex); K12(iTRAQ8plex)	0	1.01951	2	6.85437	1.25237	2	7.7625	1.39515	2	8.16712	1.08679	2	16.4287	1.17352	2	35.7653	1.14878	2	26.6341	1.20165	2	28.6271	0.981913	2	6.04154	0	1.27e-07	47.75	0.00661533	3	2341.31	-4.33071	52.3791	0
High	aGNVGHVLNLGHGIk	2	2	1	C5X0S2	N-Term(iTRAQ8plex); K15(iTRAQ8plex)	0	1.03198	2	5.40871	0.849222	2	2.89384	0.769567	2	23.7688	1.34402	2	21.1928	1.33107	2	20.0303	0.865502	2	0.90752	0.94995	2	3.24811	0.971947	2	4.87557	0	1.448e-07	47.62	0.00544114	3	2094.23	-2.43349	50.6071	0
High	fAQYTGAHAIAGR	16	11	1	J3MMZ5	N-Term(iTRAQ8plex)	0	1.02666	16	4.46524	0.81394	16	37.1903	1.14166	16	20.2651	1.20294	16	11.5628	1.17648	16	16.9917	1.14182	16	18.5134	1.10225	16	18.5439	0.977568	16	3.99544	0	3.439e-07	47.61	0.0038239	2	1666.89	-1.87115	35.4266	0
High	gHSNVWNSHPk	7	12	1	B6SMC7	N-Term(iTRAQ8plex); K11(iTRAQ8plex)	0	1.05026	7	3.20697	0.823502	7	9.57175	1.13716	7	8.29198	1.29153	7	30.1999	1.28925	7	19.5994	0.953568	7	3.9794	0.874911	7	7.46004	0.957533	7	2.9254	0	5.172e-05	47.42	0.00445046	2	1871	-6.99179	25.2517	0
High	nPNRPIASFIFAGPTGVGk	5	5	1	Q2QVG9	N-Term(iTRAQ8plex); K19(iTRAQ8plex)	0	0.963296	5	8.81485	0.823099	5	25.5755	0.81741	5	21.9819	1.36978	5	25.4461	1.59237	5	11.2257	1.22828	5	10.2071	1.28753	5	9.18865	1.03138	5	7.37811	0	3.423e-08	47.22	0.00709842	3	2551.46	-1.99996	67.7189	0
High	kIPLYQHIANLAGNk	7	29	2	K7W6Y1;W5G2N5	N-Term(iTRAQ8plex); K1(iTRAQ8plex); K15(iTRAQ8plex)	0																									0	2.522e-09	47.22	0.0032557	3	2592.57	-3.24915	61.6201	1
High	qYYSVSVLTR	4	2	1	K3XYV6	N-Term(iTRAQ8plex)	0	0.995877	4	4.11074	0.702227	4	13.9275	0.795557	4	15.0598	1.01643	4	6.25569	0.987892	4	10.902	0.88084	4	8.23631	0.723805	4	12.9928	1.00351	4	3.53953	0	0.002782	47.09	0.00588158	3	1519.84	-1.32134	47.4587	0
High	tAENFANFTGEQGYPGGk	1	9	1	C5YAG3	N-Term(iTRAQ8plex); K18(iTRAQ8plex)	0	0.904601	1		0.919786	1		0.752865	1		1.23579	1		1.07149	1		1.39708	1		1.1347	1		1.08121	1		0	1.344e-05	47.09	0.00329893	3	2496.25	-4.8214	57.5539	0
High	gGVGTVHAPNPTNR	6	2	1	C5XUD5	N-Term(iTRAQ8plex)	0	0.991246	6	2.58537	1.42125	6	11.0333	1.18335	6	12.4804	0.865821	6	24.9882	0.890722	6	31.096	0.911697	6	45.68	0.903554	6	38.3892	1.00764	6	2.10769	0	1.347e-08	47.03	0.00462488	2	1680.91	-1.73608	31.4064	0
High	aPGVPHSHTkPYVR	9	18	1	I1H5N3	N-Term(iTRAQ8plex); K10(iTRAQ8plex)	0	1.00436	9	6.47233	0.878314	9	18.1532	1.24601	9	7.41457	1.18992	9	10.022	1.17616	9	21.8087	1.0009	9	2.44868	0.963728	9	6.80226	0.996507	9	5.32132	0	0.0004916	46.89	0.00720655	2	2154.23	-2.12352	31.9152	0
High	kGTISASFVPVLcGSAFk	5	6	1	J3LZY6	N-Term(iTRAQ8plex); K1(iTRAQ8plex); C13(Carbamidomethyl); K18(iTRAQ8plex)	0	0.887424	5	5.63289	0.704748	5	43.709	0.982747	5	6.40554	1.0456	5	25.5767	1.11108	5	19.1754	0.934545	5	16.6656	0.850776	5	5.13953	1.0958	5	3.75113	0	3.45e-08	46.86	0.00677226	3	2781.6	-2.68985	68.8746	1
High	aVALVLPNLk	3	13	1	J3LYJ5	N-Term(iTRAQ8plex); K10(iTRAQ8plex)	0	1.0022	3	2.69055	0.897286	3	52.4491	0.939486	3	1.08214	1.05547	3	29.0334	1.01885	3	0.18495	0.845682	3	2.83991	0.87656	3	11.6151	0.99834	3	2.33237	0	0.001203	46.76	0.00115764	3	1646.08	-2.61295	72.6701	0
High	rPTPGTVQcFGR	2	1	1	B6TVN0	N-Term(iTRAQ8plex); C9(Carbamidomethyl)	0	0.999705	2	2.59097	1.15515	2	10.1026	1.24391	2	2.8883	1.20898	2	16.8906	1.18834	2	19.4627	1.20444	2	6.45226	1.14582	2	4.86459	1.00022	2	2.1987	0	6.953e-06	46.73	0.00493867	3	1679.89	-1.81452	35.4163	0
High	iSkPLAFccIGTNPPPTIAGLQR	1	12	1	M0VSP1	N-Term(iTRAQ8plex); K3(iTRAQ8plex); C8(Carbamidomethyl); C9(Carbamidomethyl)	0	0.838113	1		1.0279	1		0.892455	1		0.63848	1		0.964268	1		0.723965	1		0.716262	1		1.13766	1		0	6.322e-05	46.66	0.00847238	3	3119.73	-0.581346	68.358	0
High	nILVIGPVPGkk	16	25	2	K3Z2V0;B3TN63	N-Term(iTRAQ8plex); K11(iTRAQ8plex); K12(iTRAQ8plex)	0																									0	3.14e-06	46.47	0.0012218	2	2147.4	-2.49042	52.6108	1
High	lkPAAVIIGTR	18	8	1	J3LG96	N-Term(iTRAQ8plex); K2(iTRAQ8plex)	0	1.0031	9	5.92936	2.15279	9	14.5557	2.61819	9	14.3026	0.720552	9	29.5004	0.819675	9	22.3915	1.49332	9	21.7912	1.52235	9	20.3075	0.997583	9	5.25578	0	0.0003582	46.39	0.00193451	4	1747.14	-1.22393	52.6835	0
High	aSALLQHEWRPk	2	4	1	J3MWU8	N-Term(iTRAQ8plex); K12(iTRAQ8plex)	0	1.09633	1		0.700112	1		0.79706	1		1.05072	1		1.08806	1		0.96471	1		0.902019	1		0.91842	1		0	5.121e-08	46.33	0.00767688	2	2044.19	-1.92636	46.0595	0
High	vIYASQLTAkPR	9	34	1	C5XJZ3	N-Term(iTRAQ8plex); K10(iTRAQ8plex)	0	0.980195	9	3.26108	1.31317	9	24.6297	1.2046	9	26.7568	1.00655	9	6.91405	1.04276	9	7.33027	1.05154	9	19.395	1.0833	9	15.6723	1.01703	9	2.72278	0	3.298e-05	46.29	0.00607145	2	1955.18	-4.04	52.4439	0
High	kPVASTINTLAGALYk	1	18	1	M0ZFE4	N-Term(iTRAQ8plex); K1(iTRAQ8plex); K16(iTRAQ8plex)	0	0.973123	1		0.948044	1		1.03773	1		0.848259	1		0.889489	1		0.712833	1		0.841356	1		1.02303	1		0	2.23e-08	46.23	0.00365448	3	2559.57	0.867655	69.9404	0
High	aVALVLPQLk	3	7	1	K4AA01	N-Term(iTRAQ8plex); K10(iTRAQ8plex)	0	0.931848	3	12.8299	0.314991	2	42.2535	0.903012	3	18.7879	1.45189	2	4.48753	1.30812	3	3.60511	0.897895	3	26.1927	0.858167	3	13.7825	1.05808	3	10.3579	0	0.005288	46.19	0.000995406	3	1660.1	-1.50296	73.3494	0
High	kTGIIVLGGGLPk	4	10	1	C5YMC7	N-Term(iTRAQ8plex); K1(iTRAQ8plex); K13(iTRAQ8plex)	0	0.926487	4	4.75692	1.58086	4	7.90418	1.27106	4	4.16918	0.939423	4	12.3762	0.816827	4	9.55765	1.10213	4	3.55833	1.12831	4	7.83703	1.0621	4	3.54969	0	0.0001912	46.04	0.00132656	4	2165.41	-1.21877	56.063	1
High	gTmTTTHSYTGDQR	4	19	2	J3LYJ5;K4AA01	N-Term(iTRAQ8plex); M3(Oxidation)	0																									0	0.00112	46.01	0.000867114	2	1875.88	-1.86546	19.4223	0
High	rTTLVANTSNMPVAAR	1	22	1	K3XWD0	N-Term(iTRAQ8plex)	0	0.997666	1		1.30663	1		1.1227	1		0.771271	1		0.957779	1		1.01035	1		1.06132	1		1.00219	1		0	2.99e-08	45.82	0.00864655	3	2006.11	-2.00788	41.6796	1
High	lTGRPQGLTSLQR	2	4	1	C5XVS5	N-Term(iTRAQ8plex)	0	0.971407	2	0.329455	1.8393	2	1.28152	1.12331	2	9.38228	0.930128	2	9.39168	0.91553	2	10.8305	1.02213	2	16.0339	1.05399	2	15.0041	1.02449	2	0.265237	0	7.621e-05	45.79	0.00794458	2	1731.01	-1.78692	44.9575	0
High	nkPHVNIGTIGHVDHGk	3	1	1	M0ZD98	N-Term(iTRAQ8plex); K2(iTRAQ8plex); K17(iTRAQ8plex)	0	1.02241	3	2.73026	0.708654	3	4.07944	1.04318	3	0.529141	0.604498	3	2.84588	0.549829	3	10.9328	0.674356	3	5.2428	0.603527	3	14.7711	0.981184	3	2.45813	0	1.556e-09	45.79	0.00880271	3	2735.57	-4.08897	39.8566	0
High	kGVTYGSVQVSk	2	15	1	M0XTB7	N-Term(iTRAQ8plex); K1(iTRAQ8plex); K12(iTRAQ8plex)	0	1.04192	2	3.70846	1.60549	2	11.1601	1.08153	2	6.71731	1.18988	2	11.5446	1.2719	2	7.4982	1.15181	2	3.28345	1.11085	2	3.77713	0.964087	2	3.40281	0	5.794e-08	45.64	0.00795361	3	2165.3	-4.00411	39.6925	1
High	nIAVGSHQEVYHPGALk	4	2	1	J3LJZ2	N-Term(iTRAQ8plex); K17(iTRAQ8plex)	0	1.05104	4	4.63822	1.14326	4	2.49781	0.930236	4	10.1787	1.09141	4	6.57091	1.12329	4	7.73368	0.913345	4	18.3553	0.940409	4	11.4831	0.95638	4	4.3922	0	2.33e-10	45.57	0.00986609	3	2428.35	-2.81269	41.7593	0
High	gPFTGQGHk	14	14	1	T1LA99	N-Term(iTRAQ8plex); K9(iTRAQ8plex)	0	1.04493	14	2.65531	0.561991	14	16.7436	0.71125	14	10.5227	1.12666	14	8.03073	1.14184	14	6.36488	0.850448	14	7.52787	0.79697	14	8.64836	0.962063	14	2.44923	0	0.005942	45.49	0.00782633	3	1536.87	-1.19114	28.8245	0
High	aPVVVISHQAVLR	1	14	1	I1PAC3	N-Term(iTRAQ8plex)	0	0.967912	1		1.4486	1		1.19219	1		1.24603	1		1.19371	1		1.28278	1		1.15181	1		1.02746	1		0	4.561e-07	45.45	0.0079743	3	1693.04	-1.78692	48.5457	0
High	sAPQSIWyGPDRPk	29	8	1	K4ADY4	N-Term(iTRAQ8plex); Y8(iTRAQ8plex); K14(iTRAQ8plex)	0	0.947713	29	4.57221	0.48772	29	19.9496	0.612687	29	5.50641	0.66913	29	6.21151	0.662042	29	11.7646	0.669336	29	7.93501	0.697404	29	9.4315	1.04461	29	3.42759	0	5.244e-09	45.36	0.0112674	2	2514.42	-2.45445	58.8639	0
High	hQLAcATHR	5	5	1	J3KZZ5	N-Term(iTRAQ8plex); C5(Carbamidomethyl)	0	1.00734	5	7.92339	1.50812	5	30.8505	1.02034	5	15.3961	0.853747	5	30.3473	0.864841	5	16.1962	0.911812	5	10.7996	0.880701	5	3.08861	0.993977	5	7.17163	0	0.000597	45.31	0.00457416	3	1397.74	-1.15428	15.145	0
High	kATTPFDGQkPGTSGLR	3	2	1	J3LS55	N-Term(iTRAQ8plex); K1(iTRAQ8plex); K10(iTRAQ8plex)	0	0.998733	3	1.32553	0.713913	3	3.10117	1.35416	3	6.39578	0.967516	3	4.02987	0.99151	3	9.42554	0.955393	3	2.90626	0.938618	3	5.18535	1.00129	3	1.11339	0	4.713e-05	45.23	0.00973678	2	2673.55	0.940219	40.0807	1
High	lSSPPSQIVPAyR	6	2	1	C5YZI4	N-Term(iTRAQ8plex); Y12(iTRAQ8plex)	0	0.932851	6	3.7023	0.629786	6	26.1429	0.592499	6	20.4446	0.748446	6	6.23873	0.762716	6	11.7346	0.751882	6	14.2896	0.846121	6	18.0622	1.05702	6	2.75932	0	8.335e-05	45.15	0.010431	3	2023.17	-4.49538	63.6631	0
High	rVNQAIYLLTTGAR	1	17	2	K3ZJX2;I1ITW0	N-Term(iTRAQ8plex)	0																									0	0.0003186	45.02	0.00973913	3	1880.1	-2.40681	66.8938	1
High	kLNLYVLTPk	42	13	1	I1R6U3	N-Term(iTRAQ8plex); K1(iTRAQ8plex); K10(iTRAQ8plex)	0	0.993172	42	7.97698	0.745259	42	45.7668	0.794422	42	14.838	0.847435	42	16.1371	0.80687	42	23.186	0.826919	42	19.6343	0.826845	42	20.6091	1.006	42	6.494	0	3.077e-05	44.95	0.00229041	3	2101.35	-1.69507	114.974	1
High	fTAATLEHGMHPPSAPkPEWR	9	2	1	Q69LW4	N-Term(iTRAQ8plex); K17(iTRAQ8plex)	0	0.97378	9	4.06226	1.08935	9	17.3708	0.999077	9	4.67625	1.21149	9	14.1537	1.11326	9	4.53855	1.15392	9	16.4406	1.09932	9	15.3242	1.02247	9	3.20491	0	4.09e-09	44.95	0.0112041	3	2968.57	-1.6924	54.2151	0
High	rAPAPAAQAAAGLR	1	1	1	K3Y8Z5	N-Term(iTRAQ8plex)	0	1.01432	1		0.971822	1		0.805962	1		1.08201	1		1.11308	1		1.09152	1		1.09516	1		0.988053	1		0	1.904e-06	44.8	0.0113777	3	1624.96	2.84717	35.3736	1
High	vMQGHAGANLVPLVASNR	2	12	1	W5F6F0	N-Term(iTRAQ8plex)	0	0.99781	2	2.4842	0.892028	2	6.95872	0.860362	2	12.376	0.996047	2	4.09401	0.963134	2	11.679	1.04189	2	0.882539	0.951866	2	1.89414	1.00185	2	2.10068	0	3.748e-07	44.66	0.0110613	3	2138.16	-8.77946	53.347	0
High	kVVGGAQGNLVSPTR	5	8	1	Q7XM19	N-Term(iTRAQ8plex); K1(iTRAQ8plex)	0	1.03186	5	2.00011	0.721671	5	3.56248	0.889394	5	6.97834	0.904512	5	9.70017	0.889377	5	17.8459	0.876742	5	16.1854	0.80275	5	16.6635	0.973161	5	1.824	0	5.773e-08	44.56	0.00977922	3	2091.24	-2.69299	37.8066	1
High	qLSVVHPVHk	8	18	2	M0WVM7;K4A5M1	N-Term(iTRAQ8plex); K10(iTRAQ8plex)	0																									0	1.578e-06	44.51	0.0113102	2	1752.06	-5.24773	36.0969	0
High	aVVAQyNASQLITQR	3	17	1	C5X2X2	N-Term(iTRAQ8plex); Y6(iTRAQ8plex)	0	0.941942	3	1.41958	1.03203	3	12.8425	1.00041	3	1.89122	0.991701	3	9.1838	1.0888	3	5.14488	1.17023	3	0.77295	1.24389	3	6.72685	1.04951	3	1.09096	0	0.0001617	44.48	0.0122815	2	2270.3	-1.85301	67.3374	0
High	yQAYELIHAR	14	9	1	C5Y7U2	N-Term(iTRAQ8plex)	0	1.07339	14	7.39778	0.692635	14	34.4122	0.813118	14	10.1378	0.995822	14	13.3542	1.01966	14	14.1895	0.744834	14	12.7122	0.667491	14	45.0339	0.937899	14	7.01205	0	3.973e-05	44.43	0.00783357	2	1567.85	-2.40733	40.2401	0
High	mGHAGAIVSGGk	4	10	1	J3MMC9	N-Term(iTRAQ8plex); K12(iTRAQ8plex)	0	1.05451	4	1.55927	1.13805	4	14.1926	1.0925	4	3.50408	1.00585	4	6.84204	1.04607	4	11.6182	0.961634	4	12.2572	0.887918	4	17.3643	0.953893	4	1.47668	0	4.572e-07	44.43	0.00996279	2	1692.97	-0.507332	53.6319	0
High	rPGSVSLNQSPR	7	18	1	C5XLU5	N-Term(iTRAQ8plex)	0	1.02159	7	8.23075	0.816462	7	41.2826	0.876433	7	23.1163	0.891611	7	19.1861	0.935487	7	31.8854	0.810005	7	12.2839	0.847585	7	20.4048	0.981877	7	7.66946	0	9.642e-07	44.41	0.0113074	3	1601.9	-0.559223	28.4204	0
High	vMLRPAcPGSGVIAGGAVR	5	5	1	K4AJN6	N-Term(iTRAQ8plex); C7(Carbamidomethyl)	0	1.02883	5	2.1675	0.870215	5	39.7247	0.627524	5	12.5311	0.917559	5	6.29919	0.935586	5	2.05653	0.748387	5	5.47217	0.781356	5	17.4703	0.975728	5	1.96773	0	1.661e-11	44.35	0.0143607	3	2172.2	-2.58422	52.7062	0
High	gHYLNATAGTcEEMIkR	2	58	2	P56647;W5HGR2	N-Term(iTRAQ8plex); C11(Carbamidomethyl); K16(iTRAQ8plex)	0																									0	2.507e-10	44.26	0.0101955	3	2559.33	0.131788	43.0619	1
High	gDITTNHFLPIHR	5	12	1	Q5N7P8	N-Term(iTRAQ8plex)	0	1.02741	5	2.87181	0.912822	5	7.31319	0.918503	5	4.08074	1.07124	5	25.1821	1.10872	5	17.2582	1.03577	5	4.13623	0.928164	5	12.8285	0.976942	5	2.51802	0	2.158e-07	44.21	0.0105905	2	1825	-2.9466	45.058	0
High	hTGVMVGmGQk	12	76	2	K7V663;J3M7K7	N-Term(iTRAQ8plex); M8(Oxidation); K11(iTRAQ8plex)	0																									0	3.789e-05	44.16	0.0102085	2	1768.96	-1.65525	29.7517	0
High	aMGHHVTVISSSSR	2	1	1	K3YSK8	N-Term(iTRAQ8plex)	0	1.06134	2	7.15568	0.872559	2	26.4935	0.940906	2	13.9912	1.06867	2	22.6228	1.11955	2	31.6713	0.905896	2	3.17969	0.806004	2	3.27486	0.946087	2	6.81521	0	8.266e-09	44.04	0.00839997	2	1772.94	-0.359766	31.9341	0
High	nPFAPTLHFNYR	1	11	1	K7U6L8	N-Term(iTRAQ8plex)	0	1.07363	1		1.60119	1		0.967584	1		1.16492	1		0.961459	1		1.03538	1		1.12418	1		0.937692	1		0	1.777e-05	44.03	0.00814258	3	1780.94	-1.86392	59.2537	0
High	gAPEQILHLAHNk	1	5	1	C5YT23	N-Term(iTRAQ8plex); K13(iTRAQ8plex)	0	0.966546	1		1.31456	1		0.839913	1		1.28866	1		1.21739	1		1.03806	1		1.15771	1		1.02862	1		0	0.0001014	43.94	0.0139399	4	2036.18	-0.946129	45.7239	0
High	mSGGDHIHSGTVVGk	14	48	3	P56647;W5HGR2;M8A2T1	N-Term(iTRAQ8plex); M1(Oxidation); K15(iTRAQ8plex)	0																									0	0.007797	43.84	0.0117161	2	2106.12	0.402718	28.2813	0
High	kAVVIHVPYR	21	22	1	C5X7D6	N-Term(iTRAQ8plex); K1(iTRAQ8plex)	0	1.05709	21	7.53383	1.11272	21	16.4868	1.24979	21	14.8239	1.04014	21	17.3151	1.02383	21	15.4405	1.0506	21	7.30176	0.97082	21	11.0461	0.951742	21	6.7689	0	0.003791	43.83	0.00824687	3	1790.12	-1.89176	103.162	1
High	hVVLITNVkPGk	6	16	1	K7VBI9	N-Term(iTRAQ8plex); K9(iTRAQ8plex); K12(iTRAQ8plex)	0	0.991789	6	4.53324	1.10187	6	20.5864	1.37629	6	7.09093	1.272	6	9.63075	1.21398	6	14.8212	1.29712	6	12.6655	1.21742	6	10.7708	1.00713	6	3.79441	0	8.184e-07	43.82	0.00320137	2	2217.41	-5.42893	44.4865	0
High	yQAFAQTLQQSR	2	62	1	W5CZ55	N-Term(iTRAQ8plex)	0	0.851965	2	7.94166	0.875512	2	21.9337	0.913882	2	35.8092	0.775261	2	4.48445	0.757084	2	1.93428	0.85057	2	5.79	0.77605	2	11.8926	1.1242	2	5.10684	0	3.965e-05	43.77	0.00848543	3	1744.92	-2.3914	56.467	0
High	aGWGVmASHR	2	12	1	K7W6Y1	N-Term(iTRAQ8plex); M6(Oxidation)	0	1.00514	2	2.00418	1.41525	2	2.04577	1.38077	2	10.7325	1.61667	2	1.63731	1.61034	2	1.42808	1.56573	2	2.23184	1.38973	2	14.8437	0.9957	2	1.71779	0	0.001802	43.72	0.00355194	3	1391.71	-3.93698	30.6516	0
High	sLGAAVIyNk	4	20	2	Q9ATM7;K3ZW37	N-Term(iTRAQ8plex); Y8(iTRAQ8plex); K10(iTRAQ8plex)	0																									0	1.976e-05	43.65	0.0108808	2	1948.19	-6.66894	61.3592	0
High	kNILVLGPVPGk	38	24	2	B3TN63;K3Z2V0	N-Term(iTRAQ8plex); K1(iTRAQ8plex); K12(iTRAQ8plex)	0																									0	8.885e-06	43.65	0.00245103	3	2147.39	-5.96429	82.4284	1
High	aAGSVAVRPLPALk	4	1	1	K3Y4T9	N-Term(iTRAQ8plex); K14(iTRAQ8plex)	0	1.01946	4	0.399778	0.707084	4	9.58964	0.789084	4	8.38042	1.0826	4	0.740883	1.04754	4	17.8705	1.00758	4	10.6022	1.00595	4	5.87717	0.983686	4	0.352838	0	1.561e-06	43.59	0.00726943	2	1958.23	-3.69992	63.045	0
High	sSVHDVVLVGGSTR	3	16	1	C5YPZ1	N-Term(iTRAQ8plex)	0	1.06067	3	2.47151	1.00674	3	21.535	1.03616	3	12.8503	1.27385	3	6.0111	1.18726	3	27.5786	1.01003	3	16.3587	0.911747	3	17.9518	0.9487	3	2.30859	0	2.085e-05	43.58	0.013441	2	1716.95	-3.48601	34.2618	0
High	lISLGIkPVFLTGR	5	2	1	K3Z8N3	N-Term(iTRAQ8plex); K7(iTRAQ8plex)	0	0.897214	5	12.2022	1.38413	5	36.3531	0.976766	5	13.6283	1.56793	5	7.4927	1.43106	5	4.03865	1.28668	5	7.27063	1.2535	5	4.30421	1.08748	5	9.17103	0	9.385e-05	43.47	0.003569	2	2122.35	-1.16728	78.6984	0
High	rPVDAPPIFTPPATHQAyGSPR	2	2	1	K3Z5X3	N-Term(iTRAQ8plex); Y18(iTRAQ8plex)	0	1.01704	2	2.06737	1.29034	2	12.0942	0.98793	2	33.2156	0.99358	2	3.74355	0.9918	2	31.3024	1.16828	2	6.6972	1.19286	2	2.42979	0.985587	2	1.81132	0	2.579e-05	43.34	0.019569	5	2983.63	-1.53845	47.7534	0
High	kLVFLGTGPVGccPSLR	1	1	1	K4ABR0	K1(iTRAQ8plex); N-Term(iTRAQ8plex); C12(Carbamidomethyl); C13(Carbamidomethyl)	0	0.980455	1		2.17163	1		2.04461	1		1.13061	1		1.10259	1		1.87213	1		1.8699	1		1.01681	1		0	1.577e-07	43.29	0.0174234	3	2469.39	-2.96145	63.0721	1
High	nHGIHFR	11	1	1	M8A2T1	N-Term(iTRAQ8plex)	0	1.02408	11	4.52046	0.847774	11	16.3869	0.785123	11	11.4771	1.07535	11	11.7962	1.11106	11	4.26355	0.95575	11	4.15581	0.940909	11	10.7772	0.979765	11	3.89905	0	0.006737	43.25	0.00841736	3	1184.66	-0.232323	114.37	0
High	kGQMPSQIGVLLR	49	17	2	K7TTY3;K3YJR7	N-Term(iTRAQ8plex); K1(iTRAQ8plex)	0																									0	4.489e-06	43.14	0.0128868	3	2035.22	-3.3565	95.0193	1
High	kVAcIGAWHPAR	18	17	1	I1IN75	N-Term(iTRAQ8plex); K1(iTRAQ8plex); C4(Carbamidomethyl)	0	1.00169	18	5.21434	0.930922	18	17.6445	1.04886	18	6.81737	1.14085	18	6.74776	1.045	18	8.88808	1.10256	18	12.9527	1.09053	18	11.6165	0.998761	18	4.59206	0	6.324e-05	43.1	0.0172206	4	1974.13	-1.49052	44.6286	1
High	lVAGSyVLNANk	3	7	1	J3LZY6	N-Term(iTRAQ8plex); Y6(iTRAQ8plex); K12(iTRAQ8plex)	0	0.931418	3	1.37427	0.947762	3	17.6066	0.81196	3	7.53147	0.795335	3	6.92976	0.750796	3	2.7289	1.03717	3	6.38309	1.0035	3	4.22396	1.05844	3	1.01855	0	2.552e-05	43.05	0.0126835	2	2161.3	-5.06131	66.9779	0
High	icHTNNcPVGVASQR	1	8	1	M0YMM0	N-Term(iTRAQ8plex); C2(Carbamidomethyl); C7(Carbamidomethyl)	0	0.95646	1		0.392617	1		0.461585	1		0.374089	1		0.405551	1		0.302601	1		0.319154	1		1.03718	1		0	8.793e-06	43	0.00617212	3	2017	1.65955	32.4189	0
High	yGAGIGPGVYDIHSPR	3	9	2	K4A649;I1R806	N-Term(iTRAQ8plex); Y1(iTRAQ8plex)	0																									0	1.989e-07	42.99	0.0170118	4	2267.23	-3.51413	46.2331	0
High	tVSSGISGASYyTGTFNTVNR	5	9	1	J3MHV4	N-Term(iTRAQ8plex); Y12(iTRAQ8plex)	0	0.900732	3	6.43523	1.22472	3	3.5	0.794685	3	18.6376	0.895459	3	12.3908	0.841919	3	11.8063	1.22361	3	3.61855	1.32221	3	5.20796	1.0845	3	4.37354	0	1.136e-07	42.96	0.0158348	3	2790.46	3.21391	53.7722	0
High	yIAGLQQk	2	16	1	W5HX17	N-Term(iTRAQ8plex); Y1(iTRAQ8plex); K8(iTRAQ8plex)	0	0.852389	2	3.94031	1.2226	2	1.29749	1.23477	2	3.26755	0.786592	2	3.86526	1.13361	2	25.4437	1.32809	2	15.6263	1.82135	2	14.6591	1.12512	2	2.5342	0	0.0004914	42.89	0.0123396	2	1833.13	-4.43178	59.1796	0
High	aAHLALk	5	15	2	M0UIS5;J3MLI7	N-Term(iTRAQ8plex); K7(iTRAQ8plex)	0																									0	0.006663	42.85	0.0105498	2	1331.86	-4.64075	36.0151	0
High	aRPNVLVTGTPGTGk	3	3	1	W5GDV9	N-Term(iTRAQ8plex); K15(iTRAQ8plex)	0	1.0164	3	7.14479	1.68901	3	13.9538	1.51801	3	39.8638	1.21938	3	31.689	1.21062	3	22.0162	1.34091	3	27.8362	1.29729	3	20.8905	0.986287	3	6.54543	0	2.799e-07	42.85	0.0153409	2	2076.23	-2.95334	55.2896	0
High	aVkPVLVGGPk	10	12	1	K3XHW0	N-Term(iTRAQ8plex); K3(iTRAQ8plex); K11(iTRAQ8plex)	0	0.978362	10	2.76112	1.6882	10	51.8338	2.07757	10	81.4064	1.10029	10	8.02441	1.05246	10	8.67758	1.34218	10	25.7459	1.26624	10	21.9503	1.01858	10	2.20955	0	0.002791	42.8	0.00289694	2	1977.29	-3.29105	44.7286	0
High	gHVGVGVGk	7	11	1	K4AJN6	N-Term(iTRAQ8plex); K9(iTRAQ8plex)	0	1.08591	7	3.18253	0.791731	7	23.1122	0.852347	7	6.12027	1.22127	7	13.2961	1.11099	7	14.9508	0.993022	7	7.66379	0.999644	7	8.79382	0.92727	7	3.23369	0	0.0006447	42.76	0.0135408	3	1417.87	-1.02006	29.7768	0
High	qLSVTHPVHk	6	21	2	M7ZP93;C5WNU9	N-Term(iTRAQ8plex); K10(iTRAQ8plex)	0																									0	1.704e-06	42.74	0.017219	2	1754.04	-6.01416	33.6929	0
High	aGWGVMASHR	13	12	1	K7W6Y1	N-Term(iTRAQ8plex)	0	1.01594	13	5.93614	1.32675	13	19.2807	1.11599	13	15.8417	1.46573	13	30.5503	1.60065	13	33.2752	1.26962	13	33.9336	1.05053	13	19.9523	0.986679	13	5.00068	0	0.001767	42.69	0.00767842	3	1375.72	-1.57867	38.6856	0
High	fcVQAAVGHPLTVYGk	1	13	1	C4JAX7	N-Term(iTRAQ8plex); C2(Carbamidomethyl); K16(iTRAQ8plex)	0	0.939785	1		0.883355	1		0.803441	1		0.916763	1		1.02413	1		0.986476	1		0.992522	1		1.05134	1		0	1.37e-05	42.64	0.0217692	4	2355.31	-0.281157	59.815	0
High	sYITGYQASk	1	5	1	K7UW71	N-Term(iTRAQ8plex); K10(iTRAQ8plex)	0	1.09208	1		0.559483	1		1.19555	1		0.854336	1		0.961452	1		0.634066	1		0.589658	1		0.92203	1		0	6.783e-05	42.59	0.016045	2	1725.96	-0.830713	37.9323	0
High	rPVVAAQVLHAR	3	2	1	I1Q3E6	N-Term(iTRAQ8plex)	0	1.03125	3	1.63981	1.10187	3	4.62835	1.0067	3	11.296	1.22022	3	0.952029	1.10474	3	11.3	1.22638	3	5.11691	1.22999	3	3.30114	0.973675	3	1.49028	0	7.198e-07	42.47	0.0131651	3	1621	0.138732	39.3753	0
High	fLkPSVAGFLLQk	17	15	2	K3Z5U9;C5Z0B5	N-Term(iTRAQ8plex); K3(iTRAQ8plex); K13(iTRAQ8plex)	0																									0	0.000371	42.42	0.00638095	2	2360.48	-2.31754	74.9751	0
High	kPLFFYVNLAk	5	37	1	W5AA33	N-Term(iTRAQ8plex); K1(iTRAQ8plex); K11(iTRAQ8plex)	0	0.99977	5	6.9248	0.58882	5	64.1359	1.02097	5	18.3236	1.24019	5	30.3449	1.45387	5	9.31128	0.914859	5	19.3166	1.04898	4	17.4359	1.00041	5	6.13879	0	8.501e-06	42.41	0.00947005	3	2252.39	-3.68336	72.2093	0
High	aIAIVkPGVR	6	10	1	M0Z1T5	N-Term(iTRAQ8plex); K6(iTRAQ8plex)	0	1.0252	6	1.4216	0.9343	6	36.8316	1.20421	6	14.5627	1.1854	6	21.1526	1.13853	6	22.6451	1.04694	6	32.6725	1.02604	6	29.1746	0.978812	6	1.28268	0	0.0001368	42.15	0.00444657	2	1632.07	-5.04849	59.3978	0
High	kTTTVFVAGSTGR	2	4	1	I1Q2C5	N-Term(iTRAQ8plex); K1(iTRAQ8plex)	0	1.00952	2	2.85879	0.953458	2	10.7816	0.919682	2	6.06817	0.886505	2	9.46076	0.889528	2	16.5387	1.09657	2	1.19937	1.09556	2	0.962319	0.991831	2	2.47051	0	2.845e-07	42.01	0.0195682	3	1933.12	-4.29227	54.7987	1
High	yYcTVIDAPGHR	9	43	2	C4JA47;B6SKA7	N-Term(iTRAQ8plex); C3(Carbamidomethyl)	0																									0	0.004176	41.91	0.00665427	3	1755.87	-2.36592	34.7854	0
High	kIVGVFYk	7	12	1	C0P848	N-Term(iTRAQ8plex); K1(iTRAQ8plex); K8(iTRAQ8plex)	0	0.994766	7	8.68871	0.947212	7	11.7407	1.34586	7	12.7763	1.1769	7	8.93875	1.1175	7	3.76962	1.03236	7	4.70218	1.02786	7	4.15315	1.00466	7	6.92615	0	0.000832	41.9	0.00634355	3	1866.19	-2.49106	51.7918	1
High	kAPGVGLAAPQIGVPLR	7	2	1	C5X3Z9	N-Term(iTRAQ8plex); K1(iTRAQ8plex)	0	0.985526	7	5.77477	0.886263	7	20.2314	1.05903	7	13.1728	1.23504	7	10.738	1.21527	7	24.8389	1.00402	7	7.90653	1.18235	7	11.8757	1.0125	7	4.60716	0	0.0005576	41.88	0.00842576	3	2252.4	-1.63302	75.8161	1
High	sTTTGHLIyk	9	48	2	C4JA47;B6SKA7	N-Term(iTRAQ8plex); Y9(iTRAQ8plex); K10(iTRAQ8plex)	0																									0	1.046e-06	41.83	0.019435	2	2033.21	-5.13054	39.3345	0
High	yYcTVIDAPGHR	57	43	2	C4JA47;B6SKA7	N-Term(iTRAQ8plex); Y1(iTRAQ8plex); C3(Carbamidomethyl)	0																									0	7.19e-06	41.82	0.0153201	2	2060.08	-3.71712	42.973	0
High	hAIPISLAGR	1	6	1	W5EC27	N-Term(iTRAQ8plex)	0	1.08631	1		1.40967	1		1.15401	1		0.997935	1		1.0661	1		1.06102	1		0.948593	1		0.926927	1		0	9.287e-05	41.81	0.0190765	3	1338.81	-1.68618	41.6524	0
High	lkVPPALNQFTR	43	11	1	K3YJ91	N-Term(iTRAQ8plex); K2(iTRAQ8plex)	0	1.00219	43	6.78369	1.18376	43	16.159	1.37566	43	19.9732	1.16272	43	21.8615	1.15753	43	20.9973	1.16738	43	19.7906	1.22369	43	12.6862	0.998353	43	5.61301	0	8.655e-05	41.81	0.0170199	4	1992.22	-2.2797	97.2866	1
High	mPSAVGYQPTLSTEMGSLQER	1	39	2	A1E9T1;K3Z2T6	N-Term(iTRAQ8plex)	0																									0	0.004796	41.74	0.00887932	3	2586.27	-3.71723	65.7146	0
High	tHAPAAATSPVVLATLAAGATSVGk	1	2	1	K3XHV8	N-Term(iTRAQ8plex); K25(iTRAQ8plex)	0	0.914816	1		1.14359	1		1.37446	1		0.941526	1		1.18484	1		1.10573	1		1.07084	1		1.07254	1		0	9.889e-06	41.65	0.0207054	3	2870.65	-1.83593	71.7318	0
High	sIATVLTyPLIR	1	4	1	K3Z7U6	N-Term(iTRAQ8plex); Y8(iTRAQ8plex)	0	1.08292	1		1.65153	1		1.54485	1		0.565124	1		0.389813	1		1.79171	1		1.80839	1		0.92981	1		0	0.003598	41.61	0.0122	2	1955.21	-3.97931	70.403	0
High	yAPIcVTMPTAk	14	1	1	C5XVT0	N-Term(iTRAQ8plex); Y1(iTRAQ8plex); C5(Carbamidomethyl); K12(iTRAQ8plex)	0	0.942215	14	8.70683	0.492556	14	50.5563	0.553156	14	28.5594	0.671272	14	32.4911	0.663429	14	16.9764	0.6134	14	13.5628	0.689798	14	31.1513	1.04924	14	6.39143	0	7.386e-06	41.6	0.0245254	2	2264.28	-3.3125	53.3569	0
High	hIGVVGLGGLGHVAVk	4	10	1	K3ZTS7	N-Term(iTRAQ8plex); K16(iTRAQ8plex)	0	0.967055	2	7.37566	1.28191	2	35.4395	0.860661	2	7.75984	0.808891	2	36.1791	1.11109	2	10.8334	1.02696	2	0.321404	1.03772	2	1.60078	1.02636	2	5.89858	0	4.51e-07	41.58	0.0124931	3	2121.31	-1.42476	53.9336	0
High	fAQyTGAHAIAGR	30	11	1	J3MMZ5	N-Term(iTRAQ8plex); Y4(iTRAQ8plex)	0	0.970867	30	8.19353	1.23476	30	10.7806	1.06377	30	9.16774	1.01653	30	11.5776	1.02032	30	10.687	1.35405	30	13.5797	1.40795	30	15.1495	1.02494	30	6.61322	0	5.808e-06	41.51	0.0239936	2	1971.1	-2.90205	44.1972	0
High	gVyNMSHGIGk	2	8	1	M0ZFW5	N-Term(iTRAQ8plex); Y3(iTRAQ8plex); K11(iTRAQ8plex)	0	1.00973	2	7.07202	0.48414	2	10.0242	0.717386	2	8.0988	0.545745	2	4.44945	0.488297	2	14.2021	0.532269	2	13.4367	0.503033	2	11.4556	0.990138	2	6.12208	0	9.543e-06	41.3	0.0275211	2	2075.17	-4.39351	40.5592	0
High	fHQYQVVGR	7	21	1	B4FU90	N-Term(iTRAQ8plex)	0	1.00302	7	6.06558	1.34443	7	21.1419	1.24385	7	13.4754	1.07728	7	13.271	1.0063	7	18.9967	1.18559	7	17.1466	1.30422	7	17.9176	0.997648	7	4.98713	0	0.0004073	41.29	0.0180628	3	1437.79	-1.59321	37.9047	0
High	aVFPSIVGRPR	31	78	2	K7V663;J3M7K7	N-Term(iTRAQ8plex)	0																									0	0.006366	41.23	0.0241036	3	1502.91	-1.60979	98.3868	0
High	yAVGAGQcSSLLAQR	1	1	1	K4AF72	N-Term(iTRAQ8plex); Y1(iTRAQ8plex); C8(Carbamidomethyl)	0	0.928845	1		1.17368	1		0.925825	1		0.76575	1		0.748754	1		1.02873	1		1.11132	1		1.06063	1		0	8.065e-09	41.22	0.0251144	3	2189.18	-4.91718	60.1726	0
High	skPAGVSNLILLk	3	7	1	W5HCC4	N-Term(iTRAQ8plex); K2(iTRAQ8plex); K13(iTRAQ8plex)	0	0.942117	3	8.51773	1.05805	3	13.7028	0.92474	3	23.8273	0.953401	3	9.18511	0.985725	3	19.5408	1.00681	3	8.49629	1.0283	3	6.66627	1.04936	3	6.83344	0	0.0001808	41.17	0.00663773	3	2252.44	-4.02762	58.0685	0
High	nPNYYNLQGVSHR	2	11	1	K3YP71	N-Term(iTRAQ8plex)	0	0.969584	2	2.0452	1.12667	2	3.69692	1.04194	2	5.50772	1.10958	2	3.30493	1.08616	2	2.65659	0.983718	2	18.0208	1.02143	2	2.55217	1.02589	2	1.64115	0	5.786e-06	41.03	0.0130359	2	1865.96	0.446638	39.5689	0
High	gGMIVLPAGMyHR	1	20	1	K4AGJ8	N-Term(iTRAQ8plex); Y11(iTRAQ8plex)	0	1.01548	1		1.38224	1		1.02087	1		1.00763	1		0.978262	1		0.893346	1		1.04988	1		0.987067	1		0	0.005221	41.02	0.0256852	2	2010.12	-1.91563	55.1568	0
High	hAVIMHPLPR	4	10	1	W5FS30	N-Term(iTRAQ8plex)	0	0.978311	4	5.83064	1.20845	4	10.2278	0.916155	4	6.27695	1.00154	4	6.93582	1.00249	4	2.51787	1.1612	4	2.49735	1.20676	4	4.98544	1.01836	4	4.58541	0	0.0002308	40.97	0.0282102	4	1474.86	-2.25112	35.3056	0
High	lITIQAGkPk	2	3	1	K3Y708	N-Term(iTRAQ8plex); K8(iTRAQ8plex); K10(iTRAQ8plex)	0	1.00579	2	3.68804	0.889014	2	0.129462	0.997132	2	13.5367	0.880419	2	7.30823	0.827654	2	13.3897	0.961807	2	10.4354	0.965957	2	14.7727	0.994804	2	3.16578	0	2.334e-05	40.95	0.00566084	2	1981.29	-3.79092	45.0408	0
High	kYYASTIQLTGGk	2	9	1	M7Z5F2	N-Term(iTRAQ8plex); K1(iTRAQ8plex); K13(iTRAQ8plex)	0	0.985176	2	0.647642	0.997322	2	4.62622	1.27644	2	1.3899	0.841758	2	10.9052	0.799802	2	15.2521	0.911674	2	29.9924	0.909567	2	21.7538	1.01278	2	0.534901	0	0.001735	40.8	0.0263669	2	2342.37	-4.83812	64.4504	1
High	aINLEEESk	1	2	1	A1E9T1	N-Term(iTRAQ8plex); K9(iTRAQ8plex)	0	1.03088	1		0.68005	1		0.761374	1		0.946629	1		1.09475	1		0.73093	1		0.79	1		0.973995	1		0	4.216e-05	40.77	0.0254023	2	1640.93	-2.44585	44.1958	0
High	vEAVNWIPPSN	1	9	2	I1R6U3;K3Z2T6	N-Term(iTRAQ8plex)	0																									0	0.005434	40.73	0.0180678	2	1529.82	-2.55053	65.4758	0
High	aWWQAHSk	2	22	1	M7YLK9	N-Term(iTRAQ8plex); K8(iTRAQ8plex)	0	1.0101	2	0.251728	0.570419	2	18.1897	0.688748	2	0.40454	0.793059	2	4.17713	0.754481	2	10.6846	0.749602	2	11.3633	0.72303	2	8.61415	0.991637	2	0.217713	0	0.0003979	40.73	0.0241285	2	1621.9	-2.85997	42.1513	0
High	kLGLPILNVMNk	1	8	1	W5BFY3	N-Term(iTRAQ8plex); K1(iTRAQ8plex); K12(iTRAQ8plex)	0	0.984857	1		0.491871	1		0.642757	1		1.67346	1		1.327	1		1.1208	1		0.945587	1		1.01307	1		0	4.265e-06	40.67	0.0100445	3	2252.42	-4.27652	70.8263	1
High	yAPIcVTmPTAk	6	1	1	C5XVT0	N-Term(iTRAQ8plex); Y1(iTRAQ8plex); C5(Carbamidomethyl); M8(Oxidation); K12(iTRAQ8plex)	0	0.959331	6	4.08488	0.878481	6	7.60986	0.880922	6	7.40898	0.85185	6	10.3815	0.855807	6	5.18245	1.01544	6	12.4047	1.05548	6	11.3783	1.03474	6	3.26553	0	4.776e-05	40.57	0.0325017	2	2280.28	-2.237	44.6779	0
High	hHATYVANYNk	3	13	1	W5B755	N-Term(iTRAQ8plex); K11(iTRAQ8plex)	0	1.13072	3	8.15453	0.922996	3	43.4752	1.04079	3	5.5295	1.06928	3	7.01298	1.11882	3	5.68236	0.970828	3	11.3079	0.985565	3	11.3919	0.889219	3	8.32943	0	6.384e-05	40.44	0.0241862	2	1926.04	-3.84237	30.7696	0
High	aDLNVPLDENQNITDDTR	2	6	2	K3Z5U9;C5Z0B5	N-Term(iTRAQ8plex)	0																									0	0.002367	40.4	0.0113226	2	2347.16	-2.78922	55.839	0
High	vLVTGAAGQIGyALVPMIAR	2	6	1	C5WYF2	N-Term(iTRAQ8plex); Y12(iTRAQ8plex)	0	0.787874	2	4.39674	0.978837	2	18.229	0.733119	2	27.4589	1.03035	2	7.24789	0.938937	2	14.5167	1.25141	2	18.5318	1.24031	2	4.84173	1.17986	2	2.4923	0	0.001679	40.37	0.0238812	4	2608.54	-1.8502	82.5989	0
High	vmLRPAcPGSGVIAGGAVR	6	5	1	K4AJN6	N-Term(iTRAQ8plex); M2(Oxidation); C7(Carbamidomethyl)	0	1.00657	6	7.68373	1.02649	6	28.5039	0.871432	6	6.84924	1.13176	6	14.3979	1.0861	4	4.82275	0.957718	6	7.67704	0.976985	6	9.87349	0.994338	6	6.89564	0	0.0003079	40.22	0.0323538	2	2188.19	-2.55046	60.5034	0
High	gVPLAANQVNYSLIyR	6	3	1	Q8H4J8	N-Term(iTRAQ8plex); Y15(iTRAQ8plex)	0	0.959766	4	3.64234	1.02476	4	48.2575	0.695071	4	23.8114	1.51758	4	18.0355	1.4403	4	16.8539	1.12427	4	4.00305	1.12078	4	10.3076	1.03427	4	2.93712	0	0.0003501	40.14	0.0347612	2	2386.36	-5.28323	59.9641	0
High	tAAYGHFGR	13	44	1	W5CNL3	N-Term(iTRAQ8plex)	0	1.01067	13	2.5578	1.13443	13	13.2274	1.0325	13	17.4882	1.12702	13	8.57919	1.17177	13	15.4217	1.05311	13	9.39326	1.02938	13	2.26398	0.991155	13	2.17931	0	0.001737	40.03	0.0159792	3	1283.68	-1.86843	33.1367	0
High	gAEHPHVAQkPVPLPIR	2	1	1	K3XLM1	N-Term(iTRAQ8plex); K10(iTRAQ8plex)	0	0.997949	2	5.33975	0.939169	2	11.8186	1.01264	2	23.7659	1.42462	2	15.3055	1.43415	2	18.305	1.2706	2	4.59964	1.23327	2	0.405063	1.00094	2	4.51963	0	1.41e-09	40.02	0.0283292	3	2454.45	-1.14545	40.2442	0
High	vAFcIHNIAYQGR	2	11	1	M0W4P0	N-Term(iTRAQ8plex); C4(Carbamidomethyl)	0	1.00386	2	5.86311	1.18746	2	23.2777	0.904123	2	0.354856	1.02998	2	0.268962	1.10909	2	9.62208	1.08329	2	9.23147	1.0767	2	2.611	0.995703	2	5.01813	0	8.873e-07	39.91	0.0232672	2	1852.97	-5.00004	55.1603	0
High	qHAFWVPVSk	3	3	1	J3KXY7	N-Term(iTRAQ8plex); K10(iTRAQ8plex)	0	0.95554	3	1.16965	0.967123	3	9.83234	0.96588	3	5.06798	3.32211	3	70.4391	2.86183	3	47.6608	3.03458	3	62.7208	3.11155	3	55.9387	1.03796	3	0.907856	0	0.0001034	39.84	0.0311362	3	1807.04	-3.64883	66.7792	0
High	gAGGHAAAAR	4	1	1	J3MTV8	N-Term(iTRAQ8plex)	0	1.03243	4	5.6369	1.59286	4	16.7694	1.4034	4	5.62005	0.743663	4	3.35524	0.84244	4	11.1791	0.806674	4	8.71139	0.732388	4	1.63136	0.972205	4	4.95079	0	1.423e-05	39.75	0.0188176	2	1142.63	-3.96594	9.20604	0
High	gGSTGYDNAVALPAGGR	1	17	2	B6T3B2;Q943W1	N-Term(iTRAQ8plex)	0																									0	0.0004927	39.73	0.019676	2	1866.96	-1.48888	43.8968	0
High	rPAAPPLSPPPPMPPk	15	6	1	M8AZ25	N-Term(iTRAQ8plex); K16(iTRAQ8plex)	0	1.01452	15	4.94756	0.802601	15	23.9572	0.745352	15	12.619	0.617646	15	36.1938	0.616365	15	60.6225	0.546692	15	65.0371	0.596272	15	62.1582	0.987884	15	4.45247	0	0.0003158	39.66	0.0313832	2	2258.33	1.05829	45.6631	0
High	sPTSGGQMLVFVPPHPLIk	1	4	1	K7UP37	N-Term(iTRAQ8plex); K19(iTRAQ8plex)	0	1.01776	1		0.979749	1		0.763267	1		1.25999	1		1.21118	1		0.969247	1		0.882223	1		0.985134	1		0	2.042e-05	39.65	0.0371895	3	2613.5	-1.24442	69.3732	0
High	vAIIHGLAR	1	13	1	M0Y1N8	N-Term(iTRAQ8plex)	0	1.1844	1		1.55216	1		1.30486	1		1.10946	1		1.39396	1		0.957189	1		1.24693	1		0.843646	1		0	0.002952	39.52	0.0535089	3	1253.8	-2.78045	48.6994	0
High	kPLIVmSPk	8	13	1	W5C290	N-Term(iTRAQ8plex); K1(iTRAQ8plex); M6(Oxidation); K9(iTRAQ8plex)	0	0.994618	8	2.51542	1.07832	8	9.28018	1.24979	8	13.4844	1.02301	8	6.51262	1.05584	8	4.73335	1.13635	8	7.8024	1.09286	8	7.53834	1.00471	8	2.10701	0	0.001623	39.39	0.0156854	3	1941.23	-3.28782	41.7591	0
High	tIFHLNPSGR	8	26	1	W5CNL3	N-Term(iTRAQ8plex)	0	0.969915	8	5.18559	1.32244	8	22.208	1.23967	8	18.5174	1.07425	8	8.36919	1.0814	8	4.95816	1.12501	7	10.6119	1.2228	8	9.33002	1.02574	8	4.22108	0	4.992e-05	39.23	0.0327153	2	1445.81	-4.45635	59.7343	0
High	kVHSVAWNcLGTk	2	7	1	W5FU84	N-Term(iTRAQ8plex); K1(iTRAQ8plex); C9(Carbamidomethyl); K13(iTRAQ8plex)	0	0.967591	1		0.673735	1		0.92879	1		0.826093	1		0.722022	1		0.817152	1		0.715889	1		1.02773	1		0	7.753e-07	39.21	0.0394215	3	2412.39	-1.87835	45.2272	1
High	mVGSkPLYVALAQR	9	8	1	M0VVQ2	N-Term(iTRAQ8plex); K5(iTRAQ8plex)	0	0.976656	9	6.37848	0.936385	9	21.7807	1.0029	9	22.8643	1.11016	9	15.9971	1.16288	9	12.0349	1.06873	9	13.8258	1.31954	9	19.2078	1.02003	9	5.01512	0	2.327e-06	39.14	0.0349484	2	2141.27	-1.95359	59.446	0
High	kFIPVYMGSAFk	1	11	1	W5HLM6	N-Term(iTRAQ8plex); K1(iTRAQ8plex); K12(iTRAQ8plex)	0	1.03748	1		1.13072	1		1.63072	1		1.21664	1		1.51401	1		1.22536	1		1.11001	1		0.968387	1		0	0.0001475	39.11	0.037038	3	2300.35	-5.57871	65.1091	1
High	yRPSmPVLSVVIPR	5	4	1	C5Y4L1	N-Term(iTRAQ8plex); M5(Oxidation)	0	0.975514	5	3.25258	1.85283	5	4.8688	1.61326	5	23.9261	1.4008	5	10.3823	1.12519	5	13.2687	1.5342	5	9.77474	1.37325	5	26.3729	1.021	5	2.69183	0	0.0004386	39.1	0.0407834	3	1934.12	-1.12471	80.5627	0
High	yIALHAPHVR	3	1	1	C5X9B5	N-Term(iTRAQ8plex)	0	0.957139	3	9.4459	0.98878	3	36.5596	1.00752	3	30.5388	1.66284	3	12.6998	1.41735	3	19.9282	2.38336	3	12.3136	2.20657	3	54.6307	1.0366	3	7.00006	0	0.0002529	39.09	0.0329486	3	1480.87	-2.35546	42.2702	0
High	tVQVGALHR	7	1	1	K3XLQ2	N-Term(iTRAQ8plex)	0	0.998302	7	0.77654	1.13612	7	10.0649	0.816976	7	6.01966	1.08946	7	5.68891	1.13901	7	9.69997	1.03828	7	8.14992	1.013	7	15.5417	1.00165	7	0.653964	0	0.004781	39.05	0.0401729	3	1284.77	-2.3323	51.95	0
High	kQFTMLQTWPVR	3	6	1	K3XWD0	N-Term(iTRAQ8plex); K1(iTRAQ8plex)	0	0.992786	3	2.81384	1.08472	3	6.15192	1.04933	3	16.6067	0.929494	3	1.45459	0.89708	3	4.69063	0.930747	3	19.4547	1.11434	3	3.61748	1.00634	3	2.39865	0	1.77e-06	39	0.0465928	3	2143.22	-4.72053	62.3905	1
High	mNTkPSHGPIHFR	2	20	1	W5HN64	N-Term(iTRAQ8plex); M1(Oxidation); K4(iTRAQ8plex)	0	0.979082	2	2.1536	1.36197	2	4.48875	1.155	2	8.26823	1.25368	2	9.33416	1.20447	2	2.75052	1.31573	2	17.7597	1.23719	2	4.31268	1.01781	2	1.75892	0	3.281e-05	38.99	0.0452491	4	2146.17	-3.27651	33.1702	0
High	mNTkPSHGPIHFR	6	20	1	W5HN64	N-Term(iTRAQ8plex); K4(iTRAQ8plex)	0	1.01464	6	4.517	1.07876	6	14.4964	1.21607	6	7.38893	1.20429	6	7.51991	1.18936	6	6.18658	1.10761	6	5.09635	1.09165	6	4.15219	0.987681	6	3.8561	0	0.0001072	38.95	0.046069	2	2130.18	-1.60694	36.1547	0
High	vTFPLVWTNTccSHPLYR	1	19	1	M7ZQT4	N-Term(iTRAQ8plex); C11(Carbamidomethyl); C12(Carbamidomethyl)	0	1.02261	1		1.02819	1		0.47455	1		0.845739	1		0.290219	1		0.75456	1		0.651361	1		0.981014	1		0	0.001413	38.91	0.0246968	3	2555.29	0.968545	73.0575	0
High	yHSMVLNISk	3	4	1	K3XMA8	N-Term(iTRAQ8plex); K10(iTRAQ8plex)	0	0.991285	3	1.53817	0.622282	3	7.88104	0.755623	3	9.37108	0.976983	3	5.11803	1.01385	3	0.554164	0.804385	3	6.20275	0.785489	3	3.76305	1.00761	3	1.29717	0	6.371e-06	38.9	0.0464672	2	1800.02	-3.98922	45.104	0
High	lQAFWNHPAGPk	5	16	1	Q0D5K8	N-Term(iTRAQ8plex); K12(iTRAQ8plex)	0	0.961919	5	4.18848	1.1576	5	37.7297	0.940283	5	15.8574	1.11978	5	5.74233	1.00549	5	7.02498	1.167	5	10.2972	1.18451	5	5.24362	1.03254	5	3.39841	0	0.001275	38.9	0.0470018	3	1974.11	-1.50117	96.7733	0
High	kPVQIVSAGAGPPk	1	3	1	K4ABR3	N-Term(iTRAQ8plex); K1(iTRAQ8plex); K14(iTRAQ8plex)	0	1.01052	1		0.596034	1		0.883477	1		0.796011	1		0.767929	1		0.727167	1		0.736616	1		0.991283	1		0	1.491e-07	38.88	0.0196265	3	2261.4	-4.34959	42.844	0
High	qLSVLHPIHR	3	4	1	W5C2J4	N-Term(iTRAQ8plex)	0	0.995964	3	2.53638	1.15015	3	22.6862	1.03737	3	22.0951	1.09678	3	1.58345	1.14903	3	10.6585	1.12329	3	5.00946	1.09904	3	5.46538	1.00364	3	2.10382	0	2.058e-05	38.84	0.0305709	3	1503.91	0.981194	38.6512	0
High	kLAVQALFGk	3	2	1	K3Y8L8	N-Term(iTRAQ8plex); K1(iTRAQ8plex); K10(iTRAQ8plex)	0	0.93879	3	3.5953	1.01434	3	24.0203	1.04284	3	6.90681	1.21184	3	5.30702	1.13998	3	2.7748	1.17383	3	2.09142	1.07185	3	2.46627	1.05218	3	2.66642	0	4.692e-06	38.81	0.00849635	3	1987.28	-1.17519	65.327	1
High	rkPGGGIESLR	7	8	1	W5CU88	N-Term(iTRAQ8plex); K2(iTRAQ8plex)	0	0.952811	7	5.81279	1.03415	7	2.24199	1.13457	7	4.40237	1.31878	7	1.63017	1.25723	7	16.0022	1.17071	7	9.82106	1.16026	7	9.38708	1.04028	7	4.68194	0	0.0003747	38.79	0.0352786	4	1778.08	-3.09345	33.8302	1
High	wSPELAAAcEVWk	3	22	4	P56647;M8A2T1;I1R0P5;W5HGR2	N-Term(iTRAQ8plex); C9(Carbamidomethyl); K13(iTRAQ8plex)	0																									0	0.008926	38.79	0.0374059	3	2155.15	0.380387	73.2688	0
High	lITTLkPVR	2	3	1	I1IIP4	N-Term(iTRAQ8plex); K6(iTRAQ8plex)	0	0.983425	2	2.41659	1.57828	2	10.285	1.41714	2	10.0474	1.05848	2	3.47218	1.27139	2	8.78221	1.45782	2	4.27938	1.71542	2	27.1106	1.01408	2	1.98975	0	0.00145	38.76	0.00718445	3	1649.09	-4.99253	49.3158	0
High	sILVIHNIAHQGR	3	1	1	C5Z7D7	N-Term(iTRAQ8plex)	0	0.93083	3	1.98758	0.95717	3	17.3645	0.91674	3	8.09758	1.37442	3	4.19059	1.28472	3	5.14624	1.26432	3	11.5337	1.28252	3	7.21112	1.05894	3	1.46619	0	9.506e-06	38.74	0.0370504	3	1762.04	-0.344527	47.9854	0
High	gVLLyGPPGTGk	10	98	1	W5CAJ0	N-Term(iTRAQ8plex); Y5(iTRAQ8plex); K12(iTRAQ8plex)	0	0.958302	5	0.990075	1.09517	5	16.6213	1.2196	5	14.1596	0.872482	5	16.3734	0.94573	5	22.6954	1.02403	5	6.48398	1.0552	5	11.2205	1.03562	5	0.782541	0	2.939e-06	38.74	0.0343238	2	2071.26	-3.89042	63.3171	0
High	iGNLSFQSYRPNk	7	8	1	K3Z2V0	N-Term(iTRAQ8plex); K13(iTRAQ8plex)	0	0.963087	7	4.29283	0.76556	7	13.0925	0.650384	7	11.1116	1.02338	7	13.0361	1.03797	7	0.764692	0.95028	7	5.94741	1.01187	7	6.87323	1.03155	7	3.49298	0	1.313e-07	38.66	0.0536886	2	2132.2	-4.67034	52.9771	0
High	vLVTGAAGQIGyALVPmIAR	2	6	1	C5WYF2	N-Term(iTRAQ8plex); Y12(iTRAQ8plex); M17(Oxidation)	0	1.01582	2	18.4569	1.69763	2	21.3663	1.03201	2	3.93831	0.690722	2	76.995	0.93272	2	16.7331	1.75565	2	7.4637	1.69162	2	11.7846	0.974372	2	16.317	0	6.676e-05	38.65	0.0389861	4	2624.54	-1.57585	75.7138	0
High	fTAATLEHGmHPPSAPkPEWR	4	2	1	Q69LW4	N-Term(iTRAQ8plex); M10(Oxidation); K17(iTRAQ8plex)	0	0.929917	4	7.50023	1.432	4	7.66159	1.2523	4	6.6078	1.31771	4	8.30471	1.33393	4	4.30437	1.49902	4	8.2191	1.36731	4	10.8206	1.05796	4	5.59466	0	2.477e-08	38.61	0.0461709	4	2984.55	-3.97188	46.5873	0
High	hLVLAHk	6	6	1	J3LEG9	N-Term(iTRAQ8plex); K7(iTRAQ8plex)	0	1.00517	6	4.24416	1.09065	6	14.1881	1.29445	6	14.9849	0.867114	6	12.4753	0.810448	6	13.2519	0.939885	6	4.90553	0.949272	6	5.08594	0.995821	6	3.75777	0	0.003519	38.54	0.0228553	3	1425.91	-3.45916	33.1253	0
High	hAVPFVVVAGSHk	2	11	1	M0UV01	N-Term(iTRAQ8plex); K13(iTRAQ8plex)	0	0.997525	2	2.05326	1.42776	2	6.26344	1.12543	2	6.04092	1.0442	2	14.7476	0.972253	2	14.5746	1.0445	2	6.59637	1.09664	2	4.95587	1.00216	2	1.73525	0	1.013e-06	38.54	0.0400632	3	1956.16	-2.86375	44.9708	0
High	kPPASGTLPPALSASR	2	2	1	K7VAT1	N-Term(iTRAQ8plex); K1(iTRAQ8plex)	0	1.02608	2	1.15781	0.986589	2	10.7421	1.05739	2	7.15033	1.48583	2	11.7869	1.42354	2	4.48917	1.19581	2	1.77573	1.17314	2	3.73986	0.978014	2	1.03137	0	4.234e-06	38.51	0.0420179	3	2158.28	-0.528325	42.7558	0
High	hATYLPHTAGR	3	6	1	I1ITW0	N-Term(iTRAQ8plex)	0	1.00991	3	0.702436	1.09001	3	5.24308	1.02143	3	26.7515	1.27344	3	31.7262	1.31817	3	7.33424	0.990823	3	8.25913	0.99528	3	5.24333	0.9918	3	0.609996	0	0.0001676	38.49	0.0294485	3	1527.83	-3.65117	26.6695	0
High	gGVGVNVSPGkPGGTTVGVGk	2	1	1	K3XHJ5	N-Term(iTRAQ8plex); K11(iTRAQ8plex); K21(iTRAQ8plex)	0	1.0299	2	1.47275	0.587929	2	35.4927	0.915949	2	3.60656	1.25748	2	7.50223	1.233	2	15.8959	1.06029	2	3.21081	1.03143	2	1.03689	0.974742	2	1.32122	0	3.151e-08	38.47	0.0393772	3	2736.6	-3.7549	43.5921	0
High	aPTIAAAAyLR	2	6	1	I1NYS4	N-Term(iTRAQ8plex); Y9(iTRAQ8plex)	0	0.973646	2	0.252141	2.02986	2	7.11087	1.63436	2	2.16169	1.0763	2	9.64058	1.06775	2	12.4688	1.72068	2	9.94942	1.76521	2	15.8805	1.02259	2	0.203839	0	0.0001091	38.44	0.0403805	3	1726.04	-1.61328	52.564	0
High	lASIGLENTEANR	1	15	1	C0PD30	N-Term(iTRAQ8plex)	0	1.04102	1		1.05051	1		0.872947	1		0.94936	1		0.838335	1		0.968153	1		1.20131	1		0.965384	1		0	0.0001236	38.25	0.0417375	2	1691.92	-3.09654	57.5524	0
High	hTGVMVGMGQk	3	76	2	K7V663;J3M7K7	N-Term(iTRAQ8plex); K11(iTRAQ8plex)	0																									0	9.083e-07	38.21	0.0414517	2	1752.96	-3.87479	53.9167	0
High	tIAHMLTR	1	1	1	K4A2Q0	N-Term(iTRAQ8plex)	0	1.00676	1		1.60774	1		1.07071	1		1.24735	1		1.25879	1		1.4087	1		1.2548	1		0.994468	1		0	0.005027	38.13	0.0470752	3	1246.72	-1.08743	43.4168	0
High	yHLGLSNFTTGk	2	12	1	W5CLG4	N-Term(iTRAQ8plex); K12(iTRAQ8plex)	0	1.05783	2	2.87235	0.731719	2	12.3538	0.990246	2	39.5185	0.63084	2	66.1547	0.65677	2	57.6814	0.539267	2	33.1745	0.460952	2	30.6783	0.950778	2	2.71339	0	0.00228	38.13	0.0502207	4	1946.09	-0.742196	49.8554	0
High	vAVHYVAk	3	14	1	M7Z990	N-Term(iTRAQ8plex); K8(iTRAQ8plex)	0	1.02704	3	1.34281	0.897856	3	2.83029	0.770308	3	10.3477	0.834692	3	7.90687	0.851746	3	3.44005	0.778888	3	14.7845	0.769442	3	13.1241	0.977251	3	1.18804	0	0.0009147	38.08	0.0439016	2	1494.93	0.297994	37.0395	0
High	kTGGISVYPFTSSVR	9	1	1	C5XSS8	N-Term(iTRAQ8plex); K1(iTRAQ8plex)	0	1.01357	9	6.20626	1.50614	9	23.6802	1.30598	9	26.1715	1.03451	9	3.96169	0.955958	9	29.587	1.25799	9	21.2917	1.1148	9	20.8696	0.988691	9	5.44082	0	2.716e-05	38.02	0.0562971	3	2207.26	-2.16721	73.1883	1
High	fVLPPHLTLk	4	2	1	C5WY71	N-Term(iTRAQ8plex); K10(iTRAQ8plex)	0	1.03212	4	4.76011	0.818232	4	1.86671	0.913027	4	14.4166	0.9105	4	14.4971	0.878606	4	15.9172	0.859075	4	6.64383	0.867841	4	9.07209	0.972933	4	4.12518	0	0.0005556	37.98	0.029838	3	1773.12	-3.63882	65.6186	0
High	kNLAGFSTATSQFR	1	6	1	K3Y7C3	N-Term(iTRAQ8plex); K1(iTRAQ8plex)	0	1.01605	1		1.51589	1		1.46882	1		0.972506	1		1	1		1.42719	1		1.26957	1		0.98658	1		0	0.0001046	37.98	0.0545411	3	2136.19	-6.72318	65.1596	1
High	kPFAAIVGGSk	48	18	1	J3L9Z3	N-Term(iTRAQ8plex); K1(iTRAQ8plex); K11(iTRAQ8plex)	0	1.02967	48	5.6904	0.793915	48	19.1817	1.20934	48	16.601	1.22406	48	9.97602	1.20255	48	8.27763	1.05851	48	12.1716	0.988857	48	11.6972	0.975018	48	5.17806	0	1.018e-05	37.96	0.0297518	3	1987.24	-4.70574	51.1819	0
High	hTGPGLLSMANAGR	2	8	1	K3XZ86	N-Term(iTRAQ8plex)	0	0.980427	2	1.97999	1.2211	2	2.24976	0.964772	2	0.78232	0.955467	2	25.2021	0.90983	2	21.2661	0.995882	2	20.553	1.0419	2	25.6113	1.0167	2	1.62114	0	5.396e-06	37.92	0.037106	3	1685.91	-0.478565	43.4317	0
High	hGAQVALMGR	2	4	1	C5YG02	N-Term(iTRAQ8plex)	0	1.00121	1		1.57301	1		0.996315	1		1.10462	1		1.19346	1		1.11596	1		1.06353	1		0.999185	1		0	8.27e-05	37.84	0.0410435	3	1343.75	-0.495188	32.9251	0
High	rAEQMLINNPSR	3	5	1	P37833	N-Term(iTRAQ8plex)	0	0.974326	3	5.25515	1.51881	3	8.12488	1.00911	3	11.2266	0.903474	3	18.6568	0.809925	3	15.2979	0.856455	3	1.41582	0.902971	3	4.57179	1.02201	3	4.12046	0	1.177e-06	37.82	0.0493937	2	1732.94	-2.8884	39.0405	1
High	rPFAAIVGGSk	198	17	2	K3Z5U9;C5Z0B5	N-Term(iTRAQ8plex); K11(iTRAQ8plex)	0																									0	0.0005684	37.73	0.0477969	3	1711.04	-2.7951	97.4562	0
High	lPYIYNALIVk	1	4	1	A1E9T1	N-Term(iTRAQ8plex); K11(iTRAQ8plex)	0	1.01179	1		0.514007	1		0.520583	1		1.20593	1		1.11545	1		0.686633	1		0.969413	1		0.990201	1		0	0.006081	37.6	0.038388	3	1915.18	-3.01401	82.7658	0
High	eLEVIHSR	6	21	3	K3ZW63;K3ZDL0;K4ADY4	N-Term(iTRAQ8plex)	0																									0	0.003033	37.58	0.0385739	3	1286.73	-2.33838	35.9643	0
High	gTMTTTHSyTGDQR	15	19	2	J3LYJ5;K4AA01	N-Term(iTRAQ8plex); Y9(iTRAQ8plex)	0																									0	4.676e-07	37.55	0.0266413	2	2164.09	-2.00992	26.9015	0
High	aAGMTYIGySNIcAALVR	2	7	1	B6UHU2	N-Term(iTRAQ8plex); Y9(iTRAQ8plex); C13(Carbamidomethyl)	0	0.892184	2	8.02791	1.00868	2	23.1909	0.824224	2	11.5294	0.863566	2	22.3795	0.839558	2	28.9537	1.14234	2	6.31407	1.37244	2	0.768423	1.08988	2	5.57661	0	6.567e-08	37.5	0.0624976	3	2539.36	-2.06254	69.0672	0
High	aAGLLVPGLASHSPR	2	1	1	K3Y6D5	N-Term(iTRAQ8plex)	0	0.945323	2	9.21653	1.33769	2	9.21247	0.889853	2	1.48824	1.12775	2	28.4216	1.15103	2	26.0101	1.13421	2	23.7834	1.25268	2	23.6179	1.0439	2	7.0822	0	2.163e-06	37.46	0.0450837	3	1750.03	-1.16075	54.2098	0
High	aNSySVHGSALGTk	5	4	1	J3MB11	N-Term(iTRAQ8plex); Y4(iTRAQ8plex); K14(iTRAQ8plex)	0	1.12122	5	3.54819	0.221051	5	77.4066	0.847621	5	8.2443	1.61879	5	4.08638	1.58063	5	2.06923	0.862028	5	10.6757	0.638466	5	27.0236	0.897289	5	3.8599	0	6.632e-06	37.31	0.0656641	2	2304.3	-4.37462	34.786	0
High	hAVImHPLPR	1	10	1	W5FS30	N-Term(iTRAQ8plex); M5(Oxidation)	0	1.04114	1		1.27055	1		1.12189	1		1.02372	1		0.913606	1		1.17061	1		1.09133	1		0.965285	1		0	1.338e-05	37.28	0.0597028	3	1490.85	-2.32797	31.9608	0
High	dQHGIPLVHSVTGSk	2	1	1	K3YJR7	N-Term(iTRAQ8plex); K15(iTRAQ8plex)	0	0.943858	2	2.86933	1.13039	2	8.1442	1.1057	2	9.62763	1.03706	2	6.79143	1.13826	2	0.358488	1.0974	2	7.53811	1.10029	2	16.0282	1.04761	2	2.19484	0	2.871e-07	37.26	0.0670164	3	2183.24	-0.400244	40.6124	0
High	cNMAGkPAVVTR	2	14	1	C5Y4L1	N-Term(iTRAQ8plex); C1(Carbamidomethyl); K6(iTRAQ8plex)	0	0.991855	2	1.25683	1.55488	2	3.93714	1.37339	2	4.27236	0.737829	2	10.0394	0.726149	2	19.898	0.993329	2	12.9608	1.02181	2	12.2182	1.00707	2	1.051	0	4.853e-06	37.13	0.0655479	2	1912.06	-4.54976	53.2926	0
High	rVDLTSHIVR	1	2	1	C5WZY3	N-Term(iTRAQ8plex)	0	1.04476	1		1.79917	1		1.50109	1		1.04434	1		0.983535	1		0.991244	1		1.11251	1		0.962206	1		0	0.0007073	37.08	0.0663069	3	1499.89	-1.78487	36.8943	1
High	kTASVLcLTTVk	4	20	1	K3YJ91	N-Term(iTRAQ8plex); K1(iTRAQ8plex); C7(Carbamidomethyl); K12(iTRAQ8plex)	0	0.974423	4	0.521315	0.708483	4	20.6605	0.890165	4	14.8104	0.895984	4	10.0291	0.855818	4	9.18899	0.986782	4	2.82118	0.99959	4	9.21519	1.02192	4	0.423011	0	8.496e-06	37.03	0.0376094	2	2233.37	-2.32054	67.2604	1
High	iVGNEHYETAQR	3	36	2	A1E9T1;K3Z2T6	N-Term(iTRAQ8plex)	0																									0	1.307e-05	37.01	0.0353444	3	1720.89	-2.4585	33.0864	0
High	kPLIVTAPk	6	7	1	C5Z2P1	N-Term(iTRAQ8plex); K1(iTRAQ8plex); K9(iTRAQ8plex)	0	1.01997	6	3.73431	1.14867	6	11.7944	1.68842	6	17.9623	0.91525	6	7.02823	0.913024	6	2.30347	0.984186	6	12.3648	0.871426	6	5.28985	0.983249	6	3.28709	0	0.000463	36.99	0.00552962	3	1879.25	-2.53052	42.4266	0
High	tAPkPGGGAAAAAR	1	2	1	C5XUU0	N-Term(iTRAQ8plex); K4(iTRAQ8plex)	0	0.968302	1		1.01579	1		0.93867	1		0.935765	1		0.757586	1		0.991843	1		1.04071	1		1.02712	1		0	2.528e-06	36.97	0.0578518	2	1804.06	-1.63075	45.5166	0
High	gIAGGMHIGLPk	2	9	2	Q10PV6;K4ADR9	N-Term(iTRAQ8plex); K12(iTRAQ8plex)	0																									0	2.112e-05	36.96	0.0521655	2	1759.05	-0.607722	52.327	0
High	kNVSNFLVQAGIVk	2	7	1	A6MZM2	N-Term(iTRAQ8plex); K1(iTRAQ8plex); K14(iTRAQ8plex)	0	0.954552	2	0.22535	1.15362	2	7.42439	1.05028	2	3.23841	0.933228	2	17.9838	0.832015	2	13.8771	0.962739	2	8.4071	1.02571	2	15.6443	1.0388	2	0.17582	0	6.542e-07	36.96	0.033307	3	2429.49	-3.73286	65.403	1
High	lHNLHSVATR	5	12	1	W5DNQ8	N-Term(iTRAQ8plex)	0	0.993329	5	0.735004	1.15518	5	16.2502	1.17299	5	18.8906	0.949649	5	9.49696	0.915672	5	8.65349	1.00884	5	23.057	0.959332	5	15.6759	1.00588	5	0.619102	0	3.38e-05	36.8	0.0477926	3	1451.84	-1.63075	26.3672	0
High	lGLLSVTSGANPVSIkk	12	22	1	C5YW53	N-Term(iTRAQ8plex); K16(iTRAQ8plex); K17(iTRAQ8plex)	0	0.95814	4	9.54947	0.974189	4	10.633	1.30102	4	11.4057	1.03995	4	23.8147	1.0607	4	11.6918	1.0699	4	11.2215	1.09985	4	11.2572	1.03575	4	6.74372	0	7.351e-10	36.77	0.0211535	3	2596.61	-3.13476	69.8455	1
High	kVLGIIPQAPVLFSGSVR	1	5	1	C5YG52	N-Term(iTRAQ8plex); K1(iTRAQ8plex)	0	0.999415	1		0.734907	1		1.01979	1		0.896851	1		1.29175	1		1.19826	1		1.02561	1		1.00071	1		0	1.744e-06	36.71	0.024658	3	2489.54	0.036379	76.4664	1
High	vQkPVVAWVSGTcAR	15	21	1	M7Z469	N-Term(iTRAQ8plex); K3(iTRAQ8plex); C13(Carbamidomethyl)	0	1.00873	15	4.67001	0.775172	15	40.2018	0.848725	15	22.7864	0.741545	15	38.6368	0.734899	15	33.7223	0.683828	15	31.8389	0.606	15	34.2649	0.992798	15	3.9133	0	3.957e-05	36.65	0.0766576	2	2266.29	-2.95533	54.7427	0
High	rVNQTYVIATSTk	51	11	1	C5XWF4	N-Term(iTRAQ8plex); K13(iTRAQ8plex)	0	0.970001	51	9.67466	1.0219	51	12.0326	1.02654	51	11.0584	0.979215	51	10.5878	0.985431	51	14.862	1.08175	51	9.26836	1.12308	51	10.1414	1.02568	51	7.32962	0	9.313e-05	36.64	0.0716101	3	2089.22	-1.58378	69.0672	1
High	aSNTILATGGyGR	1	3	1	K4A765	N-Term(iTRAQ8plex); Y11(iTRAQ8plex)	0	0.959384	1		1.18664	1		1.06073	1		0.766766	1		0.784673	1		1.24992	1		1.24012	1		1.0347	1		0	6.843e-07	36.51	0.0817152	2	1889.05	-8.97969	58.3105	0
High	rPLVLQLHR	3	21	1	T1NLM3	N-Term(iTRAQ8plex)	0	1.01421	3	19.8127	1.23149	3	45.3006	1.11317	3	87.0512	1.1766	3	1.37474	1.01009	3	40.6918	0.776315	3	12.4168	0.78286	3	21.8449	0.98815	3	15.2976	0	8.062e-06	36.44	0.0561905	3	1435.91	-2.2151	41.8856	0
High	aTQIINTHIDILHk	1	1	1	I1GV85	N-Term(iTRAQ8plex); K14(iTRAQ8plex)	0	1.00535	1		1.50302	1		0.892016	1		2.11953	1		3.03073	1		1.79269	1		1.93151	1		0.995665	1		0	5.753e-07	36.43	0.0664442	3	2225.32	-0.811733	58.2293	0
High	dNGLLLHIHR	16	58	2	P56647;W5HGR2	N-Term(iTRAQ8plex)	0																									0	0.001753	36.41	0.064111	4	1491.87	-1.39075	42.4177	0
High	hITGGVMGGHAVk	2	13	1	M0XXI3	N-Term(iTRAQ8plex); K13(iTRAQ8plex)	0	1.05449	2	2.03758	1.72497	2	46.7693	1.25238	2	1.31871	0.980796	2	5.70741	0.987628	2	9.53248	1.07135	2	12.6173	1.04328	2	16.4718	0.953786	2	1.91269	0	2.751e-06	36.37	0.076238	3	1872.07	-1.39224	35.6156	0
High	lASVLAPAkPk	2	5	1	W5DQT6	N-Term(iTRAQ8plex); K9(iTRAQ8plex); K11(iTRAQ8plex)	0	0.930608	2	0.897746	1.61201	2	4.3025	1.50806	2	0.60963	1.28711	2	14.3757	1.23746	2	6.37587	2.02157	2	0.0477227	1.97729	2	0.342213	1.0591	2	0.669763	0	1.998e-05	36.35	0.0131512	2	2007.29	-8.50268	50.3159	0
High	vQIANFLcPGNyAVSGGVk	1	11	1	M0WY96	N-Term(iTRAQ8plex); C8(Carbamidomethyl); Y12(iTRAQ8plex); K19(iTRAQ8plex)	0	0.786847	1		0.516716	1		0.773661	1		0.955851	1		0.857341	1		0.940144	1		0.953734	1		1.18119	1		0	3.547e-05	36.27	0.0911499	4	2906.63	-0.709216	69.9646	0
High	aGcyAANVIIQR	4	4	1	I1IBR3	N-Term(iTRAQ8plex); C3(Carbamidomethyl); Y4(iTRAQ8plex)	0	0.833304	4	8.02352	1.17284	4	31.3521	0.746388	4	21.9587	0.720347	4	10.5088	0.671391	4	5.48294	0.817383	4	16.6489	0.823545	4	16.7574	1.14102	4	4.82941	0	1.203e-07	36.22	0.0883729	2	1944.09	-3.21532	60.8862	0
High	hFLAIPLPPR	15	1	1	K7TTV9	N-Term(iTRAQ8plex)	0	0.992471	14	5.59192	1.12729	12	13.6216	0.812839	14	11.5196	1.20789	13	12.9464	1.23865	13	17.55	1.0425	13	8.37101	1.10561	13	12.6572	1.00778	15	6.11446	0	0.0087	36.15	0.0563702	2	1464.9	-1.21699	86.8099	0
High	vVDLAHLVAAk	2	6	1	K4AA01	N-Term(iTRAQ8plex); K11(iTRAQ8plex)	0	1.09916	2	10.8994	0.679708	2	71.6267	1.03033	2	6.69763	0.721314	2	78.8893	1.00222	2	6.26833	0.97228	2	0.404505	0.76326	2	51.1004	0.91094	2	11.1676	0	5.27e-05	36.12	0.0523627	2	1744.09	-0.692735	69.5986	0
High	gMVLAkPGSITPHTk	24	10	2	C0P699;M0ZD98	N-Term(iTRAQ8plex); K6(iTRAQ8plex); K15(iTRAQ8plex)	0																									0	0.0002786	36.12	0.0553926	2	2449.47	-1.34367	46.2478	0
High	rGYVASNSk	6	27	1	C4JA47	N-Term(iTRAQ8plex); K9(iTRAQ8plex)	0	1.02509	6	5.57794	1.36046	6	3.03568	1.31746	6	19.877	1.04863	6	19.5327	0.980459	6	11.1203	1.23041	6	18.4594	1.07436	6	19.5727	0.978607	6	4.85352	0	0.0001993	36.11	0.0864519	3	1589.92	-3.91637	27.9619	1
High	sLVAYHEVGHAIcGTLTPGHDPVQk	1	6	1	Q0DA88	N-Term(iTRAQ8plex); C13(Carbamidomethyl); K25(iTRAQ8plex)	0	0.930091	1		0.945873	1		0.936853	1		0.958629	1		1.01731	1		0.743883	1		0.741717	1		1.05957	1		0	1.658e-08	36.07	0.0951614	4	3294.74	-2.75743	55.891	0
High	nTALHYAAGYGR	3	9	1	W5FSV2	N-Term(iTRAQ8plex)	0	1.02261	3	1.73427	0.763578	3	20.1682	0.771244	3	7.97589	1.06661	3	17.6826	1.13287	3	16.2753	0.842682	3	4.96039	0.83098	3	18.284	0.981014	3	1.51818	0	2.012e-06	36.03	0.0395892	2	1597.83	-5.99568	40.1697	0
High	aNQMHGLFR	5	13	1	B6T4J1	N-Term(iTRAQ8plex)	0	1.03897	5	0.503031	0.725586	5	11.4335	0.837497	5	24.4596	1.12468	5	19.3828	1.25435	5	11.1239	0.851102	5	5.01713	0.93655	5	11.8001	0.967126	5	0.460326	0	0.001217	36.01	0.0419272	3	1377.73	-3.11564	39.6832	0
High	aSMGGyISSQTVR	2	11	1	K7W6G7	N-Term(iTRAQ8plex); Y6(iTRAQ8plex)	0	0.917585	2	0.269435	1.32732	2	4.33921	1.12131	2	1.46036	0.843029	2	12.5176	0.809343	2	7.23121	1.1117	2	13.0367	1.17224	2	2.78881	1.07018	2	0.196148	0	2.185e-07	35.95	0.0753398	2	1965.06	-1.73648	58.6711	0
High	kVIITAPAk	38	11	1	K4AA01	N-Term(iTRAQ8plex); K1(iTRAQ8plex); K9(iTRAQ8plex)	0	1.01939	38	3.82286	0.596954	38	59.4737	0.871148	38	14.0037	1.1275	38	11.8852	1.09313	38	8.14537	0.875983	38	15.6908	0.794393	38	16.7793	0.983749	38	3.4016	0	0.0001516	35.92	0.00744548	2	1853.23	-3.79681	44.0456	1
High	vVVAYGGAPIHQQLR	1	4	1	I1PGH1	N-Term(iTRAQ8plex)	0	1.04366	1		0.878582	1		1.01673	1		0.941385	1		0.983076	1		0.864591	1		0.880957	1		0.963139	1		0	1.329e-07	35.91	0.0966169	3	1912.1	-3.27289	47.3866	0
High	sTTTGHLIYk	12	48	2	C4JA47;B6SKA7	N-Term(iTRAQ8plex); K10(iTRAQ8plex)	0																									0	4.55e-06	35.87	0.0875075	2	1729.01	-2.6225	54.3013	0
High	vNQTYVIATSTk	2	11	1	C5XWF4	N-Term(iTRAQ8plex); K12(iTRAQ8plex)	0	1.01853	2	0.123893	0.753373	2	18.3564	1.13549	2	5.20833	1.20931	2	14.4955	1.2222	2	14.0823	1.0136	2	4.90774	0.974712	2	0.876232	0.984475	2	0.108833	0	0.004109	35.83	0.0872723	3	1933.11	-5.47682	39.1767	0
High	skPIPPGAVYPAk	4	2	1	C5YMQ9	N-Term(iTRAQ8plex); K2(iTRAQ8plex); K13(iTRAQ8plex)	0	1.02849	4	0.911413	0.604928	4	27.8346	0.791664	4	9.05592	0.822531	4	20.006	0.764662	4	8.50162	0.76972	4	12.2371	0.672125	4	15.5043	0.976017	4	0.823102	0	4.657e-06	35.73	0.0429151	3	2237.38	-0.0720706	41.6875	0
High	nAPYVWVHFPGR	1	14	1	I1H6D5	N-Term(iTRAQ8plex)	0	0.956086	1		1.46384	1		1.28944	1		1.10931	1		1.34231	1		1.12048	1		1.15324	1		1.0375	1		0	0.001082	35.71	0.0641797	3	1746.94	-1.24963	61.4681	0
High	gTLLALHR	6	5	1	I1QQW0	N-Term(iTRAQ8plex)	0	1.02274	6	4.98858	1.42961	6	5.6442	1.16003	6	4.91371	1.16758	6	15.8935	1.10778	6	14.4006	1.13315	6	9.7453	1.20089	6	4.35091	0.980816	6	4.35615	0	0.008265	35.67	0.116918	3	1184.74	-2.86637	57.3972	0
High	aAAMALAQHPVVNAScR	1	8	1	M7ZFM7	N-Term(iTRAQ8plex); C16(Carbamidomethyl)	0	0.935244	1		0.602676	1		0.584367	1		0.883983	1		0.893607	1		0.681264	1		0.694375	1		1.05519	1		0	9.666e-06	35.67	0.063012	3	2071.08	-1.0617	47.2578	0
High	kLPIHHIPGPEGVR	10	13	1	I1I414	N-Term(iTRAQ8plex); K1(iTRAQ8plex)	0	1.00828	10	7.22429	1.16942	10	15.7421	1.17364	10	15.794	1.18246	10	7.38234	1.08456	10	8.9705	1.08429	10	3.90317	1.10789	10	26.4873	0.99318	10	6.52071	0	0.004684	35.67	0.0668604	2	2158.31	-0.461241	40.7827	1
High	hAGWGVmTSHR	3	13	1	W5G2N5	N-Term(iTRAQ8plex); M7(Oxidation)	0	1.03321	3	5.44147	1.39689	3	42.3785	1.23686	3	14.4049	0.912519	3	9.67855	0.954036	3	9.71574	0.935899	3	6.42956	0.836396	3	3.33176	0.972012	3	5.08804	0	8.942e-06	35.66	0.0258469	3	1558.78	-1.99564	25.7383	0
High	kGPQQPPQPGPR	59	1	1	C5YVH5	N-Term(iTRAQ8plex); K1(iTRAQ8plex)	0	1.03095	59	3.3278	0.506665	59	14.4961	0.680218	59	10.3703	0.783273	59	11.8201	0.781353	59	9.72504	0.642354	59	13.7911	0.614397	59	12.8461	0.97393	59	2.92836	0	0.0001666	35.64	0.0991711	3	1895.1	-2.81806	28.4676	1
High	nVLAPAAPyVR	3	9	1	Q60EI0	N-Term(iTRAQ8plex); Y9(iTRAQ8plex)	0	0.927747	3	1.10884	1.14285	3	12.1003	1.07731	3	7.08946	0.922839	3	4.86442	0.913232	3	2.49512	1.30308	3	10.3744	1.51435	3	0.828374	1.06156	3	0.817468	0	0.004352	35.61	0.0801561	2	1779.07	-2.72392	46.0783	0
High	vVPGFGHGVLR	4	10	1	K3YS57	N-Term(iTRAQ8plex)	0	0.987626	4	4.23613	0.984179	4	27.0422	1.04734	4	14.0069	0.829667	4	11.2817	0.830643	4	4.35603	1.04725	4	20.3898	1.06483	4	14.4234	1.01072	4	3.70111	0	0.0003421	35.6	0.0888514	3	1441.86	-1.42042	47.9276	0
High	tAVHQGIGHQTySETR	4	1	1	K3Z6Y9	N-Term(iTRAQ8plex); Y12(iTRAQ8plex)	0	1.03004	4	3.46723	0.845917	4	18.4248	0.961822	4	6.77097	0.962775	4	13.032	0.913562	4	3.6845	0.881688	4	5.41886	0.867713	4	5.05982	0.974705	4	2.98305	0	3.974e-06	35.55	0.0840433	3	2393.27	-1.46617	30.5339	0
High	sPFYLYSkPQVLR	2	1	1	K3Z5Q1	N-Term(iTRAQ8plex); K8(iTRAQ8plex)	0	1.03683	2	1.194	0.573012	2	11.1198	0.713271	2	13.5441	1.17711	2	7.61797	1.19602	2	8.40414	0.901294	2	10.6681	0.855039	2	0.272056	0.968887	2	1.08487	0	2.842e-05	35.53	0.093542	2	2206.28	-3.97454	61.1491	0
High	kGPPGINLPAIYR	7	6	1	K7UYZ0	N-Term(iTRAQ8plex); K1(iTRAQ8plex)	0	0.995523	7	1.9579	1.02093	7	38.3597	1.26964	7	44.5415	1.08009	7	55.0972	1.05001	7	52.9022	1.05073	7	16.3264	1.1594	7	49.4821	1.00401	7	1.62847	0	2.402e-05	35.5	0.0679794	3	2004.22	-1.98526	79.0067	1
High	rQPYAVSR	2	11	1	K4A2N9	N-Term(iTRAQ8plex)	0	1.03105	2	4.65518	1.36309	2	0.305487	1.105	2	8.64412	1.31723	2	17.1544	1.29985	2	3.41446	1.22195	2	11.5614	1.17238	2	19.0483	0.973033	2	4.18791	0	0.004076	35.46	0.0586955	3	1280.73	-4.00842	18.8196	1
High	gGIVTQVkPPk	12	27	1	W5EBX8	N-Term(iTRAQ8plex); K8(iTRAQ8plex); K11(iTRAQ8plex)	0	1.03493	12	2.88652	0.964452	12	12.9422	1.38461	12	10.8844	1.04209	12	9.14735	1.03602	12	4.17806	0.96677	12	8.30909	0.951309	12	11.4965	0.970547	12	2.61255	0	2.012e-05	35.44	0.0270328	2	2036.29	-2.35033	40.6797	0
High	kkPTTPWGYPALGR	5	33	1	W5FS32	N-Term(iTRAQ8plex); K1(iTRAQ8plex); K2(iTRAQ8plex)	0	1.01605	5	2.30689	0.655014	5	17.5623	0.895172	5	21.9242	1.53533	5	17.8138	1.52035	5	6.58884	0.992981	5	31.416	0.958586	5	25.3535	0.986587	5	1.98941	0	1.541e-05	35.37	0.0744301	4	2484.48	-3.11513	51.4931	1
High	gHyLNATAGTcEEmIk	3	58	2	P56647;W5HGR2	N-Term(iTRAQ8plex); Y3(iTRAQ8plex); C11(Carbamidomethyl); M14(Oxidation); K16(iTRAQ8plex)	0																									0	0.0002534	35.37	0.0822564	2	2723.42	-2.93159	40.505	0
High	aHASTEGVTk	2	38	3	K3Z5U9;J3L9Z3;C5Z0B5	N-Term(iTRAQ8plex); K10(iTRAQ8plex)	0																									0	0.001219	35.36	0.0748345	3	1608.91	-4.5288	24.7293	0
High	kPLIVMSPk	9	13	1	W5C290	N-Term(iTRAQ8plex); K1(iTRAQ8plex); K9(iTRAQ8plex)	0	1.02601	9	2.75408	0.735572	9	24.988	1.06243	9	11.7677	0.906761	9	8.1961	0.868295	9	14.0942	0.868843	9	12.2243	0.823386	9	11.4437	0.978126	9	2.41043	0	0.000931	35.34	0.0241243	3	1925.24	0.162257	45.1779	0
High	kVIITAPGk	48	12	1	J3LYJ5	N-Term(iTRAQ8plex); K1(iTRAQ8plex); K9(iTRAQ8plex)	0	1.01402	24	4.45265	0.500687	24	34.1273	0.854853	24	12.1299	0.671267	24	21.0871	0.652221	24	20.9548	0.625508	24	12.2387	0.585626	24	19.5315	0.988304	24	3.80933	0	0.0005991	35.32	0.0142476	3	1839.21	-2.85708	47.4	1
High	aVkPVLVAGPk	4	10	1	M0VZ59	N-Term(iTRAQ8plex); K3(iTRAQ8plex); K11(iTRAQ8plex)	0	1.10657	4	9.38712	0.940798	4	34.3057	0.588966	4	22.8798	0.972147	4	18.0889	0.987412	4	28.6168	0.870488	4	27.1551	0.851287	4	36.5637	0.90818	4	9.29349	0	0.0001172	35.3	0.0124393	2	1991.31	-0.583173	42.3339	0
High	hNVPVPVSk	1	10	1	I1HJT4	N-Term(iTRAQ8plex); K9(iTRAQ8plex)	0	0.929195	1		1.02374	1		0.908981	1		0.941933	1		1.05535	1		0.986622	1		0.927239	1		1.06033	1		0	0.0008258	35.26	0.0866748	3	1584.96	-3.56017	34.9215	0
High	kPLLMAIk	15	7	1	W5A3C2	N-Term(iTRAQ8plex); K1(iTRAQ8plex); K8(iTRAQ8plex)	0	1.01467	15	2.33641	0.451438	15	10.8051	0.847215	15	23.6679	0.694275	15	32.7994	0.638228	15	46.1823	0.649275	15	31.7883	0.590207	15	26.5705	0.987759	15	2.06663	0	0.0006325	35.25	0.0148672	3	1826.2	-2.34296	106.345	0
High	aTIFPHNVGLGATR	4	8	2	K4A754;W5F013	N-Term(iTRAQ8plex)	0																									0	0.0001298	35.23	0.0956583	2	1757.98	-7.67558	64.7397	0
High	iNNPHYLYR	4	24	1	K7UKF0	N-Term(iTRAQ8plex)	0	0.983782	4	0.521444	1.64117	4	14.0227	1.19843	4	8.0884	0.988316	4	11.2735	1.07158	4	13.6785	1.13997	4	5.63746	1.19795	4	1.74909	1.01398	4	0.42784	0	0.0003585	35.21	0.0783382	3	1493.81	-2.97416	37.9708	0
High	rWVIHVER	2	16	1	J3NBE4	N-Term(iTRAQ8plex)	0	1.00963	2	1.43499	1.17263	2	40.1131	1.00258	2	19.8912	0.94178	2	15.1085	1.01487	2	6.97518	1.03733	2	18.1319	1.04068	2	8.25795	0.991956	2	1.24011	0	0.001618	35.2	0.116736	3	1398.83	-1.52624	41.0526	1
High	rTGAGSLLkPLNSEYGk	20	7	1	A1EA37	N-Term(iTRAQ8plex); K9(iTRAQ8plex); K17(iTRAQ8plex)	0	0.972151	20	5.86224	0.602074	20	25.1796	0.777646	20	11.6358	0.741775	20	11.535	0.711745	20	18.5937	0.772174	20	15.5251	0.783504	20	8.40837	1.02386	20	4.85618	0	0.006385	35.16	0.070193	2	2703.6	4.2469	48.9154	1
High	kYAPIcVTmPTAk	7	1	1	C5XVT0	N-Term(iTRAQ8plex); K1(iTRAQ8plex); C6(Carbamidomethyl); M9(Oxidation); K13(iTRAQ8plex)	0	1.02184	7	2.16031	0.724499	7	10.3869	1.01202	7	9.49492	0.859028	7	6.35966	0.825557	7	4.05258	0.807725	7	16.5525	0.794987	7	9.75929	0.981664	7	1.93584	0	6.981e-08	35.13	0.106756	3	2408.38	-2.04728	59.0781	1
High	gIAAAPVTNyYAR	3	3	1	K3Z575	N-Term(iTRAQ8plex); Y10(iTRAQ8plex)	0	0.963036	2	0.703238	0.967567	2	5.22701	0.917195	2	4.91051	0.797161	2	22.8345	0.807059	2	29.297	0.852032	2	15.6752	0.903787	2	20.7054	1.03158	2	0.55742	0	0.0001223	35.01	0.1091	3	1975.12	-3.20156	60.1536	0
High	gLAGTILVHk	2	11	1	M0X8I2	N-Term(iTRAQ8plex); K10(iTRAQ8plex)	0	0.959138	2	2.24825	1.18834	2	11.8645	1.11645	2	1.56606	0.976731	2	2.82389	1.01825	2	2.14464	1.15141	2	4.05053	1.26011	2	6.46842	1.03474	2	1.76939	0	0.001404	34.99	0.0651663	3	1617.03	-2.42524	63.2909	0
High	qLVATGkPESFGGPFLVPSyR	5	3	1	B6T3B2	N-Term(iTRAQ8plex); K7(iTRAQ8plex); Y20(iTRAQ8plex)	0	0.923893	5	3.01401	0.792506	5	39.0499	0.597027	5	7.94753	0.829466	5	10.8398	0.758799	5	6.96984	0.817439	5	9.57325	0.869234	5	18.31	1.06483	5	2.1816	0	3.894e-08	34.91	0.0997605	3	3162.81	2.05986	62.0369	0
High	gQFGVTYLVTHR	1	2	1	K3XGK4	N-Term(iTRAQ8plex)	0	1.04567	1		1.2548	1		1.01951	1		1.24641	1		1.36147	1		1.06529	1		0.930102	1		0.961436	1		0	1.557e-05	34.89	0.0835175	3	1681.93	-3.76684	54.7753	0
High	yILNQTSVAGSmVGVR	1	14	1	K3ZVK6	N-Term(iTRAQ8plex); Y1(iTRAQ8plex); M12(Oxidation)	0	0.963889	1		1.36631	1		0.944729	1		1.00849	1		1.09458	1		0.886459	1		1.0581	1		1.03087	1		0	0.001628	34.85	0.114275	3	2319.28	-5.36301	49.7117	0
High	yFLHQHTIQLGQPATVk	2	21	1	B4FA84	N-Term(iTRAQ8plex); Y1(iTRAQ8plex); K17(iTRAQ8plex)	0	0.930375	2	4.62591	0.922988	2	8.04726	1.04574	2	6.59879	1.03648	2	3.76674	0.904219	2	2.00354	1.29089	2	0.435679	1.28313	2	4.14174	1.05866	2	3.4512	0	4.14e-07	34.83	0.105331	3	2893.66	-5.73327	51.1793	0
High	gLGASTQkPLYYk	5	2	1	K3ZRF8	N-Term(iTRAQ8plex); K8(iTRAQ8plex); K13(iTRAQ8plex)	0	1.03306	5	1.33906	0.692756	5	21.8776	1.09174	5	6.53326	1.10223	5	11.7108	1.04829	5	6.16267	0.887031	5	10.5392	0.749862	5	5.99086	0.972138	5	1.1979	0	0.000752	34.81	0.0871184	2	2338.38	-2.42924	44.601	0
High	rPTAPPLSPPPPmPPk	5	1	1	W5CTA3	N-Term(iTRAQ8plex); M13(Oxidation); K16(iTRAQ8plex)	0	0.982665	5	5.75479	0.973874	5	46.2573	1.0181	5	11.792	0.975173	5	10.5029	1.0845	5	8.69415	1.11938	5	0.425658	1.21161	5	12.1197	1.01493	5	4.90286	0	8.008e-07	34.8	0.111426	3	2304.32	-5.21177	41.9107	0
High	qLSQMHPIYR	3	7	1	W5FL28	N-Term(iTRAQ8plex)	0	1.02399	3	1.35559	0.865191	3	10.0902	0.751192	3	2.79401	0.777164	3	7.00882	0.759849	3	2.22866	0.698788	3	4.74004	0.712141	3	5.1893	0.979844	3	1.19254	0	6.019e-05	34.76	0.0897815	3	1576.86	0.270663	40.9502	0
High	kVYTLGPLPLLAR	1	4	1	K7U5U9	N-Term(iTRAQ8plex); K1(iTRAQ8plex)	0	1.11116	1		1.38268	1		1.32315	1		1.29682	1		1.33123	1		1.76079	1		2.0493	1		0.905827	1		0	9.512e-05	34.69	0.0406362	3	2049.3	-2.95041	70.306	1
High	iTPPGFHAFTPAASPGAPGLVAVATR	2	5	1	W5DUK9	N-Term(iTRAQ8plex)	0	1.02715	1		1.81772	1		0.706305	1		1.29537	1		1.18163	1		0.951853	1		0.973305	1		0.977155	1		0	4.061e-05	34.66	0.138963	4	2807.55	-1.88928	63.9117	0
High	kNASVALPVILTR	2	17	1	W4ZVI6	N-Term(iTRAQ8plex); K1(iTRAQ8plex)	0	0.966137	2	11.2031	1.12596	2	2.457	0.916774	2	16.3807	1.05501	2	8.38418	1.20661	2	27.1929	1.26029	2	24.709	1.20549	2	24.6221	1.02477	2	8.96091	0	4.354e-08	34.65	0.0569166	3	1990.26	-1.63112	56.2964	1
High	rLPPTIPGAPVVGGLIk	1	1	1	K3ZI77	N-Term(iTRAQ8plex); K17(iTRAQ8plex)	0	0.941647	1		1.61025	1		1.48124	1		1.36774	1		1.4896	1		1.54146	1		1.347	1		1.04976	1		0	4.608e-05	34.48	0.0277319	3	2293.45	-1.44552	64.8902	1
High	kQFTmLQTWPVR	5	6	1	K3XWD0	N-Term(iTRAQ8plex); K1(iTRAQ8plex); M5(Oxidation)	0	0.947649	5	5.82256	1.5082	5	9.34845	1.45303	5	29.3007	0.985019	5	10.5668	0.985241	5	11.6417	1.33994	5	24.1392	1.38712	5	23.5471	1.04466	5	4.36916	0	0.007264	34.47	0.12735	3	2159.22	-3.12201	76.061	1
High	kNIAMGYVk	4	14	1	C5YG66	N-Term(iTRAQ8plex); K1(iTRAQ8plex); K9(iTRAQ8plex)	0	0.988302	4	2.7023	0.473484	4	21.733	0.700282	4	9.75391	0.834553	4	8.3722	0.808731	4	12.2624	0.729589	4	12.7416	0.733164	4	17.9456	1.00999	4	2.22826	0	0.0004525	34.43	0.0960401	2	1936.18	-2.64957	60.0469	1
High	kGQmPSQIGVLLR	6	17	2	K7TTY3;K3YJR7	N-Term(iTRAQ8plex); K1(iTRAQ8plex); M4(Oxidation)	0																									0	0.0003944	34.37	0.10988	4	2051.22	-2.43491	45.5038	1
High	nmSVIAHVDHGk	5	30	1	C5XJZ3	N-Term(iTRAQ8plex); M2(Oxidation); K12(iTRAQ8plex)	0	1.02341	5	6.76266	1.06186	5	37.3895	1.1172	5	11.1182	1.11148	5	5.63721	1.25824	5	19.8848	1.08308	5	12.3317	1.06466	5	9.92588	0.980332	5	5.74525	0	0.002453	34.35	0.11417	2	1932.05	-6.26703	26.019	0
High	hMFGVVGIPVTSLASR	1	5	1	B4FAJ4	N-Term(iTRAQ8plex)	0	0.936148	1		0.907672	1		0.671223	1		0.705367	1		1.09513	1		0.97615	1		1.17645	1		1.05443	1		0	3.167e-05	34.33	0.13047	3	1975.11	-2.3074	66.2617	0
High	akPAVPLGANYR	11	26	1	W5HTT3	N-Term(iTRAQ8plex); K2(iTRAQ8plex)	0	1.01635	11	3.93355	0.571361	11	11.1052	0.755085	11	9.91346	0.913958	11	7.34263	0.955437	11	8.18117	0.724629	11	6.76298	0.714243	11	6.44138	0.986327	11	3.52895	0	0.0001071	34.28	0.116025	3	1865.12	-3.02302	56.9261	0
High	gAPPQkPSVPSGPk	7	4	1	K4A5R5	N-Term(iTRAQ8plex); K6(iTRAQ8plex); K14(iTRAQ8plex)	0	1.0162	7	4.9912	0.719957	7	17.5993	1.1892	7	3.65848	0.981278	7	6.47605	0.962848	7	7.49623	0.879231	7	3.49979	0.835737	7	8.05558	0.986456	7	4.23134	0	0.0004675	34.28	0.0998071	2	2259.35	-2.33167	37.9008	0
High	rPTAPPLSPPPPMPPk	12	1	1	W5CTA3	N-Term(iTRAQ8plex); K16(iTRAQ8plex)	0	1.01528	12	2.64929	0.865774	12	31.4142	0.846537	12	15.5996	1.13567	12	20.0874	1.16734	12	15.3697	0.949012	12	19.2969	0.915489	12	27.1127	0.987212	12	2.31837	0	8.697e-06	34.26	0.114967	4	2288.34	-1.39492	45.3419	0
High	aQLGLGHSYSR	1	20	1	W5C4B2	N-Term(iTRAQ8plex)	0	0.957478	1		1.17666	1		1.01903	1		1.07681	1		1.21547	1		1.07553	1		1.06663	1		1.03632	1		0	3.568e-05	34.17	0.104607	3	1492.82	-1.35249	35.4899	0
High	gATQAIRPVSk	4	2	1	K3XH46	N-Term(iTRAQ8plex); K11(iTRAQ8plex)	0	1.02852	4	2.23919	1.59914	4	1.81683	1.72406	4	6.04231	1.08918	4	5.00977	1.06896	4	8.31086	1.20714	4	3.81388	1.10054	4	6.69425	0.975984	4	2.0477	0	1.047e-05	34.15	0.103224	2	1736.05	-6.62165	52.1482	0
High	gTLQATFQHk	1	1	1	C5XZY0	N-Term(iTRAQ8plex); K10(iTRAQ8plex)	0	1.00269	1		0.985809	1		1.1629	1		0.843251	1		0.815316	1		0.93065	1		0.971147	1		0.997923	1		0	0.0004248	34.12	0.132461	3	1739	-6.19202	56.1684	0
High	hTGVmVGmGQk	3	76	2	K7V663;J3M7K7	N-Term(iTRAQ8plex); M5(Oxidation); M8(Oxidation); K11(iTRAQ8plex)	0																									0	8.805e-05	34.1	0.0978254	3	1784.95	-4.09925	26.6821	0
High	lYGVHGPLSk	6	1	1	K3YV29	N-Term(iTRAQ8plex); K10(iTRAQ8plex)	0	1.01125	6	6.65961	1.08559	6	3.6109	0.919875	6	5.84743	0.983265	6	28.483	0.93126	6	13.9512	0.987798	6	19.1887	1.01345	6	13.5646	0.990287	6	5.92925	0	0.0001666	34.08	0.111761	2	1679	-4.29188	45.6017	0
High	nPNRPIASFIFSGPTGVGk	2	20	1	W5AWL9	N-Term(iTRAQ8plex); K19(iTRAQ8plex)	0	0.935664	2	0.947308	0.899192	2	50.6959	0.739535	2	30.0825	1.72716	2	46.2191	1.66877	2	44.0216	1.24624	2	13.716	1.35648	2	22.8569	1.05481	2	0.713472	0	3.539e-10	34.04	0.148138	3	2567.45	-0.45667	65.1456	0
High	rNQTLSLR	2	5	1	K3ZX79	N-Term(iTRAQ8plex)	0	0.971287	2	3.49856	1.33872	2	17.8387	1.26913	2	24.3106	1.01064	2	7.64542	0.914824	2	14.5364	1.07687	2	15.9079	1.15445	2	8.82346	1.02418	2	2.8169	0	0.00534	34.01	0.0962594	3	1291.77	-2.11605	30.66	1
High	nSGGGGGGGSSGR	1	1	1	C5YFI8	N-Term(iTRAQ8plex)	0	0.987731	1		1.24618	1		0.941198	1		7.40585	1		7.78716	1		2.35339	1		2.05372	1		1.01063	1		0	0.0002734	33.99	0.015542	2	1310.63	-3.66593	8.69788	0
High	lSGTGSVGATIR	2	11	2	J3LS55;K4A6V8	N-Term(iTRAQ8plex)	0																									0	3.735e-05	33.98	0.0909674	2	1422.82	-1.46298	33.1743	0
High	ckPPcSALLNPFAR	5	12	1	W5E4F4	N-Term(iTRAQ8plex); C1(Carbamidomethyl); K2(iTRAQ8plex); C5(Carbamidomethyl)	0	0.925318	5	6.69384	1.44659	5	23.9093	1.22736	5	14.959	0.828728	5	12.9899	1.00467	5	2.16467	0.995557	5	8.2857	1.10706	5	19.1112	1.06362	5	4.75495	0	0.003109	33.89	0.144668	3	2239.22	-3.57726	93.5611	0
High	hAHQLAk	7	1	1	K3XLT1	N-Term(iTRAQ8plex); K7(iTRAQ8plex)	0	1.04133	7	8.91794	1.05763	7	17.3859	1.29545	7	15.0214	0.86811	7	8.12171	0.980661	7	1.29395	0.817392	7	6.77274	0.843627	7	6.64158	0.965123	7	8.66709	0	0.002366	33.88	0.135588	2	1412.86	-0.546287	20.829	0
High	aIMINTPHNPTGk	1	11	1	W5EZL8	N-Term(iTRAQ8plex); K13(iTRAQ8plex)	0	1.00042	1		1.36882	1		1.14487	1		1.15695	1		1.18432	1		1.28524	1		1.23068	1		0.999851	1		0	9.615e-05	33.86	0.145341	3	2002.14	2.69088	42.8374	0
High	yPAHITLLR	1	12	1	W5CH60	N-Term(iTRAQ8plex)	0	0.900541	1		1.23976	1		1.1453	1		1.22796	1		1.34057	1		1.10855	1		1.06752	1		1.08466	1		0	0.0005395	33.81	0.140661	3	1387.83	-3.16174	46.452	0
High	aGLGALGIRPPPPGR	8	6	1	C5XHZ0	N-Term(iTRAQ8plex)	0	1.08037	8	6.29039	1.09936	8	24.256	1.05432	8	20.5083	1.58486	8	26.2024	1.74364	8	27.0473	1.06549	8	37.1281	1.19878	8	15.3158	0.931712	8	5.98142	0	8.748e-06	33.77	0.100154	2	1733.05	0.788896	63.8948	0
High	yVLVkDPVkPQVR	1	2	1	K3XFY5	N-Term(iTRAQ8plex); K5(iTRAQ8plex); K9(iTRAQ8plex)	0	1.02052	1		0.618792	1		1.23183	1		0.610831	1		0.551455	1		0.554501	1		0.511504	1		0.982791	1		0	0.002939	33.76	0.0362035	2	2453.53	-1.08002	46.0581	1
High	kTAAIcVAk	5	15	1	M0UYQ3	N-Term(iTRAQ8plex); K1(iTRAQ8plex); C6(Carbamidomethyl); K9(iTRAQ8plex)	0	0.993932	5	2.94899	0.751148	5	2.73642	1.09111	5	5.0507	0.756379	5	9.71344	0.726955	5	6.7321	0.719652	5	7.89648	0.729559	5	8.97883	1.00536	5	2.43076	0	0.0001127	33.72	0.0897009	3	1874.16	-5.14316	38.727	1
High	sSVPAHVyk	2	3	1	K3YS57	N-Term(iTRAQ8plex); Y8(iTRAQ8plex); K9(iTRAQ8plex)	0	1.04657	2	6.50732	0.864801	2	13.4835	1.3539	2	8.71997	0.841989	2	5.25346	0.832788	2	20.1194	0.847772	2	18.3955	0.985011	2	12.5021	0.959022	2	6.02893	0	6.139e-05	33.72	0.120061	2	1900.14	-1.1016	34.5156	0
High	kIAVLGFAFk	3	24	1	I1GN45	N-Term(iTRAQ8plex); K1(iTRAQ8plex); K10(iTRAQ8plex)	0	1.03308	3	4.40274	1.26345	3	2.15198	1.91286	3	13.4982	0.883454	3	2.79214	0.905889	3	16.6026	0.747578	3	3.37994	0.638944	3	9.95191	0.972123	3	4.08773	0	6.621e-05	33.68	0.0474403	2	2006.29	-1.98539	70.3188	1
High	mkPVVGIVVSNk	3	11	1	T1N7V9	N-Term(iTRAQ8plex); K2(iTRAQ8plex); K12(iTRAQ8plex)	0	1.02149	3	7.38377	0.883741	3	11.903	1.16486	3	22.2977	1.16713	3	5.57203	1.1651	3	4.52566	1.04833	3	8.80492	0.982949	3	2.55469	0.981961	3	6.84056	0	0.006145	33.68	0.0606825	2	2183.36	-3.4324	53.9436	0
High	vAALHLGk	11	19	1	W5AR97	N-Term(iTRAQ8plex); K8(iTRAQ8plex)	0	0.998011	11	2.49838	1.25838	11	9.83595	1.14516	11	12.4383	1.42786	11	13.3833	1.41295	11	17.2834	1.45267	11	15.5044	1.35653	11	10.8256	1.0019	11	2.14634	0	0.0009691	33.67	0.0864227	2	1416.91	-4.47348	60.7916	0
High	kAVVIHVPyR	3	22	1	C5X7D6	N-Term(iTRAQ8plex); K1(iTRAQ8plex); Y9(iTRAQ8plex)	0	0.990564	3	3.02808	0.874452	3	2.97148	1.18712	3	3.04109	0.883163	3	1.53265	0.750035	3	4.74382	1.08405	3	8.22683	1.05967	3	8.38801	1.00822	3	2.57403	0	0.0001501	33.66	0.0361858	4	2094.33	0.107168	44.8105	1
High	kFSAASVAWSGk	8	4	1	J3LK66	N-Term(iTRAQ8plex); K1(iTRAQ8plex); K12(iTRAQ8plex)	0	0.928837	8	5.29656	0.969594	8	12.7068	1.06551	8	10.0503	1.01434	8	2.46726	0.964718	8	5.2047	1.24151	8	12.2487	1.29356	8	17.0044	1.06058	8	3.92353	0	8.25e-06	33.6	0.145993	3	2151.25	-6.80286	66.691	1
High	yFLHQHTIQLGQPATVk	4	21	1	B4FA84	N-Term(iTRAQ8plex); K17(iTRAQ8plex)	0	1.00007	4	9.05141	0.795418	4	14.0507	1.10195	4	13.0867	1.18352	4	11.9013	1.22173	4	13.1652	1.06937	4	2.8403	1.0641	4	10.5786	0.998546	4	7.93354	0	1.959e-08	33.56	0.155604	3	2589.47	-2.17308	46.1885	0
High	syLIAISGEk	1	4	1	C5WZ31	N-Term(iTRAQ8plex); Y2(iTRAQ8plex); K10(iTRAQ8plex)	0	0.911966	1		0.762686	1		0.687438	1		0.795777	1		0.682618	1		0.900013	1		0.87246	1		1.07496	1		0	1.473e-06	33.55	0.130528	2	1993.2	-3.99535	52.3135	0
High	iRPPGFINLQILPQLVk	7	30	1	K3Z2S1	N-Term(iTRAQ8plex); K17(iTRAQ8plex)	0	1.00348	7	9.26338	0.392416	7	65.2203	0.599483	6	15.166	1.4218	7	15.2812	1.20298	7	17.6491	0.801655	7	37.285	0.913221	7	28.265	0.997254	7	7.47558	0	4.856e-07	33.49	0.0366453	3	2554.6	-2.42653	83.8004	0
High	kLAVNLIPFPR	8	89	1	W5A5L1	N-Term(iTRAQ8plex); K1(iTRAQ8plex)	0	1.02308	8	4.38643	0.52625	8	32.4509	0.632619	8	15.8246	1.22245	8	26.3093	1.11752	8	15.6576	0.79461	8	14.2188	0.825269	8	15.947	0.980601	8	4.01272	0	0.001159	33.48	0.0619717	3	1876.19	-2.62297	69.2502	1
High	yASGTNPITGVSTR	3	6	1	K3YUX3	N-Term(iTRAQ8plex); Y1(iTRAQ8plex)	0	0.952507	3	1.21271	1.00913	3	5.65642	0.801088	3	0.336605	1.0749	3	0.768529	1.04084	3	2.82613	1.18526	3	3.63278	1.29978	3	11.9012	1.04054	3	0.935745	0	4.088e-06	33.43	0.154726	3	2032.11	-9.41153	44.1658	0
High	lVYSAAANATHYR	5	14	1	K3Z2R6	N-Term(iTRAQ8plex)	0	1.01106	5	2.92254	0.674438	5	34.9426	0.881721	5	10.1621	1.20696	5	9.27525	1.10131	5	27.7294	0.940616	5	12.0239	0.854519	5	17.9201	0.99082	5	2.57943	0	1.881e-06	33.42	0.105034	2	1740.93	0.442521	38.1534	0
High	kPVQAAAVTk	1	1	1	J3L581	N-Term(iTRAQ8plex); K1(iTRAQ8plex); K10(iTRAQ8plex)	0	1.00025	1		0.988251	1		0.854535	1		1.02286	1		1.04078	1		0.820827	1		0.800411	1		1	1		0	1.386e-05	33.38	0.039491	3	1925.23	2.00867	52.6914	0
High	aAGWGVMVSHR	1	12	1	Q0J267	N-Term(iTRAQ8plex)	0	1.0676	1		1.23639	1		0.843159	1		1.05379	1		1.23372	1		1.08715	1		0.939692	1		0.942814	1		0	0.0007581	33.33	0.0709779	3	1474.78	-6.08688	44.3597	0
High	kWGLGPVALk	13	29	1	M0WBP9	N-Term(iTRAQ8plex); K1(iTRAQ8plex); K10(iTRAQ8plex)	0	1.004	13	6.40082	0.889314	13	31.3994	1.02593	13	15.7025	1.47866	13	11.5622	1.27976	13	16.5573	1.52799	13	15.1099	1.54618	13	13.9322	0.996812	13	5.70063	0	0.004661	33.33	0.0464748	4	1981.26	-5.03586	101.398	1
High	hPSAyMLQQFQNPANVk	3	3	1	K3Y887	N-Term(iTRAQ8plex); Y5(iTRAQ8plex); K17(iTRAQ8plex)	0	0.947606	3	0.401148	0.691292	3	18.0956	0.83057	3	0.425918	1.32471	3	17.4435	1.29677	3	5.25916	1.25385	3	2.67393	1.21978	3	5.97427	1.0447	3	0.308208	0	5.476e-06	33.31	0.18293	3	2885.58	-2.65461	53.6476	0
High	rTcYAQASQIR	3	20	1	C4J988	N-Term(iTRAQ8plex); C3(Carbamidomethyl)	0	0.995194	3	7.40029	1.04485	3	5.95124	0.980996	3	1.16777	0.90261	3	11.7207	0.917666	3	17.2963	0.930337	3	7.96994	0.989721	3	8.53597	1.00429	3	6.52357	0	8.966e-06	33.28	0.0825134	3	1657.87	-1.31835	31.7037	1
High	gkVPLSISGQLTk	2	1	1	K4A5D8	N-Term(iTRAQ8plex); K2(iTRAQ8plex); K13(iTRAQ8plex)	0	1.02452	2	5.44713	0.978084	2	3.6126	1.22603	2	1.68004	1.04041	2	9.62487	0.99624	2	1.27193	1.05851	2	2.86188	1.13454	2	4.98352	0.978285	2	4.84303	0	4.411e-06	33.28	0.0657617	3	2240.4	-4.3976	49.5164	1
High	aSTHAVVYAR	3	17	1	K7V7Z8	N-Term(iTRAQ8plex)	0	1.0924	3	4.9725	1.43509	3	18.4116	1.29985	3	5.34385	1.07781	3	23.2542	1.11736	3	21.5562	1.0673	3	9.03096	0.889839	3	1.82071	0.921756	3	5.17799	0	1.257e-05	33.27	0.137808	2	1378.77	-0.442415	27.2777	0
High	kGGGSLAPPFPSPcTLR	2	13	1	C5Y9G6	N-Term(iTRAQ8plex); K1(iTRAQ8plex); C14(Carbamidomethyl)	0	0.955462	2	1.89488	1.22753	2	13.5345	1.12262	2	3.08195	0.762817	2	12.4074	0.841202	2	31.9314	0.895139	2	9.22144	0.927153	2	19.5689	1.03791	2	1.48104	0	2.504e-06	33.23	0.178156	3	2350.31	-2.05965	52.8666	1
High	rAPINSTLLk	11	7	1	J3KY45	N-Term(iTRAQ8plex); K10(iTRAQ8plex)	0	1.01979	11	4.34892	0.893936	11	30.7773	0.90213	11	12.2691	1.21953	11	8.05487	1.21624	11	6.3303	1.17589	11	15.5506	1.10176	11	15.8071	0.983411	11	3.93726	0	0.000176	33.14	0.101061	3	1721.08	-4.68213	44.0548	1
High	nALAYATHk	3	9	1	W5B2N4	N-Term(iTRAQ8plex); K9(iTRAQ8plex)	0	0.979313	3	1.87687	1.02208	3	4.02987	1.00883	3	0.29379	1.05544	3	0.691156	0.936004	3	2.68757	1.02775	3	0.8937	1.0809	3	1.38446	1.01778	3	1.51588	0	0.0003024	33.02	0.183265	3	1596.93	-1.1494	55.2428	0
High	kYAEVkPALTNmVSAAk	1	1	1	I1GPV3	K1(iTRAQ8plex); N-Term(iTRAQ8plex); K6(iTRAQ8plex); M12(Oxidation); K17(iTRAQ8plex)	0	0.995496	1		1.30705	1		0.810631	1		5.57052	1		5.53925	1		5.83297	1		5.6052	1		1.00404	1		0	5.139e-05	33	0.126374	4	3053.78	-8.43533	47.7114	1
High	aAGyGFVSFGTk	2	1	1	K3Y9A9	N-Term(iTRAQ8plex); Y4(iTRAQ8plex); K12(iTRAQ8plex)	0	0.927419	2	4.21632	0.817849	2	11.8973	0.752391	2	8.87005	1.2657	2	1.11343	1.14656	2	8.23947	1.06667	2	3.78012	1.13797	2	1.13247	1.06128	2	3.12795	0	5.669e-05	32.97	0.172443	2	2117.21	-4.4799	54.0558	0
High	kWPLYLSTk	16	27	2	I1HPZ8;W5BTN2	N-Term(iTRAQ8plex); K1(iTRAQ8plex); K9(iTRAQ8plex)	0																									0	0.0001062	32.9	0.110445	3	2048.26	-1.13103	106.348	1
High	gHALNPGQR	6	9	1	M0YN98	N-Term(iTRAQ8plex)	0	0.986114	6	5.91922	1.01434	6	11.9536	0.889357	6	20.7519	0.956825	6	14.4962	0.976094	6	23.2539	0.966192	6	26.7924	0.955543	6	19.0008	1.01197	6	4.92	0	0.0003541	32.89	0.0954322	2	1253.7	-1.60225	37.6099	0
High	vRPALcLAAcGVAGGR	4	1	1	K3ZUK4	N-Term(iTRAQ8plex); C6(Carbamidomethyl); C10(Carbamidomethyl)	0	1.02894	4	1.39231	0.967093	4	37.3537	0.8692	4	5.59463	1.0811	4	4.98332	1.09638	4	1.60155	1.0903	4	17.1274	1.02505	4	7.48849	0.975616	4	1.23607	0	0.001759	32.88	0.164281	2	1932.05	-2.95332	66.9326	0
High	lASTIAVHIR	2	5	1	K3XLM1	N-Term(iTRAQ8plex)	0	1.00923	2	3.48246	0.856221	2	39.33	0.860148	2	32.1708	1.04833	2	2.44878	1.12318	2	5.4046	0.964777	2	9.72153	1.03012	2	4.92289	0.991936	2	3.00822	0	0.0002532	32.87	0.141653	3	1384.85	-3.4739	51.1132	0
High	iLkPAGLAImSFSNR	1	1	1	K3XJX0	N-Term(iTRAQ8plex); K3(iTRAQ8plex); M10(Oxidation)	0	0.914603	1		1.17901	1		1.03372	1		1.09022	1		1.02685	1		1.07591	1		1.06829	1		1.07272	1		0	2.908e-05	32.87	0.163033	3	2242.31	-5.09533	70.3988	0
High	rGGPNYQTGLAk	4	22	1	M0XR77	N-Term(iTRAQ8plex); K12(iTRAQ8plex)	0	0.997941	4	7.19898	1.31571	4	2.04343	1.23758	4	12.5763	0.92566	4	2.80198	0.897423	4	6.23178	1.09425	4	3.52771	1.104	4	1.01246	1.00162	4	6.42135	0	1.78e-05	32.77	0.18123	3	1870.07	-4.20851	34.1017	1
High	yVNVPLPVAR	2	2	1	C5XVW3	N-Term(iTRAQ8plex)	0	0.946851	2	9.19122	1.06938	2	13.2178	0.905722	2	24.4059	0.926879	2	16.6858	0.934983	2	13.9476	0.926977	2	9.91839	0.913738	2	0.473927	1.04261	2	7.08298	0	0.0002198	32.76	0.158422	3	1431.86	-3.30973	45.1792	0
High	aAVPTIQyLIGk	13	1	1	K3Z5U9	N-Term(iTRAQ8plex); Y8(iTRAQ8plex); K12(iTRAQ8plex)	0	0.964984	13	1.89611	0.345709	13	20.8085	0.51227	13	11.5066	1.11439	13	12.4938	1.02522	13	7.71649	0.83119	13	4.90522	0.887826	13	13.1831	1.02994	13	1.52585	0	2.739e-07	32.75	0.0799247	2	2186.36	-4.62496	66.413	0
High	lHPPGHFVLPHGVR	2	2	1	C5XRL5	N-Term(iTRAQ8plex)	0	0.97868	2	1.25945	0.905474	2	11.3387	1.09932	2	13.0029	0.991487	2	35.8471	1.07083	2	39.2547	1.03477	2	19.715	1.06308	2	16.2675	1.01826	2	1.02778	0	1.629e-05	32.7	0.180631	3	1867.07	-1.36418	46.2696	0
High	vIGGGLPVGAyGGR	6	1	1	K3Z5K2	N-Term(iTRAQ8plex); Y11(iTRAQ8plex)	0	0.948251	6	4.04673	0.877087	6	10.9892	0.720443	6	11.4165	1.14164	6	9.87707	1.17977	6	14.2612	1.06981	6	3.17261	1.15946	6	13.4835	1.04408	6	3.07542	0	0.0001244	32.7	0.182134	2	1881.11	-2.89066	64.9656	0
High	yAPFLNTPISAVQR	1	4	1	K3XJH1	N-Term(iTRAQ8plex); Y1(iTRAQ8plex)	0	0.968733	1		1.37544	1		1.0705	1		1.06861	1		1.08454	1		1.31249	1		1.36518	1		1.02676	1		0	0.00396	32.68	0.18721	3	2185.25	-4.76467	61.1831	0
High	aRPNLVESTSGSR	1	16	1	C5X2X2	N-Term(iTRAQ8plex)	0	0.975002	1		1.56864	1		1.32189	1		1.04271	1		1.29294	1		1.08061	1		1.11934	1		1.02144	1		0	2.665e-06	32.64	0.153577	2	1677.92	-1.50668	28.8278	0
High	sATSSMTSVPkPLk	6	25	1	K3Y542	N-Term(iTRAQ8plex); K11(iTRAQ8plex); K14(iTRAQ8plex)	0	0.995293	6	2.57193	0.960531	6	6.53565	1.21102	6	8.05486	1.13495	6	1.76623	1.08593	6	1.88565	1.13599	6	0.685739	1.0862	6	5.57222	1.00417	6	2.1912	0	1.374e-07	32.64	0.159975	2	2346.38	0.256233	42.9891	0
High	gAFGkPQGTcAR	10	11	2	K3YV29;C5WTC9	N-Term(iTRAQ8plex); K5(iTRAQ8plex); C10(Carbamidomethyl)	0																									0	8.712e-06	32.61	0.170898	2	1858.01	-4.59648	32.6112	0
High	vMIAGAPASGk	2	2	1	Q6ZC69	N-Term(iTRAQ8plex); K11(iTRAQ8plex)	0	0.917491	2	2.55615	0.859742	2	18.8685	0.795842	2	6.45779	0.97683	2	6.36971	1.05656	2	1.3095	0.97908	2	0.160934	1.09562	2	2.17265	1.07007	2	1.86078	0	0.0007689	32.59	0.173312	3	1609.95	-4.14521	45.9881	0
High	gILLyGPPGSGk	2	22	1	W5CZ55	N-Term(iTRAQ8plex); Y5(iTRAQ8plex); K12(iTRAQ8plex)	0	0.921985	2	4.95947	1.19076	2	9.0363	1.31857	2	0.755346	0.777123	2	10.7975	0.797816	2	7.75278	0.892021	2	6.44725	0.924073	2	0.116294	1.06569	2	3.64237	0	1.928e-06	32.54	0.140745	2	2071.27	-0.707914	49.757	0
High	akPAVPIGGSYR	9	3	1	K4A9S0	N-Term(iTRAQ8plex); K2(iTRAQ8plex)	0	1.0552	9	1.83978	0.55293	9	14.6741	0.758957	9	11.3179	0.898818	9	2.65725	0.88538	9	9.55186	0.655764	9	12.4781	0.609994	9	12.4971	0.953346	9	1.7084	0	0.0006499	32.51	0.184837	3	1824.09	-1.31776	55.701	0
High	vNQTyVIATSTk	2	11	1	C5XWF4	N-Term(iTRAQ8plex); Y5(iTRAQ8plex); K12(iTRAQ8plex)	0	0.916917	2	3.63979	1.29925	2	1.96342	1.12853	2	1.43487	0.92945	2	7.44582	0.994483	2	2.5097	1.3992	2	10.5714	1.60341	2	10.2901	1.07035	2	2.64713	0	2.462e-06	32.5	0.182086	2	2237.32	-4.743	43.6637	0
High	fRPGTVALR	5	63	2	J3M7K7;W5GF78	N-Term(iTRAQ8plex)	0																									0	0.003371	32.36	0.121554	3	1320.8	-2.51717	39.577	0
High	ayLTGFTGSAGTAVVTk	2	6	1	W4ZT68	N-Term(iTRAQ8plex); Y2(iTRAQ8plex); K17(iTRAQ8plex)	0	0.953667	2	2.22712	1.82875	2	39.5863	0.97652	2	0.234581	1.12381	2	13.4115	1.149	2	9.78495	1.21036	2	10.876	1.31714	2	0.510375	1.03939	2	1.73496	0	7.554e-05	32.32	0.194686	4	2556.47	-2.45874	55.4333	0
High	gTILPGHk	5	27	1	J3MMZ5	N-Term(iTRAQ8plex); K8(iTRAQ8plex)	0	1.04673	5	5.09609	1.03662	5	17.5716	1.14378	5	6.01892	1.30864	5	6.37255	1.39661	5	10.3457	1.27857	5	5.98599	1.16875	5	3.11679	0.960531	5	4.87617	0	0.003393	32.28	0.191784	2	1430.89	-3.15846	52.5878	0
High	kGPQEPPQPGPR	4	1	1	O65101	N-Term(iTRAQ8plex); K1(iTRAQ8plex)	0	1.02123	4	4.67858	0.643692	4	27.5271	0.733523	4	11.7558	0.821196	4	6.40592	0.789702	4	3.8484	0.802744	4	4.47671	0.70047	4	21.2128	0.982056	4	3.9895	0	0.002001	32.26	0.206814	3	1896.09	-0.311681	27.8085	1
High	kPAAAAk	18	6	3	Q851P9;J3LTR8;C5WX48	N-Term(iTRAQ8plex); K1(iTRAQ8plex); K7(iTRAQ8plex)	0																									0	0.009718	32.25	0.0404157	4	1569.03	1.04702	28.4192	0
High	gWVGFSVPVSHR	1	11	1	W5HU30	N-Term(iTRAQ8plex)	0	0.965695	1		1.0139	1		0.674045	1		1.04789	1		1.13428	1		0.93946	1		0.780871	1		1.02934	1		0	6.309e-06	32.23	0.163606	3	1631.89	-1.14171	54.3916	0
High	tkTPGPGAQSALR	1	31	1	K7UW87	N-Term(iTRAQ8plex); K2(iTRAQ8plex)	0	1.02789	1		1.45941	1		1.40017	1		0.759311	1		0.819799	1		1.03259	1		1.05087	1		0.976529	1		0	4.726e-05	32.22	0.175409	2	1892.11	-2.80277	50.6784	1
High	gHSLESIk	1	15	2	J3LG45;K3Y7U6	N-Term(iTRAQ8plex); K8(iTRAQ8plex)	0																									0	0.001687	32.21	0.146476	2	1478.88	1.07197	34.7632	0
High	nAAyIGTPGk	2	30	1	Q5N726	N-Term(iTRAQ8plex); Y4(iTRAQ8plex); K10(iTRAQ8plex)	0	0.918374	2	1.65045	1.5933	2	0.166065	1.35222	2	7.97365	0.872844	2	4.33481	0.795862	2	8.55391	1.244	2	8.66784	1.42382	2	1.02029	1.06943	2	1.20337	0	5.334e-05	32.15	0.187158	2	1904.12	-7.41183	54.174	0
High	rGYYGMWQSFER	1	4	1	K4A8X1	N-Term(iTRAQ8plex)	0	1.14439	1		1.87795	1		1.06639	1		1.1827	1		1.05015	1		0.981566	1		1.18023	1		0.877616	1		0	6.068e-05	32.11	0.045277	3	1883.91	-1.45487	58.4461	1
High	kPGGGIESLR	1	8	1	W5CU88	N-Term(iTRAQ8plex); K1(iTRAQ8plex)	0	1.02008	1		0.919368	1		1.07891	1		1.35347	1		1.47046	1		1.07987	1		1.11293	1		0.983164	1		0	0.002337	32.03	0.17116	4	1621.98	-3.28768	36.7122	0
High	gIAGGmHIGLPk	2	9	2	Q10PV6;K4ADR9	N-Term(iTRAQ8plex); M6(Oxidation); K12(iTRAQ8plex)	0																									0	4.413e-05	31.93	0.188676	2	1775.04	-3.72055	43.2716	0
High	lVGTPLTHk	1	13	1	M0YD96	N-Term(iTRAQ8plex); K9(iTRAQ8plex)	0	0.962684	1		1.11152	1		0.977798	1		0.865916	1		0.850933	1		0.797794	1		0.825863	1		1.0319	1		0	0.004138	31.9	0.160445	3	1573.99	-1.22863	41.6317	0
High	sSFAHHGVk	1	16	2	K7US39;K3Y6S4	N-Term(iTRAQ8plex); K9(iTRAQ8plex)	0																									0	2.921e-05	31.85	0.194764	2	1577.89	-3.8915	29.863	0
High	vGIcGEHGGEPLSVAFFAk	2	2	1	Q6AVA8	N-Term(iTRAQ8plex); C4(Carbamidomethyl); K19(iTRAQ8plex)	0	0.876804	2	17.816	0.900646	2	4.58082	0.72707	2	16.6092	1.06354	2	36.9251	1.00986	2	12.2586	0.810106	2	11.9154	1.09115	2	11.9006	1.09591	2	12.0671	0	0.001207	31.84	0.247158	3	2583.41	8.29601	67.6048	0
High	rLTSVFGGAAEPPk	2	11	1	J3LG45	N-Term(iTRAQ8plex); K14(iTRAQ8plex)	0	1.01215	2	2.01422	0.58835	2	48.5503	0.804417	2	1.89435	1.22572	2	32.0353	1.19933	2	29.8667	0.848568	2	10.7862	0.790782	2	33.3196	0.989748	2	1.74889	0	6.759e-05	31.81	0.237599	4	2038.19	-1.44664	48.7904	1
High	vVAVNSHR	4	15	1	I1QWJ9	N-Term(iTRAQ8plex)	0	1.04977	4	3.58352	1.54118	4	36.4619	1.01443	4	11.1668	1.08847	4	9.14425	1.09745	4	3.80232	1.01016	4	12.7142	0.86781	4	2.62664	0.957903	4	3.44445	0	0.005008	31.78	0.198824	3	1185.7	-1.34356	40.9444	0
High	rIQNMGWR	2	9	1	J3MHV4	N-Term(iTRAQ8plex)	0	0.964584	2	1.35734	1.0337	2	2.83933	0.973979	2	8.01386	0.749266	2	4.17875	0.676169	2	5.336	0.881378	2	6.26999	0.860781	2	0.757761	1.03022	2	1.07904	0	0.007601	31.78	0.165305	3	1364.75	-1.19896	38.5313	1
High	kGNVAHHLQNPR	4	2	1	C5XIV5	N-Term(iTRAQ8plex); K1(iTRAQ8plex)	0	1.05231	4	2.38656	1.10438	4	5.95667	1.18802	4	14.9633	0.874516	4	5.14805	0.825965	4	7.54233	0.906472	4	7.22512	0.891546	4	8.84524	0.955578	4	2.23176	0	2.651e-05	31.76	0.213612	3	1979.13	-8.89757	29.8302	1
High	rPAAPPLSPPPPmPPk	5	6	1	M8AZ25	N-Term(iTRAQ8plex); M13(Oxidation); K16(iTRAQ8plex)	0	1.00029	5	1.09921	1.02336	5	13.8001	1.09777	5	13.8245	0.840384	5	62.6181	0.951688	5	32.1501	0.759869	5	41.6345	0.687316	5	32.9666	0.999963	5	0.927246	0	5.01e-05	31.75	0.228874	2	2274.31	-5.30106	41.4352	0
High	kQFVLEVLHPGR	2	21	1	Q0DBK8	N-Term(iTRAQ8plex); K1(iTRAQ8plex)	0	0.943696	1		1.41322	1		0.944343	1		1.05838	1		1.05337	1		1.04448	1		1.01155	1		1.04802	1		0	4.384e-05	31.73	0.150836	3	2031.23	-2.27694	64.8772	1
High	kIGALFAk	36	9	1	W5B198	N-Term(iTRAQ8plex); K1(iTRAQ8plex); K8(iTRAQ8plex)	0	0.983862	18	6.07159	1.24275	18	13.9365	1.51268	18	20.9603	1.09585	18	31.0941	0.963863	18	43.5281	1.35069	18	30.5568	1.22288	18	26.2911	1.01389	18	4.81998	0	0.0008148	31.71	0.0410113	3	1760.15	-4.73314	96.2455	1
High	kIWFVPSTk	10	3	1	K3Z8A0	N-Term(iTRAQ8plex); K1(iTRAQ8plex); K9(iTRAQ8plex)	0	0.994858	10	4.25144	1.05824	10	14.5125	1.45481	10	15.507	1.3748	10	13.1328	1.36362	10	7.90831	1.29059	10	20.8278	1.22094	10	12.1126	1.00458	10	3.57501	0	0.0002925	31.71	0.130724	3	2018.25	-4.53941	98.7085	1
High	yQAYELIHAR	28	9	1	C5Y7U2	N-Term(iTRAQ8plex); Y1(iTRAQ8plex)	0	0.972662	27	5.14937	0.635658	27	29.3789	0.643661	27	16.626	0.701535	27	18.7505	0.698574	27	15.3398	0.77701	27	12.6465	0.81727	27	17.569	1.02342	27	4.28881	0	0.001791	31.67	0.225811	3	1872.05	-2.95637	50.4803	0
High	lHNTPcVVVTSk	2	6	1	W5HYP0	N-Term(iTRAQ8plex); C6(Carbamidomethyl); K12(iTRAQ8plex)	0	0.990749	2	0.682324	0.746461	2	25.1941	1.09824	2	8.72367	0.979033	2	1.84044	1.0007	2	4.21323	0.942282	2	17.7535	0.837533	2	17.1498	1.00805	2	0.569395	0	0.0004197	31.65	0.218681	3	1963.12	-0.929091	36.8847	0
High	vLSQTSLcGLQGPTISPVycR	2	2	1	K3ZTY0	N-Term(iTRAQ8plex); C8(Carbamidomethyl); Y19(iTRAQ8plex); C20(Carbamidomethyl)	0	0.979788	1		0.882077	1		0.809511	1		0.712832	1		0.863812	1		0.594823	1		0.698956	1		1.01737	1		0	0.0001719	31.6	0.255735	3	2944.58	-0.978456	63.833	0
High	tFTEQAETLLk	1	5	1	K3Z2W4	N-Term(iTRAQ8plex); K11(iTRAQ8plex)	0	0.900892	1		0.626152	1		0.583217	1		1.38571	1		0.925792	1		1.21282	1		1.31368	1		1.08436	1		0	0.001101	31.59	0.255562	3	1889.08	-2.10688	65.0124	0
High	tIYIPQPTWGNHPk	2	12	1	P37833	N-Term(iTRAQ8plex); K14(iTRAQ8plex)	0	1.06089	2	0.322046	1.49401	2	6.75767	1.55472	2	1.23865	0.949546	2	5.69773	0.885348	2	7.96541	1.03766	2	2.78506	1.03189	2	0.719004	0.948509	2	0.305836	0	6.072e-06	31.57	0.250124	3	2260.26	-2.70067	55.8455	0
High	kPVAPVkPAAEAk	5	2	1	B4FAK8	N-Term(iTRAQ8plex); K1(iTRAQ8plex); K7(iTRAQ8plex); K13(iTRAQ8plex)	0	1.04831	5	2.17338	0.710687	5	7.69581	1.63008	5	3.48939	1.15649	5	5.00314	1.07284	5	4.57754	0.841227	5	8.75244	0.757529	5	17.2128	0.959196	5	1.98864	0	0.0009308	31.57	0.0430167	2	2522.6	-6.10601	53.4473	0
High	ikPAVNQIETHPYFQR	2	14	1	W5CIH2	N-Term(iTRAQ8plex); K2(iTRAQ8plex)	0	0.978575	2	1.70313	1.59224	2	9.21694	1.11797	2	0.469388	1.10887	2	3.0996	1.26835	2	9.54587	1.2317	2	3.69035	1.31264	2	1.53535	1.0183	2	1.38963	0	1.11e-07	31.57	0.270883	4	2549.44	-0.736408	52.6355	0
High	iyHHVVGGVLNPNAAYLILR	1	9	1	K7VYD0	N-Term(iTRAQ8plex); Y2(iTRAQ8plex)	0	1.05685	1		1.08683	1		0.751581	1		2.1959	1		1.73184	1		2.17918	1		1.89768	1		0.95194	1		0	0.006576	31.57	0.199096	3	2827.65	-2.96055	67.7045	0
High	nAyGSPSSPLLSAPPQk	1	2	1	K3YUX3	N-Term(iTRAQ8plex); Y3(iTRAQ8plex); K17(iTRAQ8plex)	0	0.932511	1		0.792319	1		0.656281	1		0.786244	1		0.760661	1		0.975717	1		0.940905	1		1.05751	1		0	2.552e-07	31.48	0.269088	3	2626.48	-4.5673	46.4291	0
High	kGAGALITPAk	5	10	1	I1GRD4	N-Term(iTRAQ8plex); K1(iTRAQ8plex); K11(iTRAQ8plex)	0	1.00149	5	2.1983	0.943666	5	5.61551	1.11889	5	15.2171	1.1485	5	10.9379	1.145	5	8.38265	1.20923	5	12.7255	1.17496	5	7.39743	0.998944	5	1.84586	0	1.511e-06	31.47	0.0657963	2	1939.24	-4.90971	39.621	1
High	vTVISTSPSkR	3	2	1	K3ZTS7	N-Term(iTRAQ8plex); K10(iTRAQ8plex)	0	1.03731	3	1.6266	1.64089	3	2.06968	1.43595	3	14.7759	0.736924	3	4.44547	0.746243	3	5.6898	1.24481	3	12.5856	1.30647	3	3.24177	0.968534	3	1.4948	0	0.0076	31.41	0.197605	2	1783.08	-6.92125	54.3628	1
High	hyAPGVPIILVGTk	1	18	1	M0VRX6	N-Term(iTRAQ8plex); Y2(iTRAQ8plex); K14(iTRAQ8plex)	0	0.957528	1		0.919345	1		0.882743	1		0.932107	1		0.735197	1		1.12425	1		0.808189	1		1.03627	1		0	0.0004852	31.39	0.100566	3	2377.47	-1.55232	56.9828	0
High	aHNVVPVSAAGYR	1	2	1	C5WN51	N-Term(iTRAQ8plex)	0	0.974872	1		1.36067	1		1.46518	1		1.22501	1		1.2078	1		1.43886	1		1.54027	1		1.02155	1		0	0.0003516	31.34	0.242132	3	1644.91	-0.991897	36.8174	0
High	kATSYPAMWNk	3	3	1	I1GY83	N-Term(iTRAQ8plex); K1(iTRAQ8plex); K11(iTRAQ8plex)	0	0.962671	3	0.745805	0.714814	3	25.0973	0.879192	3	8.12614	0.629431	3	15.5948	0.577678	3	17.196	0.65938	3	5.71968	0.656469	3	6.98411	1.03191	3	0.588098	0	4.485e-07	31.34	0.284734	3	2209.25	-1.33757	60.4739	1
High	gLkPLFVIPHEk	6	2	1	B6SP99	N-Term(iTRAQ8plex); K3(iTRAQ8plex); K12(iTRAQ8plex)	0	1.06206	6	3.93562	0.699012	6	45.572	0.723972	6	2.07761	1.09476	6	4.68527	1.04114	6	4.66858	0.880782	6	19.6902	0.802163	6	15.0045	0.947363	6	3.82174	0	0.0002468	31.32	0.0758935	3	2290.44	-1.86137	60.0155	0
High	hAVSEGTk	4	191	1	B4FCM8	N-Term(iTRAQ8plex); K8(iTRAQ8plex)	0	1.21664	4	8.10766	1.21123	4	15.6645	0.58897	4	11.4354	0.56877	4	13.4756	0.572845	4	17.6725	0.527172	4	23.0665	0.524355	4	27.8756	0.815719	4	11.1373	0	0.003591	31.29	0.189693	3	1436.82	-6.54255	38.2598	0
High	lGmkPITGVSR	2	5	1	K4AG75	N-Term(iTRAQ8plex); M3(Oxidation); K4(iTRAQ8plex)	0	0.990684	2	0.224632	1.90164	2	11.4279	1.8147	2	18.086	1.33662	2	10.2315	1.29963	2	2.10973	1.64033	2	15.7224	1.6283	2	13.2451	1.00812	2	0.187429	0	0.004927	31.29	0.232342	2	1783.06	-4.36872	54.892	0
High	aIRPTALIGSAGVGQSFTk	1	3	1	K3XFY9	N-Term(iTRAQ8plex); K19(iTRAQ8plex)	0	0.889911	1		1.53917	1		1.33424	1		0.919419	1		0.944208	1		0.996858	1		0.91318	1		1.09368	1		0	1.799e-05	31.29	0.203253	4	2482.45	-2.80913	58.9415	0
High	gkPSVVMFVGLQGSGk	1	12	1	M0W909	N-Term(iTRAQ8plex); K2(iTRAQ8plex); K16(iTRAQ8plex)	0	1.03909	1		1.16629	1		1.17724	1		1.24269	1		1.30366	1		1.30206	1		1.23453	1		0.967025	1		0	2.225e-06	31.29	0.214212	3	2503.47	-6.69207	59.2029	0
High	kLWSQQFAAAmVk	1	1	1	K3Z7U5	N-Term(iTRAQ8plex); K1(iTRAQ8plex); M11(Oxidation); K13(iTRAQ8plex)	0	1.00663	1		1.01328	1		0.843724	1		1.02501	1		0.958118	1		0.819467	1		0.879907	1		0.994578	1		0	0.002003	31.24	0.271749	3	2436.4	-6.32904	54.9462	1
High	sTcSScGyPAAR	3	17	1	K3Z1L7	N-Term(iTRAQ8plex); C3(Carbamidomethyl); C6(Carbamidomethyl); Y8(iTRAQ8plex)	0	0.825814	3	13.8732	0.86989	3	11.3763	0.704065	3	0.136524	0.90357	3	3.14815	0.87798	3	1.45984	0.824555	3	1.68407	0.984823	3	19.2018	1.14811	3	9.1307	0	0.000611	31.22	0.0664104	3	1924.94	-2.94462	28.2133	0
High	aYRPcPGFVASGGR	4	7	1	I1NLM5	N-Term(iTRAQ8plex); C5(Carbamidomethyl)	0	1.03348	4	6.27616	0.777683	4	8.46643	0.738902	4	5.49759	1.14023	4	2.95901	1.16895	4	2.52672	0.926367	4	7.3781	1.02984	4	7.31432	0.971643	4	6.00859	0	0.001969	31.2	0.126682	2	1798.93	-3.0161	38.5512	0
High	kIASSGQPASATTGGYk	1	3	1	K3YGY3	N-Term(iTRAQ8plex); K1(iTRAQ8plex); K17(iTRAQ8plex)	0	1.00385	1		0.885433	1		1.09924	1		0.963188	1		1.04075	1		1.04367	1		0.957722	1		0.996942	1		0	9.619e-08	31.2	0.272253	3	2536.45	-1.52351	36.0599	1
High	rVEHVDHSR	3	8	1	K3ZTF4	N-Term(iTRAQ8plex)	0	0.984305	3	2.86849	1.70552	3	12.8869	1.47441	3	5.00209	0.988887	3	1.97182	1.17708	3	0.0207477	1.27833	3	10.9616	1.28501	3	8.13919	1.01354	3	2.40762	0	0.0004437	31.16	0.161235	2	1438.78	-2.64229	11.237	1
High	tIALAQQVQkPk	1	8	1	M0XHS3	N-Term(iTRAQ8plex); K10(iTRAQ8plex); K12(iTRAQ8plex)	0	0.962724	1		1.27262	1		1.25869	1		1.07451	1		1.0347	1		1.66583	1		1.73713	1		1.03186	1		0	3.702e-05	31.12	0.0861539	3	2237.4	-4.71467	44.4969	0
High	rGPEWFASFGR	2	13	1	M0VWF0	N-Term(iTRAQ8plex)	0	0.964101	2	3.028	1.26152	2	9.81941	0.948199	2	20.5864	1.19	2	7.45182	0.976275	2	26.3686	1.10107	2	12.2042	1.19853	2	10.4752	1.03039	2	2.40544	0	0.0009769	31.1	0.125752	3	1613.84	-3.95068	56.171	1
High	yRPGTVALR	10	43	1	J3L8G4	N-Term(iTRAQ8plex)	0	1.00387	5	4.07187	0.789682	5	24.912	0.784757	5	13.0829	0.655358	5	4.8855	0.685309	5	5.58428	0.727199	5	15.4155	0.779011	5	8.13181	0.996929	5	3.57191	0	0.004965	31.08	0.164271	3	1336.8	-1.59405	35.8956	0
High	rGTLGGTcLNVGcIPSk	23	10	2	K7US39;K3Y6S4	N-Term(iTRAQ8plex); C8(Carbamidomethyl); C13(Carbamidomethyl); K17(iTRAQ8plex)	0																									0	2.836e-05	31.08	0.288576	3	2398.32	1.00361	79.5088	1
High	kQQFVNLQYk	12	10	1	W5AMB3	N-Term(iTRAQ8plex); K1(iTRAQ8plex); K10(iTRAQ8plex)	0	0.977972	12	3.93746	0.663956	12	42.7607	0.80864	12	14.3554	1.01203	12	13.899	0.933155	12	18.2182	0.889637	12	14.9111	0.826992	12	19.3301	1.01891	12	3.13333	0	3.649e-05	31.06	0.21983	3	2208.32	-4.28671	62.212	1
High	nLLSVAyk	4	65	3	K7TWB7;K7V2S2;J3MTV8	N-Term(iTRAQ8plex); Y7(iTRAQ8plex); K8(iTRAQ8plex)	0																									0	0.002357	31.03	0.191338	2	1820.13	-7.1402	65.723	0
High	kLLLVQLk	3	2	1	C5WX48	N-Term(iTRAQ8plex); K1(iTRAQ8plex); K8(iTRAQ8plex)	0	1.07693	3	0.167882	0.4346	3	32.2961	0.760761	3	5.42965	0.572465	3	13.8586	0.589278	3	19.961	0.600391	3	14.3418	0.607694	3	23.4667	0.934894	3	0.164383	0	0.002439	31.02	0.0256971	2	1867.28	-2.60654	61.0813	1
High	vAGFTTHLMR	4	11	1	W5AH72	N-Term(iTRAQ8plex)	0	1.00174	4	3.03311	1.55096	4	54.417	1.16037	4	27.7492	1.15893	4	1.70193	1.23659	4	8.64916	1.23336	4	12.7968	1.28949	4	19.2866	0.998635	4	2.5393	0	0.0001762	30.99	0.197846	3	1436.8	0.549677	50.3918	0
High	iIAGTcHSAk	4	28	1	I1QGJ2	N-Term(iTRAQ8plex); C6(Carbamidomethyl); K10(iTRAQ8plex)	0	1.00974	4	4.58201	1.14902	4	2.32667	1.16666	4	6.21729	1.175	4	3.75864	1.1801	4	2.78571	1.22042	4	5.63176	1.14414	4	0.615998	0.991938	4	4.18582	0	7.931e-06	30.99	0.219939	2	1665.95	-4.50855	33.6482	0
High	rPQLQIGGR	2	5	1	J3M1T2	N-Term(iTRAQ8plex)	0	1.06308	2	5.56881	1.17363	2	17.1497	1.04408	2	11.8388	1.10028	2	1.66408	1.06509	2	14.7291	1.0414	2	11.9565	0.919119	2	1.38749	0.94541	2	5.31655	0	0.001403	30.98	0.209514	3	1328.8	-1.87581	33.9201	0
High	aHMHALk	1	9	1	C5YG65	N-Term(iTRAQ8plex); K7(iTRAQ8plex)	0	0.982903	1		0.980247	1		1.22786	1		0.91965	1		0.914971	1		0.970964	1		0.850555	1		1.01473	1		0	0.008601	30.97	0.279662	2	1415.83	-6.74325	30.0048	0
High	aGAGSATLSMAyAAAR	1	24	1	W5HQM4	N-Term(iTRAQ8plex); Y12(iTRAQ8plex)	0	0.955518	1		1.08455	1		0.859812	1		1.01145	1		1.08767	1		1.09527	1		1.17635	1		1.03798	1		0	4.567e-08	30.97	0.261906	3	2077.13	-1.84018	65.7548	0
High	kVSPWHDVPLR	4	10	2	Q6ZGJ8;C5XSW9	N-Term(iTRAQ8plex); K1(iTRAQ8plex)	0																									0	0.0001115	30.95	0.250298	3	1942.14	-2.68299	43.7791	1
High	gVVVcGTGAGVcIFANkYPR	2	2	1	C5XMW3	N-Term(iTRAQ8plex); C5(Carbamidomethyl); C12(Carbamidomethyl); K17(iTRAQ8plex)	0	0.991607	2	8.486	1.33061	2	1.12412	0.855143	2	13.3989	1.03844	2	1.82085	0.893603	2	19.8303	1.05611	2	5.9848	1.0588	2	11.3664	1.00481	2	7.10785	0	0.004409	30.94	0.29803	3	2733.47	-1.66452	60.9252	1
High	iVGNEHyETAQR	1	36	2	A1E9T1;K3Z2T6	N-Term(iTRAQ8plex); Y7(iTRAQ8plex)	0																									0	2.127e-05	30.9	0.234624	2	2025.09	-4.12053	34.8247	0
High	vSVSFTHTIk	7	1	1	K7VHB8	N-Term(iTRAQ8plex); K10(iTRAQ8plex)	0	1.12228	7	5.30079	0.58426	7	94.0817	0.886493	7	5.66365	1.01812	7	9.30798	1.1097	7	4.69016	0.691475	7	46.4719	0.653182	7	56.5593	0.896385	7	5.50454	0	5.31e-06	30.85	0.25247	2	1727.02	-4.60349	45.3807	0
High	gVLFyGPPGcGk	1	62	1	W5CZ55	N-Term(iTRAQ8plex); Y5(iTRAQ8plex); C10(Carbamidomethyl); K12(iTRAQ8plex)	0	0.945009	1		0.92966	1		1.14136	1		0.635153	1		0.595545	1		0.671452	1		0.739809	1		1.0469	1		0	6.2e-06	30.76	0.315553	2	2164.23	-3.74125	49.2722	0
High	kPGPVAVGAQILR	2	2	1	I1IQV3	N-Term(iTRAQ8plex); K1(iTRAQ8plex)	0	1.0138	2	2.31928	1.50442	2	10.6469	1.46167	2	26.1122	0.969527	2	12.9341	0.944876	2	18.4842	1.25574	2	3.62665	1.21552	2	12.4529	0.988296	2	2.02	0	8.791e-05	30.74	0.152053	3	1914.21	-3.0718	48.7546	0
High	gSySNWPIGVNR	7	6	1	K4A8X1	N-Term(iTRAQ8plex); Y3(iTRAQ8plex)	0	0.983848	7	2.04362	1.0945	7	21.8393	0.969665	7	14.5185	1.21804	7	19.7244	1.16402	7	13.313	1.1095	7	15.7515	1.1061	7	9.94318	1.01393	7	1.66273	0	0.0001541	30.73	0.252907	2	1958.06	-7.46024	62.6573	0
High	rLPPAAQLVR	3	1	1	K3XIK5	N-Term(iTRAQ8plex)	0	0.971188	3	9.22362	1.39483	3	7.80246	1.12444	3	3.87501	1.05693	3	14.7472	1.02423	3	10.165	1.27151	3	0.0303758	1.20591	3	2.39845	1.02467	3	7.85779	0	0.0007491	30.71	0.294835	3	1424.9	-3.01814	43.0731	1
High	nHTAHNQSYk	3	11	1	B6T5X5	N-Term(iTRAQ8plex); K10(iTRAQ8plex)	0	0.891381	3	22.159	1.11123	3	23.2573	1.5813	3	14.9076	1.67525	3	7.93216	1.75999	3	11.0794	1.34489	3	24.5236	1.09757	3	47.5454	1.09244	3	13.5318	0	8.652e-05	30.63	0.190942	3	1807.95	-7.27251	19.3664	0
High	iGIMPGYIHkPGR	3	13	1	J3MMC9	N-Term(iTRAQ8plex); K10(iTRAQ8plex)	0	0.982921	3	2.29278	0.726655	3	21.6653	0.967904	3	2.91698	0.961789	3	12.1188	0.970335	3	3.18615	0.975481	3	20.8919	0.951479	3	26.9263	1.01471	3	1.91259	0	0.001286	30.6	0.24535	3	2047.21	1.98067	54.4354	0
High	yDTVHGHWk	17	10	1	K7UBU0	N-Term(iTRAQ8plex); Y1(iTRAQ8plex); K9(iTRAQ8plex)	0	0.988955	17	4.76914	1.00863	17	21.2811	1.20263	17	11.269	1.02716	17	11.8957	1.01215	17	8.10302	1.42066	17	19.2133	1.34828	17	16.5022	1.00959	17	3.85224	0	2.528e-05	30.6	0.323258	2	2055.16	0.943003	39.0375	0
High	rAPAGSASIFQQQQEAASk	1	1	1	C5XT56	N-Term(iTRAQ8plex); K19(iTRAQ8plex)	0	1.03673	1		0.659552	1		0.767361	1		1.15808	1		0.964677	1		0.823259	1		1.22077	1		0.969029	1		0	0.0003637	30.5	0.336937	3	2583.41	-0.938841	45.928	1
High	gIHALSAk	2	12	1	M7ZB69	N-Term(iTRAQ8plex); K8(iTRAQ8plex)	0	1.12067	2	13.2274	1.13887	2	30.2545	0.969764	2	4.58211	0.981213	2	12.8162	1.03303	2	19.106	0.986999	2	13.6987	1.01585	2	20.9298	0.889986	2	14.1481	0	0.003737	30.48	0.141244	2	1404.87	-2.41713	34.6175	0
High	yGAGIGPGVYDIHSPR	1	9	2	K4A649;I1R806	N-Term(iTRAQ8plex)	0																									0	3.9e-06	30.47	0.215607	3	1963.03	-1.94944	48.7879	0
High	acQHLNFSR	1	12	1	K3YWD8	N-Term(iTRAQ8plex); C2(Carbamidomethyl)	0	1.03215	1		1.07997	1		0.952229	1		1.15176	1		1.13335	1		0.94817	1		0.948408	1		0.972916	1		0	0.0002295	30.31	0.113316	2	1436.74	-1.39368	32.9875	0
High	tSVTFHRPk	6	14	1	B4FF02	N-Term(iTRAQ8plex); K9(iTRAQ8plex)	0	1.02357	6	4.05516	0.925611	6	14.1768	1.16214	6	8.54188	1.23523	6	2.97472	1.27377	6	2.97365	0.965442	6	14.5734	0.827184	6	34.5635	0.979972	6	3.66412	0	0.0002625	30.29	0.308076	2	1680.99	-4.22696	32.0631	0
High	nYIAHAk	2	1	1	C5WPI5	N-Term(iTRAQ8plex); K7(iTRAQ8plex)	0	1.02842	2	1.82311	0.993605	2	24.9131	1.00555	2	3.61559	0.952628	2	1.30825	0.941219	2	2.69021	0.908355	2	10.4319	0.885437	2	15.2056	0.975955	2	1.63114	0	0.006123	30.27	0.310344	2	1424.84	-2.59115	30.6655	0
High	kVVISAPSk	34	28	1	K7UBU0	N-Term(iTRAQ8plex); K1(iTRAQ8plex); K9(iTRAQ8plex)	0	1.04343	34	3.59551	0.909488	34	14.9399	1.40706	34	13.5694	1.15441	34	11.2774	1.11493	34	14.4389	1.16491	34	15.1242	1.07749	34	13.0449	0.963328	34	3.32155	0	0.0005025	30.27	0.122352	3	1841.19	-4.1865	40.5871	1
High	kPVGILLVk	9	9	1	Q0JI76	N-Term(iTRAQ8plex); K1(iTRAQ8plex); K9(iTRAQ8plex)	0	1.00157	9	4.6793	0.541776	9	40.8504	0.877727	9	12.6711	0.640096	9	17.9208	0.567669	9	11.5446	0.488358	9	23.3959	0.443246	9	12.9412	0.998881	9	4.10294	0	0.004283	30.27	0.00296013	3	1879.28	-1.92033	84.1104	0
High	sNNTVYNATSTGIVk	5	7	2	K3Z2V0;B3TN63	N-Term(iTRAQ8plex); K15(iTRAQ8plex)	0																									0	3.036e-05	30.24	0.320491	2	2177.2	-0.357195	40.5489	0
High	yWPTNLAPQSGcVNScNyR	6	10	1	M0X235	N-Term(iTRAQ8plex); C12(Carbamidomethyl); C16(Carbamidomethyl); Y18(iTRAQ8plex)	0	0.964581	3	8.71231	0.681788	3	18.7289	0.798476	3	0.669354	0.821296	3	0.184796	0.812218	3	26.0503	0.924267	3	8.88476	0.83325	3	3.51272	1.03028	3	7.30558	0	8.187e-10	30.23	0.115802	3	2895.41	-2.14548	55.7937	0
High	yGLAAGIVTk	3	9	1	K7UZ93	N-Term(iTRAQ8plex); Y1(iTRAQ8plex); K10(iTRAQ8plex)	0	0.990643	3	0.460753	1.07729	3	4.47097	1.20704	3	1.98367	1.04903	3	6.01892	1.08245	3	4.44855	1.11022	3	4.88514	1.33279	3	18.66	1.00816	3	0.385513	0	0.009722	30.22	0.193971	4	1905.19	-3.52771	51.8985	0
High	hMIAVSTNLk	2	9	1	K4A7S6	N-Term(iTRAQ8plex); K10(iTRAQ8plex)	0	0.955718	2	4.60756	1.13347	2	17.3588	1.11632	2	5.0598	1.27828	2	16.3628	1.28653	2	26.2118	1.39173	2	23.6088	1.44698	2	24.6239	1.03711	2	3.60458	0	0.002896	30.21	0.241534	3	1722.02	1.23991	43.1857	0
High	aPTPAVGTPkPR	2	4	1	I1PU43	N-Term(iTRAQ8plex); K10(iTRAQ8plex)	0	1.04677	2	2.56168	1.01444	2	6.07871	1.16246	2	15.0652	0.693408	2	16.1527	0.716098	2	9.48728	0.670785	2	10.0607	0.652275	2	3.04506	0.960248	2	2.37097	0	0.002799	30.2	0.227479	2	1800.09	-2.21499	32.9947	0
High	aMAGGyVGQHYFPR	1	6	1	Q33AD8	N-Term(iTRAQ8plex); Y6(iTRAQ8plex)	0	0.944217	1		1.03655	1		0.998006	1		0.944883	1		0.858124	1		0.916137	1		0.794578	1		1.04757	1		0	3.378e-05	30.2	0.27012	4	2162.14	-2.07622	49.6826	0
High	tAHAMYSLk	2	5	1	J3MVD3	N-Term(iTRAQ8plex); K9(iTRAQ8plex)	0	1.06999	2	4.69154	1.09762	2	6.77393	1.34749	2	12.1834	0.957492	2	15.9812	0.902431	2	1.59552	1.01193	2	18.9061	1.01492	2	24.6963	0.939888	2	4.53474	0	5.286e-05	30.15	0.306431	2	1629.92	-2.72032	55.3559	0
High	kGIVANLHAEkPPk	8	6	1	I1ITE4	N-Term(iTRAQ8plex); K1(iTRAQ8plex); K11(iTRAQ8plex); K14(iTRAQ8plex)	0	1.03324	4	3.03252	0.857118	4	21.7324	0.976044	4	10.4355	1.00261	4	5.63914	1.05483	4	24.6071	1.09513	4	15.8641	1.15128	4	14.0847	0.971987	4	2.64592	0	0.000316	30.15	0.0530845	4	2718.71	0.000111956	44.568	1
High	vIAGGkPPALcSk	4	5	1	M0YZD0	N-Term(iTRAQ8plex); K6(iTRAQ8plex); C11(Carbamidomethyl); K13(iTRAQ8plex)	0	1.00668	4	1.15641	1.25472	4	8.60605	1.56276	4	10.4786	0.836102	4	10.191	0.83121	4	3.12852	0.904933	4	3.48572	0.84305	4	7.46023	0.994512	4	0.98959	0	1.471e-06	30.14	0.198352	2	2210.34	-1.69055	43.7626	0
High	aVHFGHQk	8	18	1	W5E2V3	N-Term(iTRAQ8plex); K8(iTRAQ8plex)	0	1.03141	8	1.70462	1.00916	8	25.5887	1.1616	8	13.3129	1.20913	8	6.64294	1.22701	8	9.78441	1.2052	8	10.1926	1.14095	8	13.2772	0.973506	8	1.54543	0	0.001547	30.12	0.344839	2	1531.89	-5.21226	30.1033	0
High	lQLVGVGyR	8	16	1	B6T4J1	N-Term(iTRAQ8plex); Y8(iTRAQ8plex)	0	0.929514	8	4.02297	1.08044	8	11.5483	0.90671	8	5.02382	1.22946	8	15.2519	1.1515	8	3.74086	1.13422	8	6.61766	1.26901	8	11.4018	1.05997	8	3.03708	0	0.007921	30.07	0.240886	2	1612.99	-4.65616	80.4117	0
High	rVPVLIFcNk	23	7	1	W5HW29	N-Term(iTRAQ8plex); C8(Carbamidomethyl); K10(iTRAQ8plex)	0	0.989664	23	7.06965	0.943228	23	16.624	0.850261	23	18.4086	1.27912	23	13.8994	1.23319	23	11.8852	1.08181	23	9.13359	1.16069	23	13.8276	1.00899	23	5.63855	0	0.0004395	30.07	0.265043	3	1854.12	-2.426	95.8817	1
High	fkESEVYHcR	3	6	1	J3MDN2	N-Term(iTRAQ8plex); K2(iTRAQ8plex); C9(Carbamidomethyl)	0	1.07259	3	2.52982	0.489908	3	20.9108	0.684436	3	8.99211	0.844491	3	19.563	0.853121	3	18.881	0.655492	3	18.1209	0.677328	3	15.6892	0.93858	3	2.41406	0	0.001361	30.03	0.238497	4	1963.03	-0.667925	35.4949	1
High	kGLAMLPNAITSSLGSk	2	3	1	C5XHZ0	N-Term(iTRAQ8plex); K1(iTRAQ8plex); K17(iTRAQ8plex)	0	1.0063	2	7.59081	0.797354	2	32.5236	1.05257	2	26.1906	1.30919	2	1.62633	1.35611	2	12.449	1.09266	2	13.0453	1.03556	2	16.5895	0.992781	2	6.5312	0	1.272e-07	30.03	0.251755	3	2600.55	-3.19431	69.0799	1
High	kPYMIASGNHER	1	11	1	J3MUP7	N-Term(iTRAQ8plex); K1(iTRAQ8plex)	0	0.988595	1		1.67804	1		1.24381	1		2.04852	1		2.17927	1		1.51035	1		1.41878	1		1.00989	1		0	0.0002001	30	0.29975	3	2011.09	-3.24506	34.7548	0
High	aAyALSQNVk	3	3	1	J3MZJ1	N-Term(iTRAQ8plex); Y3(iTRAQ8plex); K10(iTRAQ8plex)	0	0.958792	3	1.24216	0.628796	3	8.09421	0.797842	3	23.1613	1.23993	3	0.969122	1.14588	3	0.429504	1.27697	3	13.6695	1.28837	3	8.52595	1.0352	3	0.98418	0	6.296e-06	29.98	0.274662	2	1977.18	-2.33523	42.9528	0
High	gASYYNcRPGAQANPYHR	3	6	1	F2D2A2	N-Term(iTRAQ8plex); C7(Carbamidomethyl)	0	1.11529	3	0.357934	0.872083	3	3.52325	0.977752	3	4.38381	0.903462	3	0.250481	0.901309	3	7.27703	0.935691	3	3.45727	0.769842	3	31.8436	0.902326	3	0.376568	0	1.689e-05	29.93	0.0800804	4	2386.14	-0.724277	37.4006	0
High	kHNVPVPVSk	7	10	1	I1HJT4	N-Term(iTRAQ8plex); K1(iTRAQ8plex); K10(iTRAQ8plex)	0	1.01274	7	7.47326	0.812146	7	10.6782	0.959487	7	15.8385	0.952932	7	9.43003	0.96305	7	10.3694	1.08729	7	10.5411	0.996694	7	7.3811	0.989391	7	6.37913	0	0.003759	29.91	0.151048	2	2017.26	-5.16893	37.1276	1
High	lQHLIILQNk	2	16	1	C5XBM7	N-Term(iTRAQ8plex); K10(iTRAQ8plex)	0	0.96925	1		1.39397	1		1.04139	1		1.01996	1		0.971898	1		1.10165	1		1.14393	1		1.02632	1		0	0.000312	29.89	0.177181	3	1828.16	-4.30975	54.4463	0
High	fLkPAVAGFLmQk	2	5	1	J3L9Z3	N-Term(iTRAQ8plex); K3(iTRAQ8plex); M11(Oxidation); K13(iTRAQ8plex)	0	1.011	2	6.83416	0.859453	2	41.6913	1.10384	2	61.1034	1.08618	2	93.397	1.04395	2	68.0983	1.06777	2	99.4775	1.04067	2	87.0094	0.989168	2	5.92957	0	6.697e-05	29.82	0.234365	3	2378.43	-4.41591	72.2609	0
High	nIQVIcVTDGER	1	4	1	K7VIE9	N-Term(iTRAQ8plex); C6(Carbamidomethyl)	0	0.996515	1		1.08465	1		0.756781	1		0.971324	1		0.901576	1		0.90059	1		1.03753	1		1.00317	1		0	0.00719	29.8	0.226389	2	1707.9	-0.697887	51.6244	0
High	yHLLVcGTTPcMIR	3	10	1	K7ULA4	N-Term(iTRAQ8plex); C6(Carbamidomethyl); C11(Carbamidomethyl)	0	0.955897	3	1.21862	0.790506	3	20.1416	0.867349	3	2.35394	1.09516	3	3.98375	0.961062	3	0.0876687	1.08762	3	1.39304	1.10593	3	1.49933	1.03766	3	0.960181	0	0.002236	29.78	0.187933	3	2025.04	-0.713949	53.8251	0
High	vYcVLNSPHVHk	3	5	1	K4AFM8	N-Term(iTRAQ8plex); C3(Carbamidomethyl); K12(iTRAQ8plex)	0	1.15314	3	0.913688	0.839683	3	7.952	0.834867	3	4.97696	1.51004	3	15.4355	1.89537	3	15.364	0.900213	3	14.2309	0.753868	3	30.2122	0.870182	3	1.03483	0	0.0002891	29.74	0.382104	3	2061.15	-1.36575	36.7705	0
High	tPLFAcTVGQkPSk	1	17	1	W5CXX3	N-Term(iTRAQ8plex); C6(Carbamidomethyl); K11(iTRAQ8plex); K14(iTRAQ8plex)	0	0.982727	1		0.553999	1		0.924566	1		0.924692	1		0.8079	1		0.857846	1		0.725501	1		1.01488	1		0	7.874e-05	29.72	0.378215	2	2446.42	-3.16916	48.0033	0
High	aLHVNPVIGk	2	7	1	M0VSC0	N-Term(iTRAQ8plex); K10(iTRAQ8plex)	0	1.03978	2	0.123813	0.975199	2	4.92277	0.97369	2	1.02381	0.983321	2	5.39047	1.03949	2	8.9965	1.03512	2	0.147376	1.05046	2	5.29804	0.966434	2	0.113104	0	0.001658	29.71	0.172759	2	1656.04	-3.92954	43.4424	0
High	tGAGSLLkPLNSEYGk	2	7	1	A1EA37	N-Term(iTRAQ8plex); K8(iTRAQ8plex); K16(iTRAQ8plex)	0	0.937314	2	2.16028	0.927688	2	48.6916	0.726728	2	32.6799	0.858372	2	7.38979	0.794879	2	14.4295	0.975994	2	19.5589	1.00477	2	11.1795	1.05329	2	1.63221	0	1.058e-07	29.71	0.341296	3	2547.49	-0.966753	52.425	0
High	hLGQLWYR	1	6	1	K3YG13	N-Term(iTRAQ8plex)	0	1.03466	1		1.85097	1		1.21382	1		1.18651	1		1.22717	1		1.24316	1		1.15884	1		0.970782	1		0	0.004763	29.69	0.305604	3	1376.77	-2.09074	46.1141	0
High	qLSHNVAk	2	12	1	W5AG45	N-Term(iTRAQ8plex); K8(iTRAQ8plex)	0	1.02496	1		0.971505	1		0.99433	1		1.08448	1		1.04288	1		0.946214	1		1.00973	1		0.979015	1		0	0.0003127	29.51	0.29514	2	1504.9	-0.990739	27.5878	0
High	iAQGLVHLGk	1	27	1	K3Y542	N-Term(iTRAQ8plex); K10(iTRAQ8plex)	0	0.998826	1		1.30345	1		1.18754	1		1.05283	1		1.04183	1		1.18922	1		1.40376	1		1.00121	1		0	0.001406	29.5	0.236185	3	1644.03	-5.11729	52.8161	0
High	gILSLHSGcNmGk	3	7	1	K7VNE0	N-Term(iTRAQ8plex); C9(Carbamidomethyl); M11(Oxidation); K13(iTRAQ8plex)	0	1.08301	3	0.363994	0.926209	3	3.89158	1.24105	3	4.21069	1.25836	3	5.09641	1.88421	3	18.2087	1.78351	3	7.99805	2.16402	3	10.3079	0.929731	3	0.35913	0	0.002021	29.4	0.328946	3	1998.07	1.09788	56.736	0
High	lyGVHGPLSk	8	1	1	K3YV29	N-Term(iTRAQ8plex); Y2(iTRAQ8plex); K10(iTRAQ8plex)	0	0.96146	8	4.28938	0.882962	8	37.8785	0.977223	8	14.8085	0.97746	8	12.1248	0.953843	8	11.3774	1.05523	8	31.9158	1.12748	8	22.4971	1.03293	8	3.28858	0	3.125e-05	29.38	0.214773	2	1983.22	0.348299	46.2071	0
High	fAHLYEAGEHk	1	3	1	K3ZH29	N-Term(iTRAQ8plex); K11(iTRAQ8plex)	0	0.98902	1		1.12787	1		0.963842	1		1.02946	1		0.971945	1		1.10555	1		1.03791	1		1.00953	1		0	0.007883	29.33	0.316205	4	1910.03	-2.85745	42.9583	0
High	kYIEAGASEHAR	2	23	1	J3LAA2	N-Term(iTRAQ8plex); K1(iTRAQ8plex)	0	1.03638	2	2.20448	1.00005	2	41.8537	0.959623	2	3.83392	1.0763	2	3.62395	1.04295	2	6.81116	0.915957	2	18.6049	0.904924	2	28.5484	0.969133	2	2.00161	0	3.382e-05	29.31	0.38366	4	1940.08	-1.09953	32.4337	1
High	yLVQQLAk	2	4	1	C5XVW3	N-Term(iTRAQ8plex); Y1(iTRAQ8plex); K8(iTRAQ8plex)	0	0.955933	2	5.80961	1.20454	2	5.83349	0.989395	2	2.01256	0.975797	2	1.11798	1.15344	2	5.70205	1.23308	2	6.43165	1.44761	2	0.617323	1.03652	2	4.54822	0	0.0005087	29.29	0.215149	3	1875.17	-5.74664	48.4568	0
High	kAAAGPLk	8	3	1	K4AA01	N-Term(iTRAQ8plex); K1(iTRAQ8plex); K8(iTRAQ8plex)	0	1.02655	8	1.09736	0.486745	8	14.7983	0.82234	8	4.73933	0.814386	8	4.94102	0.780226	8	5.24442	0.677817	8	6.28409	0.599304	8	8.36529	0.97767	8	0.971511	0	0.0008633	29.27	0.0778441	3	1668.09	-3.1781	33.5606	1
High	qGASIPLVRPGk	5	7	1	K3YMY1	N-Term(iTRAQ8plex); K12(iTRAQ8plex)	0	0.995277	5	2.92797	0.829071	5	8.48574	0.803254	5	9.10647	0.955923	5	16.8825	0.893913	5	4.1119	0.944999	5	6.4436	0.902402	5	3.60996	1.00422	5	2.50936	0	1.781e-05	29.26	0.251146	2	1831.13	-1.55762	41.4038	0
High	kFSPIPFPPLSYk	2	21	1	W5HHN1	N-Term(iTRAQ8plex); K1(iTRAQ8plex); K13(iTRAQ8plex)	0	0.970717	2	8.33728	0.430185	2	42.3642	0.941603	2	5.19376	0.627022	2	47.2508	1.07525	2	27.8081	0.665922	2	28.574	0.67989	2	4.63915	1.02273	2	6.71606	0	1.497e-06	29.26	0.283932	3	2433.46	-3.10272	70.7728	1
High	aTIFPHNIGLGATR	2	4	1	W5FYP9	N-Term(iTRAQ8plex)	0	0.971503	2	2.75127	1.53072	2	18.5422	1.26957	2	18.8505	1.28858	2	19.4455	1.17898	2	22.0421	1.30096	2	17.5791	1.32047	2	12.593	1.02415	2	2.21583	0	4.228e-05	29.24	0.427537	3	1772.01	-0.0932794	54.3435	0
High	vAYALSQGLk	6	10	1	C5XQ07	N-Term(iTRAQ8plex); K10(iTRAQ8plex)	0	1.08241	3	0.696124	1.02309	3	22.4921	0.965438	3	6.88873	0.976981	3	13.1547	0.895394	3	5.18903	0.823262	3	1.37048	0.76167	3	3.50742	0.93024	3	0.690966	0	1.045e-05	29.19	0.289209	2	1658	-3.04283	58.4417	0
High	iVPPSQkPATTSLR	1	5	1	C3SA89	N-Term(iTRAQ8plex); K7(iTRAQ8plex)	0	1.0262	1		0.772955	1		1.03147	1		0.793768	1		0.772211	1		0.59775	1		0.693265	1		0.977967	1		0	1.22e-05	29.17	0.28788	2	2103.27	-3.56771	41.366	0
High	gkPGSGYGYGVGVR	2	6	1	B4FAF5	N-Term(iTRAQ8plex); K2(iTRAQ8plex)	0	1.06583	2	3.32166	0.933598	2	10.48	1.04898	2	1.48371	1.3177	2	3.10301	1.35002	2	1.0798	1.07884	2	8.91599	1.01252	2	16.4483	0.943871	2	3.18468	0	0.0001337	29.13	0.415901	2	1962.09	-5.98234	54.3685	0
High	tIIQYLPyVTR	4	20	1	K3Z2S1	N-Term(iTRAQ8plex); Y8(iTRAQ8plex)	0	0.875461	4	6.48329	1.00548	4	25.6495	0.725608	4	6.39431	1.3837	4	32.8925	1.19761	4	12.3908	1.27527	4	14.4642	1.30781	4	9.56696	1.10578	4	4.16823	0	0.004334	29.1	0.332111	2	1975.18	-3.03841	68.2515	0
High	kVVLTGPSk	4	1	0		N-Term(iTRAQ8plex); K1(iTRAQ8plex); K9(iTRAQ8plex)	0																									0	0.001536	29.09	0.16277	3	1841.19	-5.28045	39.7348	1
High	lHFHDcFVR	2	132	1	W5HVP2	N-Term(iTRAQ8plex); C6(Carbamidomethyl)	0	1.01888	2	0.0386486	0.978716	2	15.0595	0.952206	2	0.203311	0.90729	2	11.1907	1.01279	2	4.61274	0.942516	2	2.26102	0.971092	2	2.85942	0.984182	2	0.0339722	0	0.0005833	29.06	0.149992	3	1534.79	-2.49146	43.3055	0
High	rQIFAGPVVTLk	4	2	1	K3XMK5	N-Term(iTRAQ8plex); K12(iTRAQ8plex)	0	0.970468	4	8.15076	1.33278	4	6.82909	1.10832	4	8.5787	0.851821	4	12.3015	0.941642	4	20.4251	1.17406	4	6.53017	1.10786	4	3.27106	1.02439	4	6.80772	0	0.0005639	29.01	0.206994	3	1937.21	-1.48078	93.1611	1
High	fGLGNkPTSk	17	9	1	Q6ZGJ8	N-Term(iTRAQ8plex); K6(iTRAQ8plex); K10(iTRAQ8plex)	0	0.992745	17	2.42455	0.761582	17	21.2228	0.906115	17	21.5328	1.24076	17	6.93977	1.17381	17	7.70282	1.25818	17	6.26813	1.20975	17	9.03971	1.00637	17	2.06161	0	0.007204	29.01	0.324998	4	1961.19	-4.1593	42.1362	0
High	hQGVTQLk	8	2	1	K3ZX79	N-Term(iTRAQ8plex); K8(iTRAQ8plex)	0	1.01764	8	1.50004	1.20906	8	16.6412	1.44816	8	5.51326	1.35783	8	4.37047	1.48134	8	9.85403	1.40764	8	20.3748	1.32891	8	24.0145	0.98523	8	1.30253	0	0.0006523	29	0.338903	2	1518.92	-2.28392	30.6593	0
High	yQIQIPLPPk	2	11	1	M0VHE8	N-Term(iTRAQ8plex); Y1(iTRAQ8plex); K10(iTRAQ8plex)	0	0.957343	2	5.8499	1.05572	2	5.17554	0.861641	2	10.0238	0.999264	2	22.3966	1.1017	2	33.0577	0.945026	2	11.3574	1.67429	2	78.9915	1.0353	2	4.59189	0	1.713e-05	29	0.17883	3	2109.31	-4.1824	59.3547	0
High	hkEHIAAYGEGNER	2	18	1	M0UL09	N-Term(iTRAQ8plex); K2(iTRAQ8plex)	0	1.05079	2	4.07402	0.99461	2	15.5459	1.2143	2	16.7537	0.780913	2	13.1581	0.821295	2	1.93977	0.849732	2	4.25028	0.817225	2	1.47694	0.95644	2	3.8002	0	2.554e-05	28.98	0.387578	4	2219.18	-1.05244	26.8399	1
High	hGMVAAGALVR	1	11	1	W5DFV6	N-Term(iTRAQ8plex)	0	0.97203	1		1.29258	1		0.982508	1		0.952515	1		0.891303	1		1.04184	1		1.17408	1		1.02396	1		0	0.0005647	28.96	0.403852	2	1385.8	-0.928187	39.2544	0
High	hLPGFVAk	3	4	1	W5H9W5	N-Term(iTRAQ8plex); K8(iTRAQ8plex)	0	0.992885	3	2.54606	1.09563	3	2.08395	1.12425	3	1.40029	1.37957	3	2.26071	1.38837	3	0.0268655	1.47438	3	4.70196	1.51442	3	7.65352	1.00625	3	2.16714	0	0.00431	28.96	0.245157	3	1476.91	-2.31718	58.974	0
High	rANQMHGLFR	2	13	1	B6T4J1	N-Term(iTRAQ8plex)	0	1.04676	2	0.879689	0.823696	2	0.960181	0.995284	2	6.59919	0.99194	2	1.48596	0.938439	2	12.4811	0.987381	2	7.17299	0.993723	2	0.72077	0.960475	2	0.814018	0	0.001247	28.95	0.301183	2	1533.83	-4.05321	35.3778	1
High	cVMGSLFGGMkPk	1	6	1	M0YRR9	N-Term(iTRAQ8plex); C1(Carbamidomethyl); K11(iTRAQ8plex); K13(iTRAQ8plex)	0	0.985497	1		0.773692	1		0.661134	1		1.37936	1		1.40815	1		1.19095	1		1.28287	1		1.01253	1		0	0.0008046	28.95	0.492782	3	2324.31	0.394701	61.1004	0
High	vLLIHGLPSQAYSYR	1	1	1	K3XIX0	N-Term(iTRAQ8plex)	0	0.897435	1		2.29485	1		0.934286	1		1.00072	1		1.00092	1		1.0434	1		1.02787	1		1.0873	1		0	6.988e-05	28.91	0.418875	3	2021.15	-0.653268	65.3559	0
High	iVHQHQGWR	2	1	1	K3ZV81	N-Term(iTRAQ8plex)	0	1.0099	2	2.20743	0.962662	2	5.16039	0.931293	2	1.42463	1.03624	2	5.68107	1.05451	2	9.56521	1.09782	2	4.32427	1.07296	2	1.96789	0.991631	2	1.90874	0	0.002331	28.85	0.326965	2	1464.81	-2.02305	22.9878	0
High	aTGAySHSQGIk	2	16	1	I1I3L3	N-Term(iTRAQ8plex); Y5(iTRAQ8plex); K12(iTRAQ8plex)	0	1.03172	2	0.0307544	0.63686	2	8.08138	1.03431	2	1.16607	0.597194	2	5.78617	0.566561	2	16.8317	0.643709	2	14.6826	0.5837	2	1.57313	0.973282	2	0.0276803	0	1.408e-05	28.85	0.507714	2	2132.21	-5.37567	33.2238	0
High	vAyALSQGLk	26	10	1	C5XQ07	N-Term(iTRAQ8plex); Y3(iTRAQ8plex); K10(iTRAQ8plex)	0	0.861024	13	4.61128	1.11645	13	25.3713	1.00265	13	30.967	0.801615	13	27.4146	0.71927	13	30.5765	1.16625	13	22.9184	1.34326	13	27.0095	1.11821	13	2.93816	0	0.001444	28.84	0.291799	2	1962.21	-4.95434	102.704	0
High	kVcYVQFPQR	1	31	1	M0XT44	N-Term(iTRAQ8plex); K1(iTRAQ8plex); C3(Carbamidomethyl)	0	1.02081	1		0.430793	1		0.636488	1		0.889465	1		0.867214	1		0.528312	1		0.504453	1		0.982538	1		0	6.928e-05	28.83	0.473597	3	1933.09	-2.73147	59.9193	1
High	kGLAmLPNAITSSLGSk	2	3	1	C5XHZ0	N-Term(iTRAQ8plex); K1(iTRAQ8plex); M5(Oxidation); K17(iTRAQ8plex)	0	0.95975	2	2.0903	0.845724	2	12.696	0.912188	2	15.9215	1.04521	2	40.9654	1.2426	2	0.350674	0.8902	2	9.96255	0.957401	2	9.42625	1.03424	2	1.64693	0	4.396e-05	28.74	0.414946	3	2616.52	-11.5418	63.9624	1
High	kGYIPLTTYLR	6	15	1	C0P2E2	N-Term(iTRAQ8plex); K1(iTRAQ8plex)	0	0.984438	6	4.46657	1.21103	6	26.9935	1.25167	6	9.76515	1.65984	6	31.1553	1.6383	6	25.9873	1.45729	6	8.00178	1.42171	6	12.116	1.01334	6	3.76622	0	0.002621	28.73	0.369215	3	1933.17	-1.9743	62.2797	1
High	sNyMSAGQISVPIVFR	3	14	1	W5HEE6	N-Term(iTRAQ8plex); Y3(iTRAQ8plex)	0	0.962188	3	0.518911	1.26009	3	0.990294	0.990837	3	5.54161	0.865514	3	32.6127	0.989152	3	4.73768	1.26818	3	2.20443	1.35566	3	10.609	1.03232	3	0.409375	0	1.748e-06	28.72	0.497159	3	2377.31	-2.34948	66.0145	0
High	gLGASGkPLHYk	3	2	1	Q651B0	N-Term(iTRAQ8plex); K7(iTRAQ8plex); K12(iTRAQ8plex)	0	1.06097	3	1.56425	0.738479	3	20.8583	1.18209	3	5.68475	1.34445	3	10.4138	1.19024	3	0.232697	1.11409	3	1.08564	1.03257	3	4.09111	0.948439	3	1.50117	0	1.552e-06	28.7	0.29549	2	2140.3	-1.70009	38.3366	0
High	iHPVcPPSLGR	4	8	1	Q0JH55	N-Term(iTRAQ8plex); C5(Carbamidomethyl)	0	0.952687	4	8.39936	1.03206	4	14.9216	0.914545	4	10.6851	0.970354	4	6.7736	1.02931	4	13.3226	0.926243	4	5.48628	0.987785	4	18.5258	1.04032	4	6.02373	0	0.0003004	28.68	0.379453	3	1536.86	-1.93135	41.3415	0
High	lRPALIGTSR	2	5	1	I1IGD2	N-Term(iTRAQ8plex)	0	0.946851	2	1.45902	1.21959	2	2.13734	0.851793	2	13.3112	1.12914	2	1.87017	1.08264	2	11.3801	1.07999	2	1.10192	1.17521	2	0.443244	1.04527	2	1.12215	0	0.0001686	28.62	0.296518	3	1387.87	-2.02606	39.7421	0
High	rPNLSLQIPAR	1	4	1	J3MGU3	N-Term(iTRAQ8plex)	0	1.02869	1		1.03671	1		0.834334	1		0.785176	1		0.703736	1		0.784283	1		0.75814	1		0.975849	1		0	2.59e-05	28.6	0.406316	3	1568.95	-0.363349	48.9373	0
High	sAVLFRPk	4	10	1	K4A8N1	N-Term(iTRAQ8plex); K8(iTRAQ8plex)	0	1.01203	4	1.33526	0.889091	4	33.7459	0.865073	4	7.83339	0.957104	4	1.96519	0.869553	4	8.64766	1.03225	4	5.39932	1.02459	4	15.1575	0.989996	4	1.1762	0	0.005426	28.53	0.302376	2	1525.96	-4.41711	58.1437	0
High	vAGNFHFAPGk	2	37	1	M0VHY3	N-Term(iTRAQ8plex); K11(iTRAQ8plex)	0	0.999976	2	9.21889	1.13945	2	15.9169	1.00097	2	9.7488	0.741214	2	26.5459	0.809138	2	19.1531	0.934417	2	6.67474	0.912547	2	0.271881	0.997204	2	7.84603	0	0.0003123	28.5	0.46529	3	1753	-1.8441	46.2906	0
High	sGkPVVLSPk	5	1	1	I1HC19	N-Term(iTRAQ8plex); K3(iTRAQ8plex); K10(iTRAQ8plex)	0	1.01568	5	2.78401	0.50646	5	14.3705	0.829294	5	8.43786	0.840663	5	14.323	0.76188	5	8.24866	0.710758	5	6.701	0.679282	5	7.04535	0.9869	5	2.47618	0	4.779e-05	28.5	0.0988776	2	1924.23	-3.27482	54.6451	0
High	lVWAHIk	6	3	1	I1HWV0	N-Term(iTRAQ8plex); K7(iTRAQ8plex)	0	1.09596	3	0.976917	0.793474	3	27.882	0.860776	3	25.1965	1.16651	3	6.99895	1.25614	3	1.37139	0.939032	3	18.4484	0.906318	3	5.26849	0.918731	3	0.996089	0	0.007526	28.48	0.285443	2	1474.93	-4.44814	81.8284	0
High	gIPSHNWLSk	3	1	1	J3N359	N-Term(iTRAQ8plex); K10(iTRAQ8plex)	0	1.02973	3	4.87921	1.15503	3	0.682044	1.12202	3	5.32892	1.02432	3	20.3004	0.971878	3	2.48215	1.0493	3	12.7208	0.886457	3	10.5363	0.974966	3	4.24244	0	0.00971	28.46	0.438588	4	1747.01	-0.630121	61.3834	0
High	aTATkPPMLPk	2	5	1	I1PI31	N-Term(iTRAQ8plex); K5(iTRAQ8plex); K11(iTRAQ8plex)	0	1.04252	2	8.17588	1.60548	2	22.8274	2.36336	2	42.6476	0.705452	2	6.59139	0.691194	2	2.26069	0.938324	2	16.7307	0.861736	2	15.2874	0.961528	2	7.52529	0	1.09e-05	28.45	0.250557	2	2067.27	-1.61782	40.992	0
High	eVAGHGAIAPHYYk	2	3	1	K7ULZ4	N-Term(iTRAQ8plex); K14(iTRAQ8plex)	0	1.01706	2	2.54587	1.21599	2	22.2335	0.952367	2	4.26191	0.9451	2	9.3443	1.09583	2	8.78125	1.11185	2	6.34709	1.17573	2	6.37674	0.985485	2	2.23082	0	3.282e-06	28.44	0.483507	3	2121.16	-3.40111	37.3818	0
High	kLTcSYPGIk	13	12	1	J3LG45	N-Term(iTRAQ8plex); K1(iTRAQ8plex); C4(Carbamidomethyl); K10(iTRAQ8plex)	0	1.01617	13	3.06169	0.505078	13	53.5854	0.698412	13	13.0834	0.890915	13	9.80893	0.814835	13	7.99399	0.692012	13	19.7984	0.691764	13	15.6482	0.986478	13	2.73053	0	0.002764	28.42	0.456675	4	2079.24	-2.36589	45.6082	1
High	kLGLPILNVmNk	1	8	1	W5BFY3	N-Term(iTRAQ8plex); K1(iTRAQ8plex); M10(Oxidation); K12(iTRAQ8plex)	0	0.994226	1		1.18208	1		1.08295	1		1.26322	1		1.24075	1		1.20648	1		1.96965	1		1.00511	1		0	0.0004049	28.35	0.228831	3	2268.41	-7.19769	59.6475	1
High	eQVFEMPTGGAAIMR	1	5	1	K4AFA9	N-Term(iTRAQ8plex)	0	0.895101	1		0.522492	1		0.749014	1		0.493002	1		0.582354	1		0.552762	1		0.535458	1		1.08928	1		0	0.005873	28.33	0.200582	3	1940.98	-2.32557	66.0865	0
High	tETSPEDVGGMHAAAGILTAR	1	3	1	C5WVJ1	N-Term(iTRAQ8plex)	0	0.926092	1		1.22809	1		0.923547	1		0.749771	1		1.13	1		1.0511	1		1.04681	1		1.06296	1		0	0.007634	28.26	0.273256	3	2388.2	-4.39679	56.4711	0
High	gIAAGQGAScGFGMR	1	2	1	Q10PV6	N-Term(iTRAQ8plex); C10(Carbamidomethyl)	0	1.06962	1		0.760653	1		0.731252	1		1.33081	1		1.55556	1		0.870469	1		0.899306	1		0.941102	1		0	0.001429	28.23	0.103717	2	1743.85	-1.9944	47.9458	0
High	aAAAASPkPk	2	1	1	K3ZW07	N-Term(iTRAQ8plex); K8(iTRAQ8plex); K10(iTRAQ8plex)	0	1.04965	2	5.06058	0.35939	2	16.1779	0.61853	2	15.4612	0.237409	2	51.9805	0.259334	2	29.7116	0.2105	2	60.5967	0.194447	2	58.0136	0.957056	2	4.71219	0	2.866e-05	28.23	0.228327	2	1824.15	-0.876004	28.6023	0
High	mVAVHSSQQIyTR	8	2	1	C5XNB2	N-Term(iTRAQ8plex); Y11(iTRAQ8plex)	0	0.999308	8	3.85147	0.999567	8	5.17834	1.03548	8	9.80686	1.05704	8	15.2844	0.954681	8	11.5092	1.05121	8	7.447	1.04975	8	13.5408	1.0008	8	3.37919	0	0.0003264	28.23	0.544438	2	2128.18	-1.76517	38.7789	0
High	hQPWLIFAAHR	2	14	1	J3MUP7	N-Term(iTRAQ8plex)	0	1.04708	2	4.90379	0.975974	2	40.0787	1.31634	2	42.9063	2.10485	2	61.4777	1.76187	2	41.0297	1.83346	2	33.7039	1.2375	2	14.8725	0.959297	2	4.54441	0	2.749e-05	28.19	0.389351	3	1679.94	-3.2905	56.3555	0
High	aAHLVDSTNQTGHFQk	1	1	1	K7UUB3	N-Term(iTRAQ8plex); K16(iTRAQ8plex)	0	1.0202	1		1.11435	1		1.07648	1		1.01319	1		1.01634	1		1.06952	1		1.05212	1		0.983064	1		0	0.003901	28.19	0.541056	3	2362.29	8.20428	45.2707	0
High	lyAHFVTAPNAEWGR	1	1	1	K3YL88	N-Term(iTRAQ8plex); Y2(iTRAQ8plex)	0	1.02679	1		0.751139	1		0.748148	1		0.991963	1		1.07812	1		1.01655	1		1.01883	1		0.977469	1		0	4.392e-07	28.17	0.503547	4	2340.27	-2.5279	56.5604	0
High	yHSLAPMYYR	3	29	1	Q0DA05	N-Term(iTRAQ8plex)	0	0.999362	3	11.4999	1.04977	3	6.91589	1.07274	3	8.55339	0.838649	3	16.2362	1.00014	3	2.33521	0.813689	3	8.86538	0.994144	3	23.194	1.00075	3	10.4937	0	0.002724	28.12	0.184696	3	1604.82	-1.75325	41.9235	0
High	mVAVHSSQQIYTR	1	2	1	C5XNB2	N-Term(iTRAQ8plex)	0	0.92859	1		1.22764	1		1.12439	1		1.11721	1		1.2157	1		1.13929	1		1.10733	1		1.06084	1		0	1.284e-05	28.11	0.39149	3	1823.97	0.195755	40.5605	0
High	rGQVNSFGDkPGGLk	3	12	1	J3LZY6	N-Term(iTRAQ8plex); K10(iTRAQ8plex); K15(iTRAQ8plex)	0	1.00352	3	3.10031	0.8423	3	9.99881	1.06442	3	0.230728	0.992921	3	2.14957	0.851571	3	5.58876	0.852099	3	10.7403	0.81192	3	1.06713	0.997218	3	2.7012	0	3.202e-06	28.08	0.516192	2	2472.43	-4.80427	37.7205	1
High	kLSLSNQMSk	4	4	1	Q0ILJ2	N-Term(iTRAQ8plex); K1(iTRAQ8plex); K10(iTRAQ8plex)	0	0.974365	4	2.06154	0.903938	4	32.4953	0.907115	4	10.3483	0.806027	4	24.7791	0.779066	4	24.4288	0.890196	4	16.8961	0.933347	4	29.4628	1.02195	4	1.64659	0	6.708e-05	28.07	0.467008	3	2048.22	-4.51219	44.8055	1
High	kPAPPILPk	5	4	1	W5D2P0	N-Term(iTRAQ8plex); K1(iTRAQ8plex); K9(iTRAQ8plex)	0	1.01764	5	0.954466	0.744953	5	16.4146	1.01496	5	3.87064	1.07423	5	7.96551	1.05061	5	1.65232	1.06821	5	4.58059	0.983524	5	2.4633	0.985232	5	0.832034	0	0.007921	28.06	0.0654959	2	1873.23	-5.95218	42.73	0
High	lGPNyLmLPVNAPR	2	6	1	C5XSA5	N-Term(iTRAQ8plex); Y5(iTRAQ8plex); M7(Oxidation)	0	1.08307	2	17.3555	1.09441	2	14.0101	0.981488	2	3.26707	0.623425	2	0.225587	0.581595	2	11.8955	0.920623	2	12.4037	0.848717	2	33.4092	0.917231	2	17.4008	0	0.005613	28.01	0.559287	4	2179.25	-0.763347	59.467	0
High	hSNIPAHISPcFR	4	23	1	I1QGJ2	N-Term(iTRAQ8plex); C11(Carbamidomethyl)	0	1.0412	4	1.42075	0.714857	4	32.05	1.0866	4	15.9541	1.17217	4	3.46361	1.22565	4	16.6814	0.950352	4	8.21834	0.871324	4	9.34751	0.965223	4	1.31901	0	8.036e-05	28	0.319039	3	1839.96	-0.656252	38.4898	0
High	gGPNyQTGLAk	1	22	1	M0XR77	N-Term(iTRAQ8plex); Y5(iTRAQ8plex); K11(iTRAQ8plex)	0	1.01052	1		0.94046	1		1.06184	1		1.01544	1		0.865302	1		1.13975	1		1.16072	1		0.991276	1		0	0.003723	27.99	0.542965	2	2018.17	-4.49387	54.3322	0
High	yGSQVYIIHR	2	8	1	W5GAX0	N-Term(iTRAQ8plex)	0	1.01806	2	1.45825	1.88169	2	79.5027	1.31781	2	22.0959	1.10358	2	3.49729	1.00707	2	8.98564	1.25	2	10.4815	1.30277	2	19.8436	0.9848	2	1.27995	0	3.558e-05	27.91	0.379763	2	1539.86	0.908901	42.7638	0
High	tVNRPYGGVLSGQAVR	1	6	1	J3LYK0	N-Term(iTRAQ8plex)	0	1.04271	1		0.813219	1		1.11538	1		1.12691	1		1.08663	1		1.02904	1		1.00619	1		0.963948	1		0	3.128e-06	27.9	0.562282	2	1978.11	-1.99411	57.4064	0
High	kPLLmAIk	3	7	1	W5A3C2	N-Term(iTRAQ8plex); K1(iTRAQ8plex); M5(Oxidation); K8(iTRAQ8plex)	0	1.01925	3	1.59426	0.912006	3	13.7587	1.41595	3	0.211019	0.996646	3	11.8353	0.911943	3	4.70922	1.11234	3	4.32975	1.08124	3	1.36295	0.983864	3	1.38827	0	0.004278	27.86	0.17784	3	1842.2	-1.88154	48.7836	0
High	mGVEVyHNLk	2	21	2	K7W6Y1;W5G2N5	N-Term(iTRAQ8plex); Y6(iTRAQ8plex); K10(iTRAQ8plex)	0																									0	2.399e-05	27.84	0.585314	2	2102.21	-6.8526	43.8486	0
High	gGAGSGGGGR	1	1	1	J3N322	N-Term(iTRAQ8plex)	0	1.04787	1		1.19125	1		1.13563	1		1.09814	1		1.11815	1		0.943606	1		0.838721	1		0.959564	1		0	0.0001931	27.77	0.140789	2	1036.54	-3.1918	8.73848	0
High	gyLLYGPPGTGk	2	131	1	W5C7K9	N-Term(iTRAQ8plex); Y2(iTRAQ8plex); K12(iTRAQ8plex)	0	1.09527	2	7.34715	1.6647	2	65.401	1.67255	2	30.2035	0.899178	2	4.96569	0.812136	2	3.47541	1.50762	2	27.9736	1.53282	2	34.8568	0.917023	2	7.451	0	2.415e-06	27.77	0.536671	3	2135.25	-4.87896	48.8382	0
High	lVVHLSk	4	14	1	W5F3Y2	N-Term(iTRAQ8plex); K7(iTRAQ8plex)	0	1.04332	2	4.25545	0.796519	2	35.2477	1.08914	2	3.03923	1.4832	2	12.8851	1.52792	2	10.6052	1.01592	2	1.74398	0.950333	2	23.8931	0.962726	2	3.91546	0	0.00665	27.74	0.30347	2	1403.92	-2.7611	44.1259	0
High	kSPLFSQFIk	4	6	1	K7U3K1	N-Term(iTRAQ8plex); K1(iTRAQ8plex); K10(iTRAQ8plex)	0	1.00791	4	5.18267	0.638574	4	15.6205	0.996701	4	14.3921	0.948351	4	7.88883	0.913546	4	6.02733	0.800018	4	8.87382	0.74886	4	7.35302	0.993446	4	4.24788	0	0.0001646	27.73	0.340178	3	2107.3	-3.91861	59.6909	1
High	dIINIHHGLLPSFk	1	16	1	M0Y2I5	N-Term(iTRAQ8plex); K14(iTRAQ8plex)	0	0.792719	1		1.08391	1		0.890263	1		1.08165	1		0.826382	1		0.885648	1		0.910034	1		1.17621	1		0	0.001094	27.62	0.464196	4	2212.31	1.00397	61.7389	0
High	kPSPNFELSk	2	12	1	K3Z2S1	N-Term(iTRAQ8plex); K1(iTRAQ8plex); K10(iTRAQ8plex)	0	1.02648	2	3.50672	0.876772	2	0.126277	0.778407	2	0.548057	1.0927	2	2.49845	1.06218	2	3.12206	0.893545	2	9.50154	0.887165	2	11.213	0.977266	2	3.12724	0	0.0002752	27.59	0.537086	3	2059.23	-0.593687	43.3772	0
High	iPcVGPHPk	8	18	1	K7VNE0	N-Term(iTRAQ8plex); C3(Carbamidomethyl); K9(iTRAQ8plex)	0	1.03027	8	3.2546	0.522759	8	11.5104	0.724977	8	8.39377	0.60931	8	31.3269	0.557705	8	26.5051	0.489388	8	17.873	0.47616	8	17.738	0.974339	8	2.91419	0	0.009623	27.58	0.599166	3	1612.94	-0.730537	55.2051	0
High	gVVHTHk	3	13	1	M0V2N6	N-Term(iTRAQ8plex); K7(iTRAQ8plex)	0	1.02163	3	1.61545	0.983178	3	3.24924	1.20206	3	4.4721	1.14534	3	3.41503	1.08874	3	4.28301	1.08479	3	1.50848	0.93513	3	9.88121	0.981845	3	1.44198	0	0.007938	27.57	0.567038	2	1385.84	-4.14259	16.3048	0
High	kAAAAAAAGk	2	5	1	J3N359	N-Term(iTRAQ8plex); K1(iTRAQ8plex); K10(iTRAQ8plex)	0	1.02899	2	5.33162	1.17072	2	4.50432	1.4082	2	0.616728	0.954971	2	8.5613	0.837947	2	10.7264	1.238	2	10.7268	1.15257	2	17.7094	0.97453	2	4.7794	0	2.55e-05	27.57	0.288375	2	1742.09	-6.52875	35.5205	1
High	sVVYLLkPk	11	4	1	M7ZJ44	N-Term(iTRAQ8plex); K7(iTRAQ8plex); K9(iTRAQ8plex)	0	0.931677	11	8.32232	1.212	11	14.5222	1.29977	11	15.6842	0.980681	11	5.85294	0.932131	11	14.7421	1.12281	11	17.2825	1.04144	11	13.1574	1.05822	11	5.92509	0	0.0001657	27.52	0.11727	2	1959.27	-3.95487	54.4077	0
High	kPTTPWGYPALGR	3	33	1	W5FS32	N-Term(iTRAQ8plex); K1(iTRAQ8plex)	0	0.997484	3	0.917628	0.66291	3	17.3175	0.646128	3	10.0653	1.14831	3	11.9855	1.13493	3	11.6092	0.811574	3	4.85649	0.805978	3	4.03223	1.00235	3	0.779794	0	9.958e-05	27.46	0.662077	3	2052.18	-2.76527	67.3417	0
High	rLSSSPcVLVSGk	8	16	1	M0VKI6	N-Term(iTRAQ8plex); C7(Carbamidomethyl); K13(iTRAQ8plex)	0	0.982624	4	4.03917	0.93037	4	23.9529	0.821701	4	10.1719	1.09644	4	14.2895	0.949313	4	12.9745	0.986223	4	18.2309	1.08261	4	12.6429	1.01494	4	3.1972	0	0.007021	27.42	0.664852	2	1998.15	-7.26994	46.2443	1
High	hNQLLQAk	2	1	1	K3XXS2	N-Term(iTRAQ8plex); K8(iTRAQ8plex)	0	1.00332	2	1.35381	0.804488	2	47.3526	0.780464	2	8.15231	1.00854	2	6.59712	0.987354	2	6.76371	1.04575	2	6.25714	0.946521	2	0.55219	0.997327	2	1.15637	0	0.003497	27.4	0.524984	2	1559.94	-2.57581	32.3575	0
High	yVGNYMMGGHYR	5	3	1	K3Z9A7	N-Term(iTRAQ8plex)	0	1.04736	5	1.55013	0.813228	5	27.8328	1.00214	5	6.17371	1.0383	5	21.0613	1.17849	5	8.86153	0.909684	5	5.34808	0.947224	5	16.2152	0.959998	5	1.45053	0	2.124e-05	27.38	0.0753177	2	1751.83	-2.13025	40.4092	0
High	aIGHPLAk	2	12	1	W5D8C3	N-Term(iTRAQ8plex); K8(iTRAQ8plex)	0	1.01505	2	0.206954	0.799127	2	20.7223	0.995452	2	4.19125	0.948593	2	8.32118	0.891541	2	9.65771	0.839851	2	2.83671	0.861258	2	2.84316	0.987431	2	0.180632	0	0.002091	27.37	0.292804	2	1414.9	-1.26999	34.5268	0
High	lVcAQAANANPLyR	2	18	1	W5CH65	N-Term(iTRAQ8plex); C3(Carbamidomethyl); Y13(iTRAQ8plex)	0	0.916308	2	8.69162	1.14929	2	48.3776	0.847238	2	14.5534	1.03456	2	0.765816	0.990112	2	4.64378	1.13306	2	7.93984	1.25095	2	3.82022	1.06897	2	6.32195	0	2.03e-08	27.37	0.645891	3	2169.2	-3.68577	49.4711	0
High	sLFMNkPLVIVcNk	1	18	1	J3LSD4	N-Term(iTRAQ8plex); K6(iTRAQ8plex); C12(Carbamidomethyl); K14(iTRAQ8plex)	0	0.946987	1		1.23605	1		1.44013	1		1.61993	1		1.52776	1		1.7829	1		1.81366	1		1.04522	1		0	4.226e-06	27.32	0.522233	3	2575.52	-2.52749	65.3699	0
High	rLATSGANFAR	3	6	1	J3NBZ0	N-Term(iTRAQ8plex)	0	1.00014	3	0.466568	1.20233	3	0.855818	0.894469	3	4.29534	0.891208	3	1.70471	0.90946	3	0.245708	0.993187	3	6.9829	0.986659	3	2.3731	1.00009	3	0.397325	0	0.001377	27.31	0.411875	3	1467.83	-3.88323	34.9456	1
High	gITRPVILAGSk	1	1	1	I1NN04	N-Term(iTRAQ8plex); K12(iTRAQ8plex)	0	1.04679	1		0.69797	1		0.909166	1		0.233541	1		0.235742	1		0.168876	1		0.161774	1		0.960482	1		0	1.097e-05	27.22	0.293515	2	1820.16	-1.30659	59.4603	0
High	gWAGIHAIPR	2	21	1	M0Y0Y6	N-Term(iTRAQ8plex)	0	1.05292	2	1.76029	1.40894	2	19.7249	1.31286	2	4.91599	1.23204	2	3.01784	1.12568	2	3.84966	1.38141	2	6.56119	1.22447	2	0.522904	0.955158	2	1.64757	0	0.0006764	27.21	0.384588	3	1381.8	-2.19297	45.0015	0
High	kAVGIWGck	4	11	1	I1PXU0	N-Term(iTRAQ8plex); K1(iTRAQ8plex); C8(Carbamidomethyl); K9(iTRAQ8plex)	0	1.03143	4	1.67238	0.697469	4	5.87188	1.13958	4	2.83805	1.06556	4	0.480196	1.01171	4	5.80219	0.951683	4	2.16374	0.885859	4	2.14815	0.973424	4	1.50461	0	0.0007801	27.19	0.535332	2	1931.16	-5.35008	59.427	1
High	kGGMIVLPAGMyHR	1	20	1	K4AGJ8	N-Term(iTRAQ8plex); K1(iTRAQ8plex); Y12(iTRAQ8plex)	0	0.970437	1		0.95614	1		1.1399	1		0.886646	1		0.867048	1		0.939197	1		0.897377	1		1.02531	1		0	5.233e-06	27.18	0.588442	3	2442.42	-0.2478	49.6525	1
High	sYLIAISGEk	2	4	1	C5WZ31	N-Term(iTRAQ8plex); K10(iTRAQ8plex)	0	0.984195	2	4.12219	1.15218	2	8.02404	0.973207	2	27.0218	0.990145	2	7.69922	1.01505	2	11.6488	1.0284	2	6.58902	0.968591	2	1.18337	1.01304	2	3.40003	0	0.0009968	27.13	0.57047	3	1689	-0.400279	57.4492	0
High	aySQSAATLNLLR	2	7	1	K3YHS1	N-Term(iTRAQ8plex); Y2(iTRAQ8plex)	0	0.935167	2	5.4961	0.79726	2	18.2648	0.535482	2	5.10016	1.40081	2	6.05735	1.41919	2	5.34961	1.46378	2	4.15002	1.65155	2	9.39506	1.0543	2	4.1383	0	3.537e-07	27.13	0.655672	3	2016.16	-3.23292	77.7323	0
High	vHGIHTINIIR	3	6	1	K3Y8U8	N-Term(iTRAQ8plex)	0	0.945072	3	21.9257	1.07176	3	15.2938	0.928703	3	22.6269	0.971871	3	5.29355	0.788794	3	41.4796	1.04202	3	16.7991	1.14046	3	2.81466	1.04685	3	18.5649	0	0.003005	27.11	0.452102	4	1576.96	-1.72727	44.8942	0
High	hQMAALAAR	2	14	1	W5D2P0	N-Term(iTRAQ8plex)	0	0.971256	2	4.85456	1.71642	2	18.9525	1.23704	2	12.8319	0.820939	2	27.7617	0.865536	2	9.84114	0.809735	2	4.52982	0.876956	2	1.58586	1.02382	2	3.90967	0	0.001475	27.07	0.447548	3	1272.71	-2.33684	30.7458	0
High	mVGHYWLR	1	13	1	M7Z7H8	N-Term(iTRAQ8plex)	0	1.04788	1		1.08958	1		0.911446	1		0.882092	1		0.900029	1		1.02551	1		0.961469	1		0.95956	1		0	0.009251	27.07	0.456776	3	1365.74	-2.45924	48.2053	0
High	tGLPYLWHSk	8	30	1	W5CGV4	N-Term(iTRAQ8plex); K10(iTRAQ8plex)	0	1.02352	4	4.27052	0.969248	4	49.366	1.26693	4	10.2346	1.29286	4	7.80058	1.20908	4	16.1047	1.1623	4	5.62974	1.09059	4	6.19213	0.979931	4	3.7231	0	0.0001851	27.05	0.695279	2	1810.04	-5.73499	52.9373	0
High	nHyVEGGDAGNR	1	31	1	W5F1X0	N-Term(iTRAQ8plex); Y3(iTRAQ8plex)	0	1.01959	1		1.57544	1		1.30444	1		1.20562	1		1.22032	1		1.45085	1		1.73113	1		0.983581	1		0	0.008271	27.03	0.361431	2	1896.97	-1.63556	24.2536	0
High	aAYALSQNVk	4	3	1	J3MZJ1	N-Term(iTRAQ8plex); K10(iTRAQ8plex)	0	1.01219	4	8.58552	0.912972	4	6.75981	0.846597	4	4.74692	1.24025	4	10.0681	1.3296	4	14.4906	0.903044	4	23.4715	0.840027	4	32.5352	0.989215	4	7.07449	0	0.0001698	27.01	0.709376	2	1672.98	-3.97772	37.4385	0
High	aVHPIALAk	1	10	1	W5GYH4	N-Term(iTRAQ8plex); K9(iTRAQ8plex)	0	0.998024	1		1.09755	1		1.51721	1		0.9805	1		0.821424	1		1.10265	1		0.954457	1		1.00189	1		0	0.0002556	27	0.350169	2	1527.97	-7.78306	56.5834	0
High	mVGHYWLR	1	13	1	M7Z7H8	N-Term(iTRAQ8plex); M1(Oxidation)	0	0.886335	1		1.79256	1		1.59241	1		1.34219	1		1.11742	1		1.89535	1		1.90908	1		1.09672	1		0	0.007459	26.99	0.399372	3	1381.73	-3.56546	43.1215	0
High	kPVIVYNYPk	6	15	1	J3KZZ5	N-Term(iTRAQ8plex); K1(iTRAQ8plex); K10(iTRAQ8plex)	0	0.984133	6	2.92041	0.813576	6	8.09224	1.20378	6	6.63202	1.23489	6	10.2007	1.1108	6	11.3519	1.11594	6	9.02942	1.05051	6	13.2729	1.01364	6	2.4066	0	1.026e-05	26.91	0.35414	3	2133.32	-0.439904	60.6612	0
High	tAIQAkPDSVyFVVSR	1	8	1	W5HS38	N-Term(iTRAQ8plex); K6(iTRAQ8plex); Y11(iTRAQ8plex)	0	0.873047	1		0.53424	1		0.626431	1		0.517285	1		0.609877	1		0.655486	1		0.666785	1		1.108	1		0	1.785e-05	26.91	0.559575	2	2693.57	-1.31289	52.3394	0
High	iIYGGSVTAANck	2	5	1	C5XQ07	N-Term(iTRAQ8plex); C12(Carbamidomethyl); K13(iTRAQ8plex)	0	1.02052	2	1.72999	0.725887	2	33.4588	1.00424	2	10.8379	1.15419	2	6.03343	1.18259	2	3.67387	0.787533	2	14.9185	0.702267	2	7.68216	0.982681	2	1.52542	0	1.287e-05	26.88	0.68314	2	1962.09	-3.83979	55.1537	0
High	hAPPPHMLQPPPAPAAk	2	2	1	C5YAK6	N-Term(iTRAQ8plex); K17(iTRAQ8plex)	0	1.02723	2	0.459472	1.20411	2	33.3762	0.977543	2	4.17187	0.957582	2	12.9132	0.951536	2	14.906	0.998568	2	8.27258	1.05145	2	2.41139	0.977087	2	0.410142	0	3.646e-06	26.8	0.829868	3	2365.34	-2.65399	40.427	0
High	vGkFPLLANSR	5	8	1	K7US39	N-Term(iTRAQ8plex); K3(iTRAQ8plex)	0	0.976574	5	3.92865	1.41247	5	16.1838	1.40362	5	9.92957	0.804712	5	21.0331	0.723168	5	23.5037	1.07489	5	2.36689	1.08467	5	34.9639	1.0201	5	3.27146	0	0.0002892	26.79	0.512534	2	1810.11	-2.79754	76.7181	1
High	vLNFSMGkPR	6	12	1	W5AQG5	N-Term(iTRAQ8plex); K8(iTRAQ8plex)	0	0.940464	6	3.09014	0.646775	6	11.5321	0.606604	6	15.1674	0.723866	6	7.94279	0.725099	6	15.5339	0.773181	6	12.8436	0.822894	6	16.622	1.05065	6	2.3796	0	0.008958	26.78	0.688977	3	1757.03	-3.47938	50.7405	0
High	fGMHAQVGTVR	3	12	1	M0UKY5	N-Term(iTRAQ8plex)	0	1.01308	3	2.12826	1.03481	3	20.7366	0.885258	3	30.9395	1.19259	3	2.54577	1.13969	3	0.917309	0.996008	3	3.82797	1.00086	3	7.78452	0.989104	3	1.87596	0	3.369e-05	26.72	0.51203	2	1506.81	-2.32021	56.0025	0
High	lIILANNcPPLRk	4	16	1	K3ZAY0	N-Term(iTRAQ8plex); C8(Carbamidomethyl); K13(iTRAQ8plex)	0	0.981654	2	0.375852	1.16316	2	9.5422	1.18913	2	0.39109	0.911128	2	26.0298	0.976096	2	7.99721	1.11938	2	1.67683	1.02419	2	7.05026	1.01578	2	0.308401	0	7.762e-05	26.72	0.496069	3	2130.29	-6.13272	61.7944	1
High	akPSNVSASASVk	3	4	1	K3YGJ5	N-Term(iTRAQ8plex); K2(iTRAQ8plex); K13(iTRAQ8plex)	0	1.03535	3	2.57615	0.558243	3	14.7888	0.960267	3	7.80277	1.16093	3	18.3732	1.15403	3	12.046	0.974552	3	1.80923	0.945209	3	1.00811	0.970196	3	2.37345	0	0.0001315	26.72	0.59524	2	2158.29	-4.26848	52.0498	0
High	fQYGHAk	5	3	1	C0P4G2	N-Term(iTRAQ8plex); K7(iTRAQ8plex)	0	1.01968	5	3.42109	1.09435	5	11.3089	1.14082	5	6.33234	0.957974	5	4.71746	0.993195	5	8.64406	0.842037	5	1.08945	0.810925	5	7.33386	0.983503	5	2.9474	0	0.008893	26.65	0.761493	2	1458.83	-1.09114	33.6358	0
High	gFGPLVPGHLk	2	12	1	M0VPQ3	N-Term(iTRAQ8plex); K11(iTRAQ8plex)	0	0.903273	2	14.5815	1.55268	2	8.85996	1.41034	2	0.204878	0.982732	2	3.20528	0.960829	2	4.15	1.16845	2	10.2116	1.20517	2	5.86203	1.07604	2	10.3741	0	0.001825	26.63	0.506239	3	1730.06	-1.07291	52.1936	0
High	aVTAyHNk	1	3	1	K3Z642	N-Term(iTRAQ8plex); Y5(iTRAQ8plex); K8(iTRAQ8plex)	0	0.982176	1		0.466187	1		0.687204	1		1.27548	1		1.24383	1		1.23581	1		1.07923	1		1.01535	1		0	0.002827	26.63	0.608139	2	1816.08	-5.10467	31.7894	0
High	gILSLHSGcNMGk	6	7	1	K7VNE0	N-Term(iTRAQ8plex); C9(Carbamidomethyl); K13(iTRAQ8plex)	0	1.06321	6	1.33344	0.473537	6	25.445	0.67624	6	17.6381	0.786831	6	1.52541	0.79494	6	9.58103	0.608256	6	20.0006	0.557512	6	20.8296	0.946544	6	1.28441	0	3.075e-07	26.61	0.594139	2	1982.07	-1.85229	44.8099	0
High	lNQHMLVHLR	2	1	1	K3ZTT9	N-Term(iTRAQ8plex)	0	0.827552	2	15.776	0.771767	2	55.6158	0.828914	2	5.12534	0.401005	2	14.856	0.728634	1		0.419354	2	31.9757	0.503274	2	49.8987	1.14027	2	9.69549	0	0.001787	26.58	0.556168	4	1564.9	-2.48047	45.3126	0
High	aGNAYHk	6	15	1	C5X4C8	N-Term(iTRAQ8plex); K7(iTRAQ8plex)	0	1.03466	6	4.97217	0.887212	6	9.95252	1.3213	6	13.871	1.3521	6	16.6678	1.41561	6	8.87108	1.02749	6	11.9223	0.962132	6	10.3192	0.970564	6	4.5213	0	0.009142	26.57	0.606686	2	1368.78	-1.37567	16.6732	0
High	sTYQVAALPLNAR	2	7	1	M7YNW9	N-Term(iTRAQ8plex)	0	0.982305	2	9.43039	1.20218	2	16.4037	0.858599	2	18.1223	1.16675	2	1.43295	1.22773	2	7.80247	0.88622	2	9.23681	0.891804	2	10.928	1.01217	2	7.76694	0	1.079e-05	26.57	0.606135	2	1707.97	-0.941583	61.1878	0
High	tTYHLINPER	4	13	1	M0Y2K3	N-Term(iTRAQ8plex)	0	1.00457	4	2.29892	1.23055	4	10.1331	1.00848	4	3.45384	1.07422	4	5.24578	1.10161	4	6.06534	1.12104	4	8.95735	1.10756	4	9.99388	0.996278	4	1.94221	0	0.0004787	26.56	0.591083	2	1547.84	-4.20381	38.7759	0
High	vYYGTAASAANYGGYGGNASk	1	4	1	K3YL88	N-Term(iTRAQ8plex); K21(iTRAQ8plex)	0	0.981213	1		1.20148	1		1.29795	1		1.29313	1		1.32812	1		0.941169	1		0.986774	1		1.01616	1		0	4.062e-07	26.55	0.422037	3	2650.33	-2.09293	42.6511	0
High	kVHTILTk	25	8	1	K4APL6	N-Term(iTRAQ8plex); K1(iTRAQ8plex); K8(iTRAQ8plex)	0	1.00984	25	2.96748	0.770468	25	13.0049	1.12934	25	3.32652	0.989094	25	7.03879	0.938421	25	6.23777	0.906365	25	9.73466	0.838371	25	11.0251	0.991852	25	2.51814	0	0.002858	26.54	0.0873969	3	1852.21	-4.44672	77.5994	1
High	ykPSQQSAAFNSGAk	1	14	1	K3YQZ2	N-Term(iTRAQ8plex); K2(iTRAQ8plex); K15(iTRAQ8plex)	0	1.04014	1		0.86096	1		1.0738	1		0.937008	1		0.904299	1		1.00888	1		0.962708	1		0.96613	1		0	1.309e-07	26.53	0.882432	3	2496.38	-5.16214	37.3024	0
High	rITQAILEHALk	1	2	1	C5XSS3	N-Term(iTRAQ8plex); K12(iTRAQ8plex)	0	0.817753	1		1.20263	1		0.764796	1		0.951086	1		0.905201	1		1.1051	1		1.37219	1		1.15495	1		0	0.0004864	26.45	0.463346	3	2001.24	-2.46401	58.4686	1
High	vAFkPTATIGk	6	8	1	M0Y941	N-Term(iTRAQ8plex); K4(iTRAQ8plex); K11(iTRAQ8plex)	0	1.00113	6	1.25648	0.996932	6	8.54453	1.50086	6	8.35322	1.11895	6	3.27259	1.03944	6	3.6865	0.989488	6	13.7456	0.849752	6	12.5238	0.999248	6	1.05855	0	0.0002284	26.45	0.311162	2	2045.29	-1.666	45.7307	0
High	vHPFHVLR	7	17	2	K3YV29;C5WTC9	N-Term(iTRAQ8plex)	0																									0	0.008411	26.44	0.471451	3	1308.78	-0.930365	40.1269	0
High	rVNALENVVkPR	7	11	1	M7ZDR2	N-Term(iTRAQ8plex); K10(iTRAQ8plex)	0	0.975485	7	15.3195	1.01039	7	10.0925	1.10491	7	7.12934	0.827227	7	34.1815	1.00238	7	25.6957	0.98634	7	44.2036	1.17458	7	53.125	1.02103	7	12.8612	0	1.447e-05	26.41	0.450034	2	2003.23	-3.65884	44.1299	1
High	gSASVGQSTLTR	1	22	1	P05642	N-Term(iTRAQ8plex)	0	1.00053	1		0.904998	1		0.931884	1		0.834985	1		0.773459	1		0.811644	1		0.833564	1		0.999757	1		0	0.001476	26.39	0.487932	2	1467.81	-1.05998	30.3878	0
High	tTHcHPILVR	6	6	1	K3Y8H8	N-Term(iTRAQ8plex); C4(Carbamidomethyl)	0	1.03442	6	2.34247	0.987715	6	27.6825	1.04544	6	13.5395	0.977896	6	7.98681	1.06484	6	16.5519	1.01805	6	6.44071	0.88203	6	18.2014	0.970986	6	2.16042	0	0.0002669	26.39	0.512386	2	1537.85	-1.75659	21.7797	0
High	rQVFAGPIVTLk	5	12	1	J3LHC7	N-Term(iTRAQ8plex); K12(iTRAQ8plex)	0	0.977661	5	2.97504	1.16543	5	5.30877	1.09098	5	4.54598	0.832784	5	6.84818	0.960365	5	19.814	0.987581	5	19.506	1.04302	5	3.38332	1.01918	5	2.41791	0	0.001694	26.39	0.382653	3	1937.21	-2.14243	94.1823	1
High	rVIYASQLTAkPR	1	34	1	C5XJZ3	N-Term(iTRAQ8plex); K11(iTRAQ8plex)	0	0.990694	1		1.05226	1		1.10581	1		1.17969	1		1.11715	1		1.03339	1		1.07942	1		1.00811	1		0	3.456e-06	26.39	0.459804	4	2111.29	-1.05827	42.4087	1
High	rLGMGTNmYPSSSLLGQNk	1	2	1	W5DU56	N-Term(iTRAQ8plex); M8(Oxidation); K19(iTRAQ8plex)	0	0.977651	1		1.26195	1		1.04914	1		0.921542	1		0.925367	1		1.11803	1		1.07436	1		1.01919	1		0	0.0001055	26.39	0.757499	3	2678.41	-3.05521	64.7101	1
High	rLPGFFDR	1	16	1	I1IA12	N-Term(iTRAQ8plex)	0	1.05076	1		1.05697	1		0.713191	1		0.785842	1		0.891548	1		0.754193	1		0.947594	1		0.957111	1		0	0.002525	26.37	0.483148	3	1311.75	-1.21708	48.5483	1
High	lkAPLGGLk	6	33	1	W5F1X0	N-Term(iTRAQ8plex); K2(iTRAQ8plex); K9(iTRAQ8plex)	0	1.0089	6	1.33721	0.760284	6	6.84319	1.31226	6	6.0279	1.00337	6	7.40175	0.952875	6	7.57274	1.03016	6	6.51678	0.978876	6	6.36649	0.99265	6	1.16409	0	0.004122	26.36	0.0464725	4	1809.2	-2.64151	62.6517	1
High	vkVPTFLVPATQk	5	16	1	K7U8I1	N-Term(iTRAQ8plex); K2(iTRAQ8plex); K13(iTRAQ8plex)	0	0.984835	5	4.75016	0.84238	5	6.44515	1.35221	5	4.92358	0.969377	5	9.11113	0.940151	5	10.4953	1.43733	5	9.83897	1.35808	5	4.79174	1.01309	5	4.03803	0	1.903e-06	26.35	0.25445	3	2340.47	-5.22749	59.6897	1
High	tTyHLINPER	3	13	1	M0Y2K3	N-Term(iTRAQ8plex); Y3(iTRAQ8plex)	0	1.02916	3	9.1244	0.935613	3	5.98025	0.913397	3	2.01047	1.02751	3	0.41516	1.03241	3	6.68195	1.1347	3	12.2723	1.08931	3	14.3852	0.975454	3	8.67688	0	0.0001555	26.34	0.723068	2	1852.05	-1.82	38.1509	0
High	kGFPGLGPTAk	2	3	1	K3XK57	N-Term(iTRAQ8plex); K1(iTRAQ8plex); K11(iTRAQ8plex)	0	1.04546	2	2.11743	1.03959	2	7.10306	1.15182	2	1.10684	0.704478	2	0.736621	0.694514	2	2.05901	0.799825	2	8.27972	0.815707	2	6.78415	0.961438	2	1.95494	0	0.001831	26.34	0.495324	4	1985.22	-3.50565	58.8555	1
High	sLTQHyGAVQGISALGPSAIR	3	6	1	K7VJW5	N-Term(iTRAQ8plex); Y6(iTRAQ8plex)	0	0.915767	3	0.0267206	1.10894	3	4.92269	0.920728	3	1.19733	0.927628	3	0.817905	1.13418	3	20.3797	0.974119	3	4.66741	1.12198	3	19.4734	1.07173	3	0.019389	0	1.555e-05	26.34	0.887053	3	2734.54	-3.87112	56.4031	0
High	hPFPGPGLAVR	2	12	1	W5A2F6	N-Term(iTRAQ8plex)	0	0.982167	2	6.87611	1.13251	2	11.1292	0.972317	2	10.3405	1.10539	2	12.4918	1.06428	2	13.9439	1.28753	2	1.44842	1.32402	2	6.35549	1.01372	2	5.65504	0	0.002793	26.33	0.537673	3	1451.84	-2.96993	58.8749	0
High	iMLHQPASAYYR	2	20	1	W5D121	N-Term(iTRAQ8plex)	0	1.02647	2	6.57094	1.11229	2	22.3822	0.861249	2	3.48262	0.931231	2	3.89868	0.896525	2	7.70445	0.952605	2	9.05669	0.924647	2	6.82967	0.97612	2	5.86605	0	0.00249	26.31	0.464025	2	1753.93	-3.15959	60.9089	0
High	tQySFSHVPSMk	1	11	1	J3MXY7	N-Term(iTRAQ8plex); Y3(iTRAQ8plex); K12(iTRAQ8plex)	0	1.05038	1		0.882653	1		0.986957	1		0.72951	1		0.627458	1		0.805203	1		0.701808	1		0.957436	1		0	0.00476	26.31	0.796959	2	2324.27	-6.65469	45.0144	0
High	yLNAIQTNAHHLLR	2	4	1	K7TY90	N-Term(iTRAQ8plex)	0	0.988101	1		0.850616	1		0.97492	1		1.00268	1		0.973529	1		1.04265	1		1.08922	1		1.01031	1		0	1.911e-05	26.3	0.714052	4	1968.09	-6.97133	45.0639	0
High	tIAVAPyIVNYSGAVFR	2	2	1	K3YTL1	N-Term(iTRAQ8plex); Y7(iTRAQ8plex)	0	0.899486	2	5.67501	1.18089	2	3.71576	0.772233	2	0.49904	1.09934	2	8.04383	0.914765	2	0.810207	1.1682	2	14.0803	1.40279	2	6.43727	1.0846	2	3.99494	0	0.001078	26.27	0.882937	3	2449.4	-2.08297	73.4006	0
High	fIcPcHGSQyNNQGR	57	5	1	K3YUS1	N-Term(iTRAQ8plex); C3(Carbamidomethyl); C5(Carbamidomethyl); Y10(iTRAQ8plex)	0	1.00576	57	6.14318	0.595773	57	23.2428	0.789603	57	12.9858	0.909051	57	8.97316	0.884826	57	11.2808	0.771654	57	17.801	0.732079	57	18.6774	0.99532	57	5.48025	0	5.703e-05	26.25	0.245437	3	2446.19	-2.13066	39.7599	0
High	yVGNYmmGGHYR	2	3	1	K3Z9A7	N-Term(iTRAQ8plex); M6(Oxidation); M7(Oxidation)	0	1.02319	2	1.89066	1.69747	2	9.96936	1.19975	2	16.1494	0.940108	2	0.298745	1.04899	2	10.4759	0.96858	2	1.74949	0.94814	2	7.0248	0.980389	2	1.67535	0	0.004129	26.23	0.0577712	2	1783.82	-1.45476	34.7412	0
High	rPFcNVLGTVGHPVk	2	5	1	J3L8G8	N-Term(iTRAQ8plex); C4(Carbamidomethyl); K15(iTRAQ8plex)	0	0.758213	2	28.4718	0.585658	1		0.510939	2	29.0136	0.519665	2	34.3296	0.583596	2	28.2942	0.530567	2	32.8141	0.507579	2	25.7127	1.18781	2	15.2826	0	1.849e-05	26.15	0.853439	3	2289.31	-1.35359	53.4517	0
High	nIAVGSHQEVyHPGALk	4	2	1	J3LJZ2	N-Term(iTRAQ8plex); Y11(iTRAQ8plex); K17(iTRAQ8plex)	0	0.964892	4	4.15446	0.829703	4	2.10363	0.946168	4	5.80285	0.971916	4	6.82549	0.890334	4	10.2706	1.04242	4	8.86686	0.9721	4	0.937664	1.02969	4	3.34602	0	6.408e-08	26.15	0.851133	4	2732.55	-3.09904	40.6901	0
High	gFLALQAHR	2	15	1	K3ZED7	N-Term(iTRAQ8plex)	0	0.946048	1		1.09795	1		1.34408	1		1.15337	1		1.48863	1		1.21735	1		1.75321	1		1.04602	1		0	0.007084	26.13	0.671861	3	1316.77	-1.92308	43.0887	0
High	tkPLAAYLFTk	2	4	1	I1QYB5	N-Term(iTRAQ8plex); K2(iTRAQ8plex); K11(iTRAQ8plex)	0	0.948382	2	3.90433	1.65111	2	4.61653	1.85252	2	11.1101	1.01394	2	23.7562	1.03367	2	23.7097	1.41903	2	16.3773	1.36078	2	19.1522	1.04354	2	3.01242	0	0.001029	26.09	0.411989	2	2165.35	-0.392019	63.2271	0
High	iGYPVLIkPTHGGGGk	6	16	1	W5F5M9	N-Term(iTRAQ8plex); K8(iTRAQ8plex); K16(iTRAQ8plex)	0	1.00615	6	4.48097	1.0698	6	18.7423	1.02235	6	3.94862	1.05506	6	16.3772	1.05969	6	5.23965	1.08581	6	4.20848	1.05154	6	5.74001	0.994739	6	3.79745	0	1.411e-05	26.08	0.53883	4	2506.5	-9.6624	49.7986	0
High	rGPPPPGTGYVR	3	1	1	K3XZM2	N-Term(iTRAQ8plex)	0	1.0184	3	5.36437	0.978259	3	17.6726	0.890864	3	4.56316	0.863076	3	1.65217	0.879002	3	6.15866	0.966886	3	14.6876	0.812906	3	1.43214	0.984589	3	4.87598	0	0.006633	26.06	0.720558	3	1557.88	-2.12018	32.1844	1
High	nVIYSVYQFkPVVk	3	3	1	I1HF07	N-Term(iTRAQ8plex); K10(iTRAQ8plex); K14(iTRAQ8plex)	0	0.85354	3	14.3423	0.257519	3	29.5107	0.818188	3	15.548	0.96372	3	3.87454	0.961644	3	1.57816	0.74813	3	6.79336	0.734928	3	5.29199	1.12457	3	8.53312	0	0.003481	26.04	0.460439	4	2596.56	-1.82282	68.4743	0
High	sGkPALVYVPTR	6	1	1	K3YP71	N-Term(iTRAQ8plex); K3(iTRAQ8plex)	0	1.00446	6	2.34803	0.926096	6	8.48661	0.985577	6	7.67317	0.844874	6	3.78783	0.854927	6	4.75205	0.948835	6	8.20297	0.952158	6	8.30381	0.996387	6	2.00799	0	2.26e-05	25.99	0.656107	3	1896.14	-4.55882	59.2143	0
High	hFVLNTGAk	1	9	1	J3L5T7	N-Term(iTRAQ8plex); K9(iTRAQ8plex)	0	0.983913	1		1.80647	1		1.58201	1		0.889479	1		0.967495	1		1.39314	1		1.31221	1		1.01387	1		0	0.001035	25.97	0.836186	2	1594.95	-3.43724	39.6689	0
High	gTHIINLAR	8	13	1	W5G4S0	N-Term(iTRAQ8plex)	0	1.05941	4	1.83862	1.06669	4	1.42665	0.878918	4	4.40272	1.16149	4	8.73989	1.24665	4	3.96698	0.998341	4	6.97445	0.972807	4	4.38296	0.949755	4	1.77081	0	0.0001759	25.8	0.814989	2	1298.78	-2.66848	39.3222	0
High	gSSQVIAQYyQLIR	3	20	1	K4AB13	N-Term(iTRAQ8plex); Y10(iTRAQ8plex)	0	0.893289	2	1.23153	1.61034	2	18.7213	1.0796	2	1.78799	1.03599	2	2.11061	0.972687	2	1.73429	1.10557	2	5.16893	1.26551	2	9.12694	1.09077	2	0.856328	0	7.422e-08	25.8	0.931509	3	2234.26	-5.69938	65.4907	0
High	kQVGPASk	4	17	1	J3LBN1	N-Term(iTRAQ8plex); K1(iTRAQ8plex); K8(iTRAQ8plex)	0	1.02649	4	4.06004	1.1659	4	18.162	1.48567	4	1.94716	1.00166	4	6.92129	0.939019	4	5.6459	1.05376	4	4.45919	0.962992	4	6.79427	0.977715	4	3.81439	0	0.001722	25.79	0.307528	3	1727.09	-3.13302	29.2809	1
High	sHLGNEWk	1	11	1	M0Z0X6	N-Term(iTRAQ8plex); K8(iTRAQ8plex)	0	0.976186	1		0.940148	1		1.06306	1		1.22371	1		1.23722	1		1.17104	1		1.54172	1		1.02043	1		0	0.001505	25.73	0.743898	2	1578.88	-1.19016	35.8096	0
High	kVGIENIGR	1	12	2	K3Z2W4;Q8S7T5	N-Term(iTRAQ8plex); K1(iTRAQ8plex)	0																									0	0.003318	25.69	0.767237	4	1593.99	-1.17167	39.1945	1
High	gGGLGGGIGHGLGGGyGk	6	1	1	C5X521	N-Term(iTRAQ8plex); Y16(iTRAQ8plex); K18(iTRAQ8plex)	0	0.959398	3	3.67357	0.484267	3	6.34264	0.621093	3	8.89364	1.14174	3	4.6414	1.22811	3	7.46719	0.926792	3	2.38634	0.886483	3	11.629	1.03469	3	2.82908	0	2.516e-09	25.69	1.01246	3	2383.35	-6.44308	44.547	0
High	sAASyALGNIAVGNLSk	1	21	1	M0YC49	N-Term(iTRAQ8plex); Y5(iTRAQ8plex); K17(iTRAQ8plex)	0	0.846835	1		1.55516	1		1.35437	1		0.976789	1		0.929219	1		1.13529	1		1.33868	1		1.13026	1		0	1.926e-06	25.69	0.851946	4	2548.48	-3.92168	59.5084	0
High	kFNIPLLVTGGGGYTk	1	5	1	Q0JDE8	N-Term(iTRAQ8plex); K1(iTRAQ8plex); K16(iTRAQ8plex)	0	0.878612	1		0.741254	1		0.737646	1		0.892561	1		0.80747	1		0.854133	1		1.1143	1		1.10328	1		0	0.007605	25.64	0.502405	3	2577.56	3.04046	68.6871	1
High	rQPQPMAPTVR	1	2	1	K4A4Z1	N-Term(iTRAQ8plex)	0	0.97882	1		1.03946	1		1.02467	1		0.94231	1		0.983771	1		0.95048	1		0.88904	1		1.01819	1		0	6.598e-06	25.63	0.843557	3	1584.89	-2.6603	30.7223	1
High	kPVYGSQAVLVQk	3	4	1	C0P3G4	N-Term(iTRAQ8plex); K1(iTRAQ8plex); K13(iTRAQ8plex)	0	1.02029	3	0.329479	0.623935	3	1.24957	1.07703	3	8.58712	0.874985	3	34.6008	0.84439	3	23.3606	0.640377	3	29.4969	0.637306	3	8.27487	0.982985	3	0.289761	0	0.003748	25.6	0.483918	2	2329.43	-3.56429	44.0338	0
High	kLAPTIGISVDHR	1	21	1	K3XM31	N-Term(iTRAQ8plex); K1(iTRAQ8plex)	0	1.01671	1		1.20468	1		1.12856	1		1.0752	1		0.999372	1		0.922216	1		1.1326	1		0.986025	1		0	0.0006378	25.59	0.712919	4	2015.23	1.5637	43.7262	1
High	gLPVHyAAPAAQAR	3	1	1	K3Y754	N-Term(iTRAQ8plex); Y6(iTRAQ8plex)	0	0.940121	3	9.94193	3.27763	3	15.5228	3.25708	3	22.5567	1.19024	3	16.6763	1.14379	3	5.71144	2.82907	3	28.0574	2.86103	3	32.0142	1.05105	3	8.01442	0	3.306e-06	25.59	0.960957	3	2030.17	-3.76788	40.3509	0
High	gSSNSyAIk	3	16	2	K3ZJX2;I1ITW0	N-Term(iTRAQ8plex); Y6(iTRAQ8plex); K9(iTRAQ8plex)	0																									0	0.0003458	25.58	1.0098	2	1839.07	-4.4424	52.6273	0
High	tPIAAYAyR	1	11	1	C5XW30	N-Term(iTRAQ8plex); Y8(iTRAQ8plex)	0	0.947985	1		0.685138	1		0.632256	1		1.15146	1		1.19517	1		0.890276	1		0.899742	1		1.04438	1		0	0.004865	25.56	0.838362	3	1633.95	-1.87917	58.9032	0
High	tTYcHPIMVR	6	5	1	M0WWE3	N-Term(iTRAQ8plex); C4(Carbamidomethyl)	0	1.03284	6	3.60783	0.482717	6	30.3461	0.769499	6	21.2128	0.934761	6	12.6023	1.00359	6	10.3288	0.765991	6	38.6803	0.751844	6	42.8137	0.971914	6	3.26579	0	0.0002125	25.51	0.410397	3	1581.81	-2.34917	36.7337	0
High	gIQLcAySPLGGk	1	3	1	Q7G766	N-Term(iTRAQ8plex); C5(Carbamidomethyl); Y7(iTRAQ8plex); K13(iTRAQ8plex)	0	0.939492	1		1.05838	1		0.896423	1		0.71609	1		0.904056	1		0.968198	1		0.977967	1		1.05159	1		0	8.258e-05	25.51	0.99007	4	2276.31	-3.01112	54.7216	0
High	gPAFTPPTRPR	1	3	1	K3Z7N8	N-Term(iTRAQ8plex)	0	1.07967	1		0.653645	1		0.719215	1		1.26836	1		1.51636	1		0.905937	1		1.0223	1		0.932563	1		0	0.0004798	25.5	0.931476	3	1500.86	-2.11531	35.8343	0
High	hyAHVDcPGHADYVk	7	18	3	C0P699;M0ZD98;C5WSV4	N-Term(iTRAQ8plex); Y2(iTRAQ8plex); C7(Carbamidomethyl); K15(iTRAQ8plex)	0																									0	1.552e-07	25.47	0.846551	4	2681.4	-1.05266	36.2657	0
High	vHFQNYSSTk	1	30	1	W4ZUY5	N-Term(iTRAQ8plex); K10(iTRAQ8plex)	0	0.984993	1		1.47147	1		0.922409	1		0.971097	1		0.93241	1		0.814236	1		0.897848	1		1.01295	1		0	0.0009048	25.46	0.858743	3	1818.99	-3.20338	37.5316	0
High	rPGTVSLNQSPR	1	1	1	K3XE60	N-Term(iTRAQ8plex)	0	0.984373	1		0.870926	1		0.824294	1		0.580643	1		0.531153	1		0.567944	1		0.494438	1		1.01348	1		0	0.002513	25.43	0.974393	2	1615.92	-0.712607	31.8531	0
High	aNSYSVHGSALGTk	2	4	1	J3MB11	N-Term(iTRAQ8plex); K14(iTRAQ8plex)	0	1.12709	2	11.5644	0.596144	2	217.823	0.961186	2	16.9908	1.51218	2	51.6426	1.73941	2	54.1866	0.741857	2	50.1771	0.65655	2	61.258	0.886287	2	12.4916	0	2.843e-05	25.43	0.920976	3	2000.09	-5.91281	36.6414	0
High	rVEPYVAyGYPNLk	9	27	1	W5F1X0	N-Term(iTRAQ8plex); Y8(iTRAQ8plex); K14(iTRAQ8plex)	0	0.966333	7	1.7016	0.95334	7	21.7663	1.06492	7	13.6816	1.13146	7	9.93287	1.07597	7	6.20841	1.10759	7	8.99987	1.16044	7	7.23943	1.0288	7	1.37116	0	2.203e-06	25.4	1.04979	4	2581.48	-2.61708	50.7014	1
High	sATSSmTSVPkPLk	3	25	1	K3Y542	N-Term(iTRAQ8plex); M6(Oxidation); K11(iTRAQ8plex); K14(iTRAQ8plex)	0	1.00185	3	1.25829	1.60693	3	1.11983	1.69885	3	7.10878	1.29802	3	3.19921	1.31937	3	1.40094	1.68172	3	7.05705	1.36631	3	2.7451	0.998644	3	1.08028	0	5.383e-06	25.39	0.95826	2	2362.38	1.0635	37.2517	0
High	fLkPAVAGFLMQk	4	5	1	J3L9Z3	N-Term(iTRAQ8plex); K3(iTRAQ8plex); K13(iTRAQ8plex)	0	0.95246	4	3.70937	0.656723	3	12.0668	0.849249	4	9.56483	1.99169	4	14.2154	1.48689	4	20.1306	1.49188	4	21.1657	1.49814	4	3.97929	1.04032	4	2.85266	0	1.675e-06	25.33	0.54412	3	2362.44	-1.61195	76.3453	0
High	yHPGYFGk	6	20	1	K3YZ28	N-Term(iTRAQ8plex); K8(iTRAQ8plex)	0	1.02295	6	4.66948	0.812791	6	13.073	1.21238	6	7.76296	1.21638	6	21.1579	1.14376	6	24.3954	1.10839	6	11.0124	1.0408	6	14.3036	0.980727	6	4.08464	0	0.004833	25.32	0.905237	3	1576.87	-2.3663	39.5972	0
High	rSPNLESFR	1	18	1	C5XS52	N-Term(iTRAQ8plex)	0	1.04174	1		1.42516	1		1.09154	1		1.01828	1		1.01263	1		1.10947	1		1.19807	1		0.964772	1		0	0.00113	25.22	0.698612	3	1409.78	-1.65527	36.4918	1
High	kHPLLLLPTPR	1	2	1	I1PYP4	N-Term(iTRAQ8plex); K1(iTRAQ8plex)	0	1.00143	1		1.10172	1		0.738888	1		0.634599	1		0.713108	1		0.808519	1		0.909325	1		0.999	1		0	0.001436	25.22	0.308574	3	1893.22	-3.23873	52.4697	1
High	gySGGHVSTVGSVVVTNLTTGk	1	2	1	K3ZJU8	N-Term(iTRAQ8plex); Y2(iTRAQ8plex); K22(iTRAQ8plex)	0	1.09083	1		0.747977	1		1.28844	1		0.82864	1		1.25553	1		0.748123	1		0.714101	1		0.923087	1		0	0.0002015	25.19	1.0567	3	3032.71	-2.49284	54.646	0
High	gVYNmSHGIGk	1	8	1	M0ZFW5	N-Term(iTRAQ8plex); M5(Oxidation); K11(iTRAQ8plex)	0	1.07947	1		1.5102	1		1.24219	1		1.01466	1		1.00737	1		1.04474	1		0.971471	1		0.932737	1		0	0.001964	25.11	0.825215	3	1786.97	-3.9507	33.6386	0
High	vLLIHGLPSQAySYR	4	1	1	K3XIX0	N-Term(iTRAQ8plex); Y12(iTRAQ8plex)	0	1.01738	2	4.83342	0.768729	2	48.3043	0.845965	2	15.2057	1.0331	2	60.8801	1.25765	2	12.0965	0.995762	2	20.7417	1.16434	2	19.4052	0.984591	2	4.24019	0	0.00851	25.04	1.10135	3	2325.35	-2.44763	62.8297	0
High	hFVGHGVGk	2	2	1	K3Z064	N-Term(iTRAQ8plex); K9(iTRAQ8plex)	0	1.15198	2	18.628	0.664882	2	48.2474	0.7639	2	19.2058	1.08209	2	16.4744	1.05864	2	14.6415	0.936481	2	13.1164	0.928805	2	13.7201	0.854882	2	21.3525	0	0.0001139	25.01	1.03421	2	1545.9	-4.00319	31.601	0
High	vyVGNLAk	2	9	2	J3MW45;C5X861	N-Term(iTRAQ8plex); Y2(iTRAQ8plex); K8(iTRAQ8plex)	0																									0	0.002037	24.99	0.702693	2	1776.11	-3.14446	58.8252	0
High	lGDGLVTSyRPk	1	2	1	K4ABN5	N-Term(iTRAQ8plex); Y9(iTRAQ8plex); K12(iTRAQ8plex)	0	0.879303	1		0.510436	1		0.605246	1		0.842673	1		0.759908	1		0.888652	1		0.834686	1		1.10269	1		0	8.185e-05	24.97	0.887117	2	2218.33	-1.40292	63.0829	0
High	sLIANLSAANcyk	2	11	1	I1IBR3	N-Term(iTRAQ8plex); C11(Carbamidomethyl); Y12(iTRAQ8plex); K13(iTRAQ8plex)	0	0.893263	2	5.04044	1.40543	2	14.4317	1.0629	2	1.66009	1.0245	2	1.75744	0.970764	2	11.4451	1.29609	2	21.9185	1.28017	2	8.03803	1.0901	2	3.50611	0	0.000892	24.92	1.16715	3	2337.33	-2.67101	57.3725	0
High	mScPAMAQLLSNTLyYk	3	15	1	W5F181	N-Term(iTRAQ8plex); C3(Carbamidomethyl); Y15(iTRAQ8plex); K17(iTRAQ8plex)	0	0.765761	2	6.90888	1.45367	2	19.162	1.10756	2	0.0213696	1.07511	2	45.1703	0.670729	2	40.2786	0.98107	2	9.50328	0.675865	2	79.4853	1.19801	2	3.74739	0	0.008359	24.92	1.20565	4	2903.55	-3.34344	79.3997	0
High	kLANMPPLAAPTVSPLAR	2	1	1	C5X9D0	N-Term(iTRAQ8plex); K1(iTRAQ8plex)	0	1.03916	2	5.84031	1.01025	2	9.59764	1.0028	2	10.3149	1.04339	2	7.97032	1.00231	2	0.657076	1.0548	2	9.47218	1.12202	2	5.28408	0.965655	2	5.33575	0	4.285e-05	24.91	0.725927	3	2455.47	2.21608	54.5275	1
High	lkPVFLQSLk	2	4	1	K3YQ45	N-Term(iTRAQ8plex); K2(iTRAQ8plex); K10(iTRAQ8plex)	0	0.996946	2	2.65818	0.522048	2	45.1007	0.735661	2	20.4652	0.645062	2	10.2877	0.659467	2	1.78482	0.60832	2	26.4585	0.615251	2	34.2474	1.00255	2	2.24427	0	0.0002826	24.9	0.165195	3	2085.35	-1.75368	65.7633	0
High	kTAVAVAYTkPGR	3	8	1	B6TVN0	N-Term(iTRAQ8plex); K1(iTRAQ8plex); K10(iTRAQ8plex)	0	1.06844	3	1.70442	0.910394	3	7.28413	1.36923	3	9.0253	1.10478	3	20.9785	1.05073	3	10.5451	1.1364	3	3.01769	1.01886	3	25.4074	0.9421	3	1.65997	0	0.0003961	24.83	0.514982	4	2274.4	-2.7701	39.8145	1
High	gMVAGSHNR	3	15	1	W4ZW99	N-Term(iTRAQ8plex)	0	0.929394	3	10.717	2.4258	3	5.89671	1.00339	3	2.65865	0.889405	3	13.8115	0.860415	3	6.048	1.05223	3	52.0633	0.971962	3	27.886	1.06016	3	7.49289	0	0.0003183	24.8	0.291395	2	1232.64	-2.00413	34.4918	0
High	kVGSTPSYGFTFk	2	2	1	K3YTI3	N-Term(iTRAQ8plex); K1(iTRAQ8plex); K13(iTRAQ8plex)	0	1.01904	2	3.14804	0.717252	2	13.1879	0.565886	2	0.702631	1.00746	2	0.765632	1.02955	2	3.35982	0.780917	2	9.89247	0.86047	2	13.9622	0.98368	2	2.76887	0	0.0008492	24.73	1.094	4	2331.35	-0.949529	51.7792	1
High	nVIIWGNHSSTQyPDVNHATVk	1	1	1	C5WYF2	N-Term(iTRAQ8plex); Y13(iTRAQ8plex); K22(iTRAQ8plex)	0	1.0036	1		0.946504	1		1.09916	1		1.23564	1		1.19509	1		1.24316	1		1.16253	1		0.997158	1		0	6.721e-05	24.67	1.3948	5	3392.83	-5.2543	47.0396	0
High	aTGIPyAFAPcIAVcR	2	2	1	W5F013	N-Term(iTRAQ8plex); Y6(iTRAQ8plex); C11(Carbamidomethyl); C15(Carbamidomethyl)	0	0.897266	2	9.28605	0.786045	2	31.6105	0.569271	2	3.46382	0.71241	2	13.7399	0.763759	2	26.7317	0.644249	2	9.48962	0.652837	2	9.86537	1.08491	2	6.51588	0	2.733e-08	24.65	1.14159	3	2375.27	-6.43055	63.9158	0
High	hmFGVVGIPVTSLASR	1	5	1	B4FAJ4	N-Term(iTRAQ8plex); M2(Oxidation)	0	0.922243	1		1.39573	1		1.0094	1		1.04878	1		1.09044	1		1.18247	1		1.2217	1		1.06623	1		0	1.487e-05	24.64	1.03256	3	1991.1	-4.91554	59.778	0
High	yQAFAQTLQQSR	3	62	1	W5CZ55	N-Term(iTRAQ8plex); Y1(iTRAQ8plex)	0	0.962403	3	2.28407	1.9621	3	16.5827	1.3725	3	29.0458	0.907247	3	6.15104	0.877883	3	16.2967	1.28045	3	19.2672	1.35216	3	15.3335	1.03213	3	1.78359	0	4.112e-06	24.62	1.1514	3	2049.13	-2.29309	72.8509	0
High	aIIMPNLkPPVTTTAR	3	6	1	K3YIC2	N-Term(iTRAQ8plex); K8(iTRAQ8plex)	0	1.00479	3	7.35039	1.05723	3	4.55246	0.85899	3	1.8154	1.41268	3	7.25139	1.50386	3	13.0888	1.32998	3	11.7143	1.45897	3	12.5999	0.996144	3	6.01553	0	3.974e-05	24.61	0.829909	4	2331.4	-2.87278	58.7205	0
High	yGRPLLGcTIkPk	45	54	3	P56647;W5HGR2;M8A2T1	N-Term(iTRAQ8plex); C8(Carbamidomethyl); K11(iTRAQ8plex); K13(iTRAQ8plex)	0																									0	0.003925	24.58	0.729418	5	2415.46	-2.38886	40.7649	0
High	hLkPETGLLQLR	4	7	1	Q6AT60	N-Term(iTRAQ8plex); K3(iTRAQ8plex)	0	0.916946	2	9.18227	0.94198	2	6.55863	0.811003	2	9.22629	1.22423	2	12.6228	1.13792	2	8.24747	1.10158	2	5.42373	1.0322	2	1.5608	1.06816	2	6.6881	0	9.58e-05	24.54	0.689234	4	2013.24	-2.12252	46.0258	0
High	gGVGVNVNPGSGkPGGTTVGVGk	1	1	1	K3XHJ5	N-Term(iTRAQ8plex); K13(iTRAQ8plex); K23(iTRAQ8plex)	0	1.04058	1		0.491329	1		0.672005	1		1.51311	1		1.58147	1		1.28176	1		1.1692	1		0.965757	1		0	1.969e-07	24.52	1.11429	3	2907.67	-2.82301	43.1713	0
High	lSLIVNycGk	6	13	1	I1ICC0	N-Term(iTRAQ8plex); Y7(iTRAQ8plex); C8(Carbamidomethyl); K10(iTRAQ8plex)	0	0.941626	3	2.1132	0.605311	3	0.787807	0.531099	3	10.5784	0.578744	3	21.3741	0.451091	3	5.98616	0.518237	3	4.17417	0.531286	3	1.22895	1.04977	3	1.62978	0	4.993e-05	24.51	1.08606	2	2079.24	-0.767806	65.0116	0
High	aLcAEHNVHLVTVPSAk	4	21	1	B6SKZ9	N-Term(iTRAQ8plex); C3(Carbamidomethyl); K17(iTRAQ8plex)	0	1.02497	4	4.50798	0.857945	4	11.7161	1.05545	4	7.20588	1.00541	4	2.10414	1.00899	4	18.4644	0.994229	4	13.9819	0.957225	4	14.4002	0.978969	4	4.19276	0	2.35e-06	24.51	1.39192	3	2454.37	-3.50039	50.451	0
High	yQQPQQYQQHQPR	1	2	1	K4AD88	N-Term(iTRAQ8plex); Y1(iTRAQ8plex)	0	1.01209	1		0.887773	1		1.02805	1		0.873961	1		0.950954	1		1.09095	1		1.03084	1		0.989949	1		0	2.766e-05	24.5	0.930498	4	2337.23	-1.86981	31.6562	0
High	mVGSkPLYVALAQR	3	8	1	M0VVQ2	N-Term(iTRAQ8plex); M1(Oxidation); K5(iTRAQ8plex)	0	0.984554	3	1.23832	1.31633	3	8.69899	1.1507	3	28.1078	1.36008	3	24.3649	1.52092	3	22.0418	1.39386	3	35.143	1.40315	3	28.8321	1.01333	3	1.0294	0	8.216e-05	24.49	1.11597	4	2157.26	-3.27249	52.8387	0
High	lIHNLyk	1	13	1	W5HWA1	N-Term(iTRAQ8plex); Y6(iTRAQ8plex); K7(iTRAQ8plex)	0	0.990135	1		0.523599	1		0.707051	1		1.08268	1		1.00825	1		0.941262	1		0.828678	1		1.00859	1		0	0.006865	24.47	0.562883	2	1813.14	-3.41896	45.7575	0
High	hAFIGLGFR	1	11	1	Q5ZDX6	N-Term(iTRAQ8plex)	0	0.9075	1		1.45944	1		1.33205	1		0.989312	1		1.15771	1		1.28504	1		1.48077	1		1.07875	1		0	0.009889	24.46	0.815565	3	1321.77	-1.76846	50.3607	0
High	iRPVLTVNk	39	40	1	C5XJZ3	N-Term(iTRAQ8plex); K9(iTRAQ8plex)	0	0.999167	39	6.02799	1.25942	39	14.7346	1.36668	39	10.5874	1.13431	39	11.8101	1.06347	39	11.188	1.17826	39	8.44907	1.14057	39	8.57115	1.00092	39	5.00672	0	0.005683	24.46	0.499365	3	1648.07	-2.91303	74.5359	0
High	lLkPLPSTSAALAk	1	1	1	K4A892	N-Term(iTRAQ8plex); K3(iTRAQ8plex); K14(iTRAQ8plex)	0	0.860803	1		0.875972	1		1.08976	1		1.00371	1		0.879563	1		0.960679	1		1.04591	1		1.1184	1		0	0.00326	24.46	0.271079	3	2322.47	-7.927	55.0292	0
High	kAHFTAPSSVR	4	15	1	J3NBE4	N-Term(iTRAQ8plex); K1(iTRAQ8plex)	0	1.0401	4	1.74257	1.3778	4	11.3307	1.1775	4	3.35073	1.10303	4	18.0571	1.1615	4	10.3358	0.891332	4	8.47899	0.765663	4	4.81983	0.96615	4	1.56919	0	0.0002411	24.45	1.28207	4	1809.05	-3.67063	33.489	1
High	vkPVHIVDVPGHAR	4	2	1	C5YKN8	N-Term(iTRAQ8plex); K2(iTRAQ8plex)	0	0.998409	4	2.90964	1.14998	4	32.2392	1.08196	4	4.5293	1.14674	4	0.962479	1.15214	4	20.7787	1.11682	4	6.53506	1.0384	4	1.76208	1.00152	4	2.52109	0	9.423e-07	24.43	0.864487	3	2132.29	-2.89452	37.9189	0
High	fREcELIHGR	3	14	1	W5ETG5	N-Term(iTRAQ8plex); C4(Carbamidomethyl)	0	1.02955	3	1.3606	1.13087	3	7.30242	0.916689	3	1.62261	0.90544	3	2.26223	1.00139	3	8.70947	0.868626	3	9.3988	0.86207	3	10.3204	0.975118	3	1.23043	0	0.0002859	24.42	0.782994	3	1620.86	-1.49749	38.1021	1
High	vVGIGGTAGMVHPSTGyMVAR	1	6	1	Q0E373	N-Term(iTRAQ8plex); Y17(iTRAQ8plex)	0	1.00563	1		1.08851	1		0.721524	1		0.971626	1		1.12225	1		1.02192	1		0.99789	1		0.99543	1		0	0.002233	24.38	1.41597	3	2668.45	-1.5267	54.6881	0
High	kAVLLSGPPGIGk	1	15	1	M0WFN2	N-Term(iTRAQ8plex); K1(iTRAQ8plex); K13(iTRAQ8plex)	0	0.981125	1		1.16981	1		0.962242	1		0.975504	1		1.03895	1		0.999836	1		1.05606	1		1.01624	1		0	2.189e-05	24.35	0.250487	3	2149.38	-3.69726	54.147	1
High	qTTSNVGHLNkPSIQALIHGLNR	1	17	1	W5CMK5	N-Term(iTRAQ8plex); K11(iTRAQ8plex)	0	1.06433	1		1.07333	1		1.24743	1		1.58104	1		1.29629	1		1.26256	1		1.23945	1		0.94559	1		0	2.428e-05	24.35	1.31175	5	3106.76	-3.30852	63.8705	0
High	kTITAILk	1	1	1	K4A6W4	N-Term(iTRAQ8plex); K1(iTRAQ8plex); K8(iTRAQ8plex)	0	0.989806	1		0.846186	1		0.833005	1		0.801864	1		0.74353	1		0.870803	1		0.809828	1		1.00887	1		0	0.005843	24.33	0.164195	3	1800.2	-2.65625	63.6673	1
High	fLPATAQVASQQGQyLAR	2	5	1	K7US36	N-Term(iTRAQ8plex); Y15(iTRAQ8plex)	0	0.926304	2	0.308472	2.0838	2	16.8575	1.55193	2	17.027	0.892415	2	3.88373	0.820937	2	12.3583	1.24472	2	8.18131	1.27914	2	7.15329	1.06278	2	0.22828	0	8.558e-07	24.29	1.41751	3	2557.44	3.38707	59.251	0
High	gLVHFQQNR	4	30	1	W5GUE6	N-Term(iTRAQ8plex)	0	1.01655	4	4.20445	1.52518	4	20.9848	1.21311	4	18.8435	0.989164	4	3.0145	1.02229	4	11.8421	1.27532	4	1.93376	1.09288	4	14.6725	0.985819	4	3.62836	0	0.003194	24.26	0.897498	3	1402.78	-2.40918	35.4912	0
High	kGVAINFVTR	6	20	1	M0X5Z0	N-Term(iTRAQ8plex); K1(iTRAQ8plex)	0	0.972556	6	2.13173	1.25605	6	8.68862	1.45933	6	20.4616	1.15924	6	12.0168	1.03204	6	14.7046	1.20557	6	15.8517	1.227	6	12.9422	1.02351	6	1.72716	0	0.005242	24.25	0.679326	4	1713.06	-2.87968	63.7231	1
High	gkPSVVmFVGLQGSGk	1	12	1	M0W909	N-Term(iTRAQ8plex); K2(iTRAQ8plex); M7(Oxidation); K16(iTRAQ8plex)	0	1.06666	1		1.26237	1		1.32809	1		1.49437	1		1.47903	1		1.37813	1		1.38772	1		0.943614	1		0	6.491e-07	24.25	1.11304	3	2519.48	0.127744	54.1413	0
High	fYVTHSGR	3	14	1	C5XGS0	N-Term(iTRAQ8plex)	0	0.964138	3	15.7521	1.60315	3	30.9086	1.03767	3	19.4635	1.18063	3	41.9699	1.21971	3	2.18909	1.25445	3	32.9778	1.12616	3	31.2431	1.03066	3	11.3913	0	0.005548	24.2	0.56154	3	1270.68	-0.0219333	51.6089	0
High	lLHGPLQHLR	1	27	1	M0VUB8	N-Term(iTRAQ8plex)	0	1.01146	1		1.25222	1		0.906859	1		1.30087	1		1.52653	1		1.3455	1		1.81989	1		0.99048	1		0	0.0003233	24.2	1.09514	3	1487.91	-2.75733	45.8083	0
High	yVILGGGVAAGyAAR	1	8	2	C0P4M0;K3ZTF4	N-Term(iTRAQ8plex); Y12(iTRAQ8plex)	0																									0	8.179e-05	24.17	1.3016	3	2046.19	-3.46476	58.3523	0
High	gkPQPSFDQTkPALPALAR	3	2	1	K7UT50	N-Term(iTRAQ8plex); K2(iTRAQ8plex); K11(iTRAQ8plex)	0	1.04898	3	2.42835	0.699374	3	3.0636	1.20543	3	2.09432	1.11386	3	7.78468	1.10726	3	2.86946	1.02118	3	1.21195	0.904734	3	8.93637	0.95862	3	2.29236	0	3.735e-07	24.15	1.02282	3	2934.71	-7.54585	50.3272	0
High	nLLSVAYk	1	65	3	K7TWB7;K7V2S2;J3MTV8	N-Term(iTRAQ8plex); K8(iTRAQ8plex)	0																									0	0.002494	24.12	0.949556	2	1515.93	-3.23347	67.089	0
High	iGQPHTVPck	5	10	1	J3LTY9	N-Term(iTRAQ8plex); C9(Carbamidomethyl); K10(iTRAQ8plex)	0	0.999973	5	0.954368	1.01707	5	4.66623	1.04313	5	0.874682	1.11221	5	11.9592	1.09608	5	6.45224	1.05374	5	12.8659	1.03098	5	6.03853	1.00023	5	0.805313	0	0.0002938	24.11	1.27973	2	1745	-2.04496	34.65	0
High	vLNFSmGkPR	1	12	1	W5AQG5	N-Term(iTRAQ8plex); M6(Oxidation); K8(iTRAQ8plex)	0	0.95783	1		1.19697	1		1.02794	1		0.981462	1		0.968616	1		1.26374	1		1.28347	1		1.03602	1		0	0.0001244	24.1	1.24806	2	1773.02	-4.46238	59.4522	0
High	hTPPPHmkPPPPPAAAAGk	3	2	1	J3MHW8	N-Term(iTRAQ8plex); M7(Oxidation); K8(iTRAQ8plex); K19(iTRAQ8plex)	0	1.00052	3	1.78285	0.908726	3	22.1506	1.4613	3	2.78393	1.05331	3	19.6608	1.02633	3	7.97679	1.01298	3	28.9965	0.929243	3	32.1112	0.999768	3	1.4982	0	2.453e-06	24.1	1.33618	4	2827.62	0.771302	32.6175	0
High	rAQLALQk	2	18	1	B4FC21	N-Term(iTRAQ8plex); K8(iTRAQ8plex)	0	0.989212	2	5.99702	1.07225	2	36.7485	1.02516	2	13.5437	0.779263	2	7.42401	0.768676	2	9.71747	0.898625	2	15.6222	0.870989	2	15.7109	1.00811	2	4.99545	0	0.006276	24.07	0.9108	3	1535.98	-2.24238	36.2769	1
High	hPFcSVLQSAk	2	2	1	C5WN22	N-Term(iTRAQ8plex); C4(Carbamidomethyl); K11(iTRAQ8plex)	0	0.986198	2	1.67189	0.936048	2	8.50136	0.944805	2	2.81279	1.08759	2	16.5146	1.07522	2	23.1713	0.998506	2	17.4011	1.04202	2	28.7322	1.01183	2	1.38357	0	0.0001002	24.07	1.15995	3	1882.04	-1.71474	44.524	0
High	yVGVSLVGk	1	31	1	W4ZQC6	N-Term(iTRAQ8plex); Y1(iTRAQ8plex); K9(iTRAQ8plex)	0	0.929239	1		1.69547	1		1.67496	1		1.07815	1		1.00061	1		1.84361	1		1.95438	1		1.06029	1		0	0.002855	24.04	0.850647	2	1834.15	-4.57565	48.0528	0
High	gAGHEVPLHRPR	3	25	1	W5CMJ2	N-Term(iTRAQ8plex)	0	1.01584	3	3.23132	1.03891	3	7.64097	1.092	3	0.442638	0.900977	3	7.48315	0.936549	3	5.85834	0.926951	3	1.26437	0.860484	3	3.54182	0.986763	3	2.76772	0	0.0008873	24.03	1.25707	4	1629.92	-2.15988	19.1634	0
High	hELNyNQIALSR	4	20	1	W5A2H6	N-Term(iTRAQ8plex); Y5(iTRAQ8plex)	0	0.967097	4	1.82702	0.755616	4	6.75944	0.711725	4	3.6735	0.922222	4	6.82003	0.934797	4	2.89564	0.955352	4	6.00784	0.984669	4	12.7607	1.02815	4	1.43077	0	2.042e-05	24.02	1.40362	2	2066.16	-1.82443	42.8153	0
High	vLISSPTWGNHk	4	9	1	K3YSB2	N-Term(iTRAQ8plex); K12(iTRAQ8plex)	0	0.950404	4	6.33794	1.45849	4	27.9669	1.13536	4	6.7476	1.3033	4	12.6684	1.33786	4	12.837	1.13468	4	3.64347	1.19265	4	10.5576	1.04131	4	4.86662	0	8.643e-05	24.01	1.30815	3	1947.12	-4.13766	48.7958	0
High	kSWIPAFk	64	6	1	C5YAG3	N-Term(iTRAQ8plex); K1(iTRAQ8plex); K8(iTRAQ8plex)	0	1.0186	64	3.89392	0.487206	64	33.4952	0.738745	64	10.3163	0.703213	64	8.62277	0.673564	64	9.53857	0.617427	64	12.492	0.591646	64	15.7418	0.984421	64	3.40844	0	0.006038	23.98	0.79389	3	1889.17	-4.0416	49.1494	1
High	sLSLVNAGGIATAIQHHGk	2	4	1	J3MR82	N-Term(iTRAQ8plex); K19(iTRAQ8plex)	0	0.852193	2	14.8859	0.873805	2	23.5911	0.851408	2	45.5678	0.630293	2	27.4165	0.523891	2	54.4369	0.568352	2	23.8514	0.597685	2	47.0556	1.11976	2	9.59755	0	0.005346	23.98	1.24423	4	2482.43	-0.144298	63.3811	0
High	yMAccLMYR	2	43	2	A4K4Z3;W5AH98	N-Term(iTRAQ8plex); C4(Carbamidomethyl); C5(Carbamidomethyl)	0																									0	0.00443	23.95	0.0608103	3	1571.71	-0.316168	58.9728	0
High	qHWATyGR	2	2	1	K4A6V8	N-Term(iTRAQ8plex); Y6(iTRAQ8plex)	0	0.97917	2	1.82771	1.13318	2	0.64062	0.981115	2	11.6377	1.12675	2	1.57069	1.04263	2	7.84877	1.35398	2	4.11104	1.37899	2	8.59271	1.01778	2	1.49294	0	0.007198	23.95	1.02653	2	1626.89	-4.14993	35.6219	0
High	hLIHLHAyQQPNETR	2	12	1	K3XE41	N-Term(iTRAQ8plex); Y8(iTRAQ8plex)	0	0.993473	2	2.00334	0.841453	2	2.81106	0.97657	2	2.7717	0.774303	2	4.30376	0.786326	2	3.18007	1.01054	2	2.75114	0.975353	2	1.96912	1.00561	2	1.68041	0	9.357e-07	23.95	1.46831	3	2465.35	-4.15293	39.2669	0
High	vAPLQVIVIPVPyk	2	6	1	C5YZU3	N-Term(iTRAQ8plex); Y13(iTRAQ8plex); K14(iTRAQ8plex)	0	0.848531	1		0.716128	1		0.772829	1		1.14086	1		1.18914	1		1.37077	1		1.29575	1		1.12882	1		0	0.006343	23.94	0.212519	3	2448.56	-3.93626	72.4965	0
High	gGmIVLPAGMyHR	2	20	1	K4AGJ8	N-Term(iTRAQ8plex); M3(Oxidation); Y11(iTRAQ8plex)	0	0.972861	2	1.27423	1.22679	2	17.0428	1.13952	2	9.13658	1.0201	2	7.04359	1.11558	2	6.50116	1.32099	2	2.79212	1.37089	2	17.4228	1.0232	2	1.02867	0	0.009156	23.92	1.24714	4	2026.12	-1.573	49.967	0
High	sLYALcSQyGR	1	10	1	W5E7H0	N-Term(iTRAQ8plex); C6(Carbamidomethyl); Y9(iTRAQ8plex)	0	0.878542	1		1.04174	1		0.910101	1		0.823057	1		0.960806	1		1.03079	1		1.12671	1		1.10334	1		0	0.001024	23.9	1.00969	3	1926.03	-3.67352	64.3062	0
High	mHFHDcFVR	3	78	1	T1NUK3	N-Term(iTRAQ8plex); C6(Carbamidomethyl)	0	1.01265	3	1.30275	1.16795	3	2.56244	0.802328	3	2.76921	0.821022	3	17.9051	0.83485	3	17.9022	0.783354	3	0.612927	0.946811	3	1.41511	0.989467	3	1.12281	0	0.001352	23.89	0.180681	3	1552.74	-0.699653	40.3137	0
High	kDILVIGPVPGk	1	1	1	W5GUA1	N-Term(iTRAQ8plex); K1(iTRAQ8plex); K12(iTRAQ8plex)	0	0.977702	1		0.515474	1		0.748621	1		0.92932	1		0.927002	1		0.697137	1		0.709486	1		1.01914	1		0	0.0001389	23.89	0.181702	2	2148.4	5.85794	54.4063	1
High	qFHNVMAVSk	1	3	1	K4A0A6	N-Term(iTRAQ8plex); K10(iTRAQ8plex)	0	1.02909	1		0.964403	1		1.14452	1		0.953176	1		0.944976	1		1.03356	1		0.954625	1		0.975508	1		0	0.003143	23.83	1.36889	3	1768.99	-5.23698	42.1222	0
High	gmLPPkPIVVk	10	2	1	K3YZ28	N-Term(iTRAQ8plex); M2(Oxidation); K6(iTRAQ8plex); K11(iTRAQ8plex)	0	0.99254	10	5.54255	1.18817	10	13.287	1.58026	10	25.9806	1.35044	10	18.1755	1.27887	10	11.8968	1.23308	10	10.414	1.14283	10	12.1664	1.00652	10	4.59925	0	0.004604	23.81	0.466444	4	2107.33	-4.58637	48.7259	0
High	vISGPGEkPmIVVQHk	2	2	1	C5YPZ1	N-Term(iTRAQ8plex); K8(iTRAQ8plex); M10(Oxidation); K16(iTRAQ8plex)	0	1.03097	2	1.19426	1.15101	2	1.14241	1.49548	2	21.1599	1.14506	2	13.352	1.12025	2	7.52733	1.19151	2	1.95779	1.09989	2	1.5504	0.973862	2	1.07346	0	2.722e-05	23.8	1.00299	3	2647.57	-0.230517	43.8376	0
High	tVVVSTAHGLk	3	23	1	W5CH65	N-Term(iTRAQ8plex); K11(iTRAQ8plex)	0	1.16105	3	2.09461	0.366157	3	38.9134	0.96068	3	2.37303	1.90292	3	23.2611	2.22643	3	8.361	0.847437	3	1.88561	0.711929	3	9.48154	0.863468	3	2.35583	0	0.001582	23.78	1.07044	3	1720.05	-1.79685	33.1786	0
High	tYPQQAGTIR	7	18	1	W5FN08	N-Term(iTRAQ8plex)	0	1.01812	7	0.62547	0.881531	7	4.05476	1.02747	7	21.5123	1.06664	7	27.2016	1.14832	7	34.0848	0.926282	7	8.22399	0.896828	7	7.59216	0.984829	7	0.546849	0	0.0006152	23.74	0.900284	2	1438.79	-2.97745	49.3997	0
High	kNEEHVNLIk	2	3	1	K7TWB7	N-Term(iTRAQ8plex); K1(iTRAQ8plex); K10(iTRAQ8plex)	0	1.07341	2	1.92242	1.13004	2	23.9858	1.27884	2	5.38141	1.05345	2	11.6202	1.27069	2	3.17929	1.15366	2	14.4699	0.918037	2	20.1041	0.93773	2	1.86843	0	0.0003299	23.69	1.16062	2	2136.28	-2.77111	36.4521	1
High	rPLVLQLVHQPR	1	9	1	K7V9Y7	N-Term(iTRAQ8plex)	0	0.831364	1		1.17157	1		1.1446	1		1.19235	1		1.28527	1		1.37548	1		1.27903	1		1.14339	1		0	4.365e-05	23.65	0.882888	3	1760.09	-1.52455	52.3701	0
High	iTLkPLVPSFPcFAk	1	3	1	I1I011	N-Term(iTRAQ8plex); K4(iTRAQ8plex); C12(Carbamidomethyl); K15(iTRAQ8plex)	0	1.08881	1		0.331129	1		0.307493	1		0.53469	1		0.455424	1		0.431101	1		0.208786	1		0.924807	1		0	0.002642	23.65	0.863254	4	2630.58	-3.18152	76.3908	0
High	hSGFGLGFER	2	14	1	J3KZZ5	N-Term(iTRAQ8plex)	0	0.995433	2	5.99404	1.60997	2	18.2009	1.32993	2	28.2744	1.11547	2	16.0883	1.13951	2	7.87886	1.36091	2	1.01167	1.32885	2	2.69982	1.00282	2	5.05095	0	0.001007	23.63	0.692967	3	1410.74	-2.06471	43.1673	0
High	kVVGcScVVVk	11	22	3	B6SKZ9;C5YY90;C5XDG5	N-Term(iTRAQ8plex); K1(iTRAQ8plex); C5(Carbamidomethyl); C7(Carbamidomethyl); K11(iTRAQ8plex)	0																									0	8.628e-07	23.63	1.28037	3	2147.27	-3.00062	56.4329	1
High	hATyLPHTAGR	6	6	1	I1ITW0	N-Term(iTRAQ8plex); Y4(iTRAQ8plex)	0	1.01244	6	3.80304	1.02517	6	22.2112	1.22814	6	7.71501	1.28045	6	14.8303	1.25264	6	15.1618	1.17934	6	9.53736	1.11018	6	10.02	0.989457	6	3.35887	0	4.218e-05	23.62	1.44431	2	1832.04	-0.392914	31.1299	0
High	kYTEVkPALTNMVSATk	1	2	1	K4A649	N-Term(iTRAQ8plex); K1(iTRAQ8plex); K6(iTRAQ8plex); K17(iTRAQ8plex)	0	0.993299	1		0.475903	1		0.975626	1		0.648149	1		0.700168	1		0.604789	1		0.541665	1		1.0059	1		0	1.321e-06	23.62	0.844253	4	3097.83	-2.74633	56.3921	1
High	hGNVAALHSR	1	15	2	C5YP96;K4A4N3	N-Term(iTRAQ8plex)	0																									0	0.0001952	23.61	1.03129	2	1365.76	-2.40951	14.1826	0
High	kQFSYLIAR	2	15	1	K3Y542	N-Term(iTRAQ8plex); K1(iTRAQ8plex)	0	0.902344	1		1.43478	1		1.31525	1		1.26132	1		1.0685	1		1.51853	1		1.514	1		1.08313	1		0	0.007257	23.57	1.09907	4	1734.05	-3.30545	63.2163	1
High	kPALVHLAYAk	3	8	1	W4ZP30	N-Term(iTRAQ8plex); K1(iTRAQ8plex); K11(iTRAQ8plex)	0	0.956628	3	3.37672	0.954712	3	19.4131	1.09523	3	6.85438	1.14094	3	0.766975	1.01208	3	11.2088	0.978062	3	2.00614	0.996586	3	0.673218	1.03704	3	2.61538	0	0.0009601	23.5	0.546517	3	2123.33	-6.70061	52.4641	0
High	lVcAQAANANPLYSyYk	3	1	1	K3ZC60	N-Term(iTRAQ8plex); C3(Carbamidomethyl); Y15(iTRAQ8plex); K17(iTRAQ8plex)	0	0.917542	2	2.81522	0.989521	2	5.94725	0.929719	2	7.7306	0.910387	2	0.525117	0.871476	2	3.05938	1.07184	2	9.90585	1.14963	2	14.803	1.06998	2	2.04963	0	1.724e-06	23.49	1.70803	4	2858.55	-3.81597	61.6527	0
High	kLAELSAk	1	1	1	C5Z0B5	N-Term(iTRAQ8plex); K1(iTRAQ8plex); K8(iTRAQ8plex)	0	0.909795	1		0.558296	1		0.541851	1		1.76148	1		1.64002	1		1.56869	1		1.34563	1		1.0768	1		0	0.001121	23.48	0.851046	3	1772.14	-2.39286	43.7184	1
High	aLHPIFQIYGR	1	4	1	J3LHC7	N-Term(iTRAQ8plex)	0	1.12002	1		1.06165	1		0.788364	1		0.821104	1		1.06602	1		1.06444	1		1.11169	1		0.898307	1		0	0.007518	23.44	1.37545	3	1618.93	-1.63003	59.212	0
High	kPLPPVSFk	1	17	1	C5XW87	N-Term(iTRAQ8plex); K1(iTRAQ8plex); K9(iTRAQ8plex)	0	1.05422	1		1.4378	1		1.16198	1		1.02393	1		1.01372	1		1.23539	1		1.26644	1		0.954176	1		0	0.004864	23.44	0.450633	3	1925.23	-3.97883	46.698	0
High	vVPLHSLk	4	11	1	W5H4D6	N-Term(iTRAQ8plex); K8(iTRAQ8plex)	0	0.989004	4	2.68737	1.4388	4	22.8182	1.34981	4	1.64549	0.981859	4	13.3291	1.0769	4	8.3256	1.08578	4	6.15132	1.1573	4	10.4835	1.00948	4	2.20149	0	0.004418	23.43	1.025	2	1500.96	-7.40468	59.1482	0
High	iITLGRPGk	1	1	1	K4AF58	N-Term(iTRAQ8plex); K9(iTRAQ8plex)	0	0.950313	1		0.94877	1		0.935968	1		0.798621	1		0.81765	1		0.856736	1		0.8596	1		1.0424	1		0	0.00223	23.43	0.76648	2	1563.02	-3.1637	59.4776	0
High	wMVHHGAk	2	2	1	B6SRY5	N-Term(iTRAQ8plex); K8(iTRAQ8plex)	0	1.01804	2	3.07544	0.701449	2	14.7442	0.993635	2	12.101	0.768967	2	9.23135	0.806123	2	13.8573	0.800086	2	23.2327	0.771404	2	10.9144	0.984549	2	2.69997	0	0.0005201	23.4	1.33835	2	1573.88	-3.92386	33.2433	0
High	iGIkPkPPIcPNDLGLk	1	3	1	K7UKE5	N-Term(iTRAQ8plex); K4(iTRAQ8plex); K6(iTRAQ8plex); C10(Carbamidomethyl); K17(iTRAQ8plex)	0	1.03343	1		0.8427	1		1.12657	1		0.406292	1		0.392044	1		0.478144	1		0.484124	1		0.971827	1		0	4.371e-05	23.4	0.311049	4	3076.9	0.38804	57.0666	0
High	ikEVSHEWQLVNk	1	5	1	K3YH43	N-Term(iTRAQ8plex); K2(iTRAQ8plex); K13(iTRAQ8plex)	0	0.977845	1		1.39021	1		1.33702	1		0.824342	1		1.12803	1		1.18173	1		1.37727	1		1.01902	1		0	0.003431	23.37	1.38951	3	2522.47	-4.57249	56.9272	1
High	rIPQAIcIcPTR	4	4	1	K4A8Y0	N-Term(iTRAQ8plex); C7(Carbamidomethyl); C9(Carbamidomethyl)	0	1.04586	4	3.68388	0.610658	4	24.3831	0.741185	4	22.0221	0.933574	4	10.9716	0.925546	4	10.7367	0.867073	4	12.8242	0.845899	4	12.5341	0.960995	4	3.44944	0	0.001926	23.35	1.42067	3	1788.98	-2.0762	48.9757	1
High	aAHLVDTTEVVGHFQk	2	3	0		N-Term(iTRAQ8plex); K16(iTRAQ8plex)	0																									0	0.0002393	23.3	1.71285	4	2360.29	-12.9479	43.1896	0
High	yLSSVLYQSIR	1	2	1	B8A367	N-Term(iTRAQ8plex)	0	1.00474	1		0.947322	1		0.797867	1		1.42888	1		1.52035	1		1.23388	1		1.39577	1		0.996187	1		0	2.479e-06	23.25	1.45612	2	1632.92	-5.57251	50.0041	0
High	nLYVVQHR	2	13	1	W5B1M7	N-Term(iTRAQ8plex)	0	1.05562	2	5.51804	1.77104	2	7.30091	1.35643	2	2.4415	0.977839	2	7.74298	1.00246	2	0.519207	1.02675	2	6.28771	1.09715	2	6.94885	0.951786	2	5.19598	0	0.007298	23.23	1.57835	2	1332.77	-1.92553	33.817	0
High	vAEVQyVHk	3	2	1	J3LZY6	N-Term(iTRAQ8plex); Y6(iTRAQ8plex); K9(iTRAQ8plex)	0	1.00069	3	2.39193	0.81261	3	20.8412	0.967922	3	3.65152	0.982178	3	9.00573	0.926284	3	5.97844	0.814491	3	2.8976	0.863824	3	5.34111	0.999622	3	2.0031	0	5.686e-05	23.2	1.28129	2	1985.19	-3.77794	56.4643	0
High	hQAVQLVAQR	2	10	1	W5C5E9	N-Term(iTRAQ8plex)	0	1.12742	2	7.83889	0.960061	2	31.8926	0.819742	2	18.2283	1.00584	2	7.14327	1.16881	2	3.96672	0.778991	2	31.6761	0.821608	2	34.6616	0.889256	2	8.43971	0	0.0001479	23.17	1.6391	3	1453.85	-2.40823	34.0565	0
High	kLVAFISGVPAR	1	10	1	W5CDS5	N-Term(iTRAQ8plex); K1(iTRAQ8plex)	0	1.07218	1		1.26288	1		0.994972	1		0.99332	1		1.11859	1		1.26196	1		1.66972	1		0.938928	1		0	0.008675	23.17	0.684125	3	1866.17	-3.95707	65.4344	1
High	gTIVFLHGAPTQSFSyR	2	4	1	K7TP40	N-Term(iTRAQ8plex); Y16(iTRAQ8plex)	0	1.10815	2	13.2115	0.760273	2	4.2773	0.826772	2	10.7377	0.890929	2	27.0977	0.940168	2	13.702	0.851093	2	10.9853	0.705701	2	0.826935	0.900806	2	13.8033	0	0.0004817	23.14	1.82881	3	2489.37	-3.3134	59.1512	0
High	kYHAFLASEAIIk	1	30	1	C5YN77	N-Term(iTRAQ8plex); K1(iTRAQ8plex); K13(iTRAQ8plex)	0	0.938226	1		1.17654	1		1.12906	1		1.21165	1		1.40526	1		1.16507	1		1.10771	1		1.05266	1		0	4.324e-06	23.09	1.14578	3	2403.45	-0.727876	54.1625	1
High	lkVPIIGGk	1	8	1	M0W3D4	N-Term(iTRAQ8plex); K2(iTRAQ8plex); K9(iTRAQ8plex)	0	0.971186	1		0.820826	1		0.80967	1		0.718269	1		0.727266	1		0.851828	1		0.827755	1		1.02468	1		0	0.00415	23.06	0.0383091	3	1837.24	1.4651	50.9131	1
High	gIQANHk	3	3	1	K4A9L2	N-Term(iTRAQ8plex); K7(iTRAQ8plex)	0	0.990996	3	0.194196	0.982793	3	10.0853	1.27531	3	7.29272	0.869172	3	7.73843	0.91972	3	0.604855	0.949186	3	10.3989	0.840381	3	1.64824	1.00786	3	0.161932	0	0.00861	23.05	1.52029	2	1375.82	-1.3495	39.3922	0
High	vNVAAERPQR	1	10	1	Q6ZJ15	N-Term(iTRAQ8plex)	0	0.993045	1		0.799675	1		0.830254	1		1.06069	1		1.00892	1		0.872084	1		0.882932	1		1.00612	1		0	0.008114	23.03	1.56862	2	1443.83	-3.53687	29.3103	0
High	hQGAFFPFGGGPR	1	1	1	K3XGM6	N-Term(iTRAQ8plex)	0	0.926901	1		1.15634	1		0.978513	1		0.978652	1		1.00987	1		1.22364	1		1.41724	1		1.06228	1		0	0.0008761	23.03	0.869049	3	1678.87	-2.88861	50.1821	0
High	vcANPHGLIR	4	3	1	B6SMC7	N-Term(iTRAQ8plex); C2(Carbamidomethyl)	0	0.998065	4	0.0976917	1.36199	4	5.20474	1.2664	4	5.32774	1.26424	4	3.442	1.24212	4	0.900088	1.32274	4	6.93867	1.40108	4	6.21931	1.00185	4	0.0826605	0	0.0001627	22.99	1.1373	3	1440.8	-2.55119	36.8085	0
High	kTVTIQPAAGk	4	2	1	B4FM15	N-Term(iTRAQ8plex); K1(iTRAQ8plex); K11(iTRAQ8plex)	0	1.01002	4	2.13136	0.973407	4	26.7828	1.30729	4	4.72382	1.17435	4	14.2027	1.10283	4	14.5744	1.06821	4	21.6119	0.958462	4	19.9457	0.991593	4	1.85159	0	4.961e-06	22.96	0.723582	2	2026.27	-5.01859	53.7919	1
High	kVNTLIRPDGk	4	19	1	B4FF02	N-Term(iTRAQ8plex); K1(iTRAQ8plex); K11(iTRAQ8plex)	0	0.942045	4	4.66879	0.973912	4	14.4525	1.31001	4	4.31103	1.13254	4	3.7382	1.05573	4	6.86943	1.3217	4	13.84	1.23502	4	7.6726	1.04877	4	3.56765	0	0.003484	22.96	0.711189	2	2153.34	-4.0919	40.9425	1
High	tGIVHIPFGk	6	3	1	K3Z7N8	N-Term(iTRAQ8plex); K10(iTRAQ8plex)	0	1.00209	6	4.09123	0.852825	6	6.65677	0.85182	6	7.66176	1.1296	6	21.1347	1.08232	6	28.2001	0.923182	6	7.61286	0.981878	6	11.0378	0.998426	6	3.59382	0	0.0006221	22.92	1.40287	2	1677.03	-2.18487	54.9334	0
High	nLVATGkPESFGGPFLVPSyR	3	1	1	Q943W1	N-Term(iTRAQ8plex); K7(iTRAQ8plex); Y20(iTRAQ8plex)	0	0.983747	3	10.8485	0.491626	3	24.4691	0.592077	3	6.99149	0.695297	3	2.19624	0.618138	3	2.65754	0.657418	3	12.3891	0.7373	3	11.6845	1.01401	3	9.56566	0	1.358e-07	22.92	1.71836	4	3148.79	-2.2111	62.1283	0
High	rVPcATTSQk	3	10	1	K3XV85	N-Term(iTRAQ8plex); C4(Carbamidomethyl); K10(iTRAQ8plex)	0	1.00061	3	3.09152	0.772874	3	10.8163	0.751926	3	23.6367	0.919585	3	0.455718	0.896598	3	5.96708	0.816902	3	0.796398	0.758891	3	3.17843	0.999697	3	2.57738	0	0.005466	22.91	1.72334	3	1756	0.603191	28.6914	1
High	rGSGAGPSSLGSPLk	2	6	1	Q8W5Q8	N-Term(iTRAQ8plex); K15(iTRAQ8plex)	0	0.97948	2	3.57722	1.34523	2	17.1863	1.06009	2	8.27226	0.917299	2	2.23403	0.931165	2	7.17333	1.07039	2	9.00514	1.17644	2	11.7809	1.01719	2	2.92447	0	7.025e-06	22.88	1.68634	3	1979.14	-5.9227	37.4493	1
High	kNLSIAYNR	30	1	1	K4A024	N-Term(iTRAQ8plex); K1(iTRAQ8plex)	0	1.00438	30	4.39026	0.639136	30	22.2968	0.749127	30	8.61148	0.839107	30	9.64419	0.840334	30	10.1023	0.764183	30	11.3236	0.7226	30	18.9821	0.996472	30	3.86041	0	0.0009471	22.86	1.59138	3	1687.01	-2.19436	67.7137	1
High	kLVVVSAMSk	2	9	1	K7TYZ0	N-Term(iTRAQ8plex); K1(iTRAQ8plex); K10(iTRAQ8plex)	0	0.965576	2	5.74725	0.776872	2	50.8293	0.92923	2	15.9473	1.25676	2	3.89013	1.19896	2	0.478674	1.20423	2	12.9937	1.16014	2	15.5681	1.02833	2	4.58103	0	0.0001345	22.83	0.669735	2	1974.25	-2.38148	52.4547	1
High	kGHAVGDIPGVR	11	10	1	M0Z0X6	N-Term(iTRAQ8plex); K1(iTRAQ8plex)	0	1.01006	11	4.20086	1.00342	11	14.759	1.18817	11	14.6157	1.13558	11	13.7305	1.14844	11	16.1244	1.05628	11	7.92372	1.01137	11	2.30796	0.991667	11	3.73112	0	0.0001313	22.82	1.43163	4	1814.08	-2.0227	34.8415	1
High	kGGMIVLPAGMYHR	2	20	1	K4AGJ8	N-Term(iTRAQ8plex); K1(iTRAQ8plex)	0	0.945939	2	3.62958	0.765307	2	3.47724	0.669368	2	20.412	0.811362	2	10.4719	0.718066	2	12.6411	0.868518	2	7.52468	0.896181	2	0.657202	1.04569	2	2.78752	0	0.001104	22.81	1.84752	3	2138.22	-1.49284	54.1979	1
High	rVSEQFTAMFR	1	88	1	W5A5L1	N-Term(iTRAQ8plex)	0	1.04235	1		1.14364	1		0.86098	1		0.867086	1		0.971532	1		0.890589	1		1.02282	1		0.964249	1		0	0.001443	22.8	1.07349	3	1675.89	-1.06631	56.5212	1
High	rVPLNAFR	2	12	1	M0YT48	N-Term(iTRAQ8plex)	0	0.96854	2	1.67713	0.953794	2	14.8182	0.911883	2	14.1572	1.11972	2	0.136541	0.956538	2	14.6924	0.93359	2	18.205	1.01204	2	11.1522	1.02683	2	1.34314	0	0.006325	22.77	1.607	3	1276.78	-1.83487	42.2475	1
High	kyAPIcVTMPTAk	1	1	1	C5XVT0	K1(iTRAQ8plex); N-Term(iTRAQ8plex); Y2(iTRAQ8plex); C6(Carbamidomethyl); K13(iTRAQ8plex)	0	0.973742	1		0.397266	1		0.566722	1		0.71468	1		0.57165	1		0.541109	1		0.573492	1		1.02251	1		0	1.414e-06	22.77	1.46908	3	2696.58	-5.10888	52.0857	1
High	kVALVVLTGER	2	3	1	K4A024	N-Term(iTRAQ8plex); K1(iTRAQ8plex)	0	1.01971	2	5.53195	0.744516	2	15.8993	0.797381	2	13.0951	0.883106	2	9.87015	0.837698	2	3.35458	0.820615	2	2.87416	0.834689	2	11.0446	0.982345	2	4.87507	0	0.002554	22.72	0.650565	3	1793.14	-1.24576	57.3087	1
High	aMLkPVLk	6	4	1	K3YRJ6	N-Term(iTRAQ8plex); K4(iTRAQ8plex); K8(iTRAQ8plex)	0	1.05947	6	0.528901	0.821127	6	4.5255	1.3617	6	1.33183	1.0643	6	3.61594	1.02353	6	10.0134	0.974437	6	2.51439	0.887087	6	3.37657	0.949714	6	0.502073	0	0.002114	22.68	0.339622	2	1812.19	-0.857922	46.1219	0
High	aPGVPHSHTkPyVR	3	18	1	I1H5N3	N-Term(iTRAQ8plex); K10(iTRAQ8plex); Y12(iTRAQ8plex)	0	0.997498	3	3.7238	0.81139	3	3.92053	1.13934	3	2.35561	1.03478	3	0.0986104	1.04801	3	2.74088	1.00826	3	4.68588	0.990272	3	11.531	1.00234	3	3.22078	0	2.302e-05	22.68	1.53275	3	2458.45	1.44521	32.2452	0
High	aTLHTLQAAR	1	11	1	W5GA48	N-Term(iTRAQ8plex)	0	0.993758	1		0.892677	1		0.92091	1		0.868346	1		0.917973	1		0.76289	1		0.793376	1		1.00551	1		0	6.586e-05	22.66	1.855	2	1385.81	-3.15183	35.788	0
High	kTVTVQPASGk	1	3	2	K3XMZ1;C5XHM7	N-Term(iTRAQ8plex); K1(iTRAQ8plex); K11(iTRAQ8plex)	0																									0	5.326e-05	22.65	1.13023	2	2028.25	-6.04274	51.8126	1
High	skFEAAGIWyEHR	1	9	1	I1HPZ8	N-Term(iTRAQ8plex); K2(iTRAQ8plex); Y10(iTRAQ8plex)	0	1.01162	1		1.03442	1		1.55953	1		0.664871	1		0.690917	1		0.817836	1		0.780311	1		0.990346	1		0	3.404e-07	22.65	2.02116	3	2506.4	0.541926	48.5536	1
High	nLVATGkPESFGGPFLVPSYR	1	1	1	Q943W1	N-Term(iTRAQ8plex); K7(iTRAQ8plex)	0	0.75547	1		1.09801	1		0.599505	1		0.734474	1		0.901757	1		0.923501	1		1.07491	1		1.20783	1		0	2.826e-06	22.63	2.10417	4	2844.6	3.48772	65.2953	0
High	gGFLYHGR	7	11	1	W5DM31	N-Term(iTRAQ8plex)	0	1.08203	7	4.69818	0.916691	7	26.158	0.995935	7	6.12429	1.34461	7	18.589	1.33694	7	16.1649	0.953644	7	13.601	0.932605	7	12.8788	0.930561	7	4.67953	0	0.00999	22.61	0.996768	2	1210.66	-2.88404	53.6875	0
High	kVIHTVGPk	2	19	1	Q0DV43	N-Term(iTRAQ8plex); K1(iTRAQ8plex); K9(iTRAQ8plex)	0	1.02171	2	2.23092	0.749714	2	8.43689	0.977697	2	1.31362	0.802066	2	1.39516	0.72755	2	17.4845	0.836396	2	4.70932	0.80968	2	15.0727	0.981592	2	1.97158	0	7.483e-05	22.6	0.473979	3	1891.22	-4.121	34.279	1
High	iVNPYIHR	1	7	1	K7V8E4	N-Term(iTRAQ8plex)	0	0.974381	1		1.1134	1		1.20866	1		1.159	1		1.14335	1		1.01624	1		1.02693	1		1.02196	1		0	0.009195	22.58	1.7879	2	1315.78	-1.91414	40.9156	0
High	gRLPLQTIR	1	17	1	P06586	N-Term(iTRAQ8plex)	0	1.13215	1		0.964121	1		1.01523	1		1.18065	1		1.03261	1		0.954763	1		1.0622	1		0.888003	1		0	0.00686	22.57	1.37618	3	1357.86	-1.4335	40.5131	1
High	gSScQcLkPR	1	5	1	I1QM95	N-Term(iTRAQ8plex); C4(Carbamidomethyl); C6(Carbamidomethyl); K8(iTRAQ8plex)	0	1.02452	1		1.4973	1		1.81751	1		0.763994	1		0.941451	1		0.699543	1		0.70489	1		0.979392	1		0	3.441e-05	22.54	1.33892	2	1800.96	-5.52624	25.456	0
High	fGLGNkPASk	16	2	1	C5XSW9	N-Term(iTRAQ8plex); K6(iTRAQ8plex); K10(iTRAQ8plex)	0	0.99493	16	3.71626	0.560141	16	22.3019	0.81988	16	15.2113	0.662414	16	13.5651	0.624283	16	15.9189	0.622508	16	11.6287	0.61421	16	13.5293	1.0045	16	3.1176	0	2.039e-05	22.54	1.25283	2	1931.18	-0.448514	41.4278	0
High	tycAEIAHNVSTk	1	15	1	B4FI53	N-Term(iTRAQ8plex); Y2(iTRAQ8plex); C3(Carbamidomethyl); K13(iTRAQ8plex)	0	0.970263	1		1.22191	1		1.09999	1		1.05659	1		0.95094	1		1.25459	1		1.11149	1		1.02546	1		0	3.09e-06	22.52	1.9905	3	2406.31	-3.08617	41.3801	0
High	aNPGPISGGMAPIyGAAGk	1	7	1	W5CIU4	N-Term(iTRAQ8plex); Y14(iTRAQ8plex); K19(iTRAQ8plex)	0	0.919288	1		1.39682	1		1.16923	1		0.932385	1		1.04879	1		1.29379	1		1.15281	1		1.06874	1		0	2.597e-05	22.5	2.05198	4	2641.47	-6.6783	51.3923	0
High	gAHAGDGLGNAFLSHIR	1	5	1	K3YIU2	N-Term(iTRAQ8plex)	0	1.02758	1		1.11435	1		1.06563	1		0.930891	1		0.92739	1		1.07072	1		1.20481	1		0.976791	1		0	1.767e-06	22.48	1.42364	4	1997.06	0.789143	51.8231	0
High	vVVDGkPHSHGFk	1	5	1	Q5N7F6	N-Term(iTRAQ8plex); K6(iTRAQ8plex); K13(iTRAQ8plex)	0	0.993884	1		1.7906	1		1.51866	1		1.07677	1		1.17458	1		1.24205	1		1.1843	1		1.0054	1		0	0.001538	22.47	1.65229	5	2319.37	-2.02107	35.5829	0
High	sVLVIHNIAHQGR	1	20	1	W5GJX1	N-Term(iTRAQ8plex)	0	1.00982	1		1.56514	1		0.896016	1		1.15757	1		1.27982	1		1.29827	1		1.28517	1		0.991874	1		0	5.293e-05	22.44	1.67087	3	1748.03	2.60001	44.0035	0
High	tLILNRPk	2	8	1	C5Y8F0	N-Term(iTRAQ8plex); K8(iTRAQ8plex)	0	0.880296	2	21.284	2.00559	2	8.26498	1.67653	2	30.5193	1	2	26.8113	1.04062	2	30.5504	1.66032	2	35.011	1.72916	2	40.8127	1.08911	2	14.5469	0	0.006198	22.38	1.03682	2	1563.01	-3.5478	56.6204	0
High	kANIEAQLk	1	8	1	Q7XMK5	N-Term(iTRAQ8plex); K1(iTRAQ8plex); K9(iTRAQ8plex)	0	0.970932	1		0.481235	1		0.714654	1		0.602098	1		0.624758	1		0.618471	1		0.591014	1		1.02489	1		0	0.001698	22.37	0.84133	2	1927.21	1.59567	42.5007	1
High	nVALVGHLQHGk	2	6	1	W5I2S1	N-Term(iTRAQ8plex); K12(iTRAQ8plex)	0	1.05857	2	2.15416	0.933561	2	23.6259	0.943405	2	0.528572	0.761449	2	10.3183	0.768061	2	29.7579	0.774265	2	26.4934	0.911531	2	17.766	0.950296	2	2.0374	0	0.005992	22.35	1.86273	3	1881.12	-3.76296	38.8554	0
High	vFFANkPYLPSQTPPGLR	2	1	1	K3YG26	N-Term(iTRAQ8plex); K6(iTRAQ8plex)	0	0.960326	2	11.7233	5.28759	2	9.90053	4.49462	2	22.97	0.856372	2	36.1616	0.708103	1		1.19346	2	12.3515	1.09837	2	17.0572	1.02936	2	9.27811	0	1.313e-06	22.34	2.164	3	2640.5	-5.18538	65.2781	0
High	lyIPGPLAFPk	5	6	1	I1I945	N-Term(iTRAQ8plex); Y2(iTRAQ8plex); K11(iTRAQ8plex)	0	0.901121	4	6.25226	0.76737	5	43.8984	0.686505	5	1.71704	0.789948	4	22.6756	0.868178	4	16.8963	0.734761	4	14.2647	0.921052	4	14.1057	1.08775	5	7.31492	0	0.003841	22.3	0.99544	3	2128.32	-3.98395	69.0959	0
High	aEkPPPIGPk	2	4	1	K3ZXZ9	N-Term(iTRAQ8plex); K3(iTRAQ8plex); K10(iTRAQ8plex)	0	1.01782	2	8.43488	0.920737	2	1.83274	0.988997	2	14.7229	0.955646	2	8.67287	0.890715	2	19.3436	0.741239	2	12.1969	0.694901	2	24.0905	0.982462	2	7.41744	0	0.0004296	22.26	1.00733	3	1946.22	0.808528	36.098	0
High	hGANAGLINALk	1	3	1	K3Y8H8	N-Term(iTRAQ8plex); K12(iTRAQ8plex)	0	1.03374	1		1.10886	1		1.06732	1		1.02448	1		0.995633	1		1.10343	1		1.13321	1		0.971566	1		0	2.973e-05	22.25	1.60352	3	1787.07	-4.03523	44.2562	0
High	gFIWPVAAyR	18	12	1	C5WZ31	N-Term(iTRAQ8plex); Y9(iTRAQ8plex)	0	0.984323	18	4.44772	0.781188	18	41.9137	0.697518	18	28.5091	0.938259	18	23.7468	0.952153	18	17.3393	0.825899	18	19.394	0.893444	18	16.2572	1.01348	18	3.74354	0	0.002792	22.24	1.9338	2	1788.04	-1.1817	66.3006	0
High	eSEVyHcR	1	6	1	J3MDN2	N-Term(iTRAQ8plex); Y5(iTRAQ8plex); C7(Carbamidomethyl)	0	1.04521	1		0.719825	1		0.626225	1		0.779617	1		0.818291	1		0.668841	1		0.640151	1		0.961821	1		0	0.005212	22.23	0.805761	2	1687.87	-1.37628	28.2712	0
High	qYySVSVLTR	20	2	1	K3XYV6	N-Term(iTRAQ8plex); Y3(iTRAQ8plex)	0	0.891764	19	1.63672	0.852672	19	11.0032	0.619728	19	7.64061	0.705042	19	10.9054	0.683742	19	11.2263	0.815666	19	4.66491	0.958621	19	4.19192	1.09211	19	1.1242	0	2.365e-05	22.22	1.94812	2	1824.04	-3.22236	62.6492	0
High	tRPGMYIGSTGPR	3	2	1	K3XEY7	N-Term(iTRAQ8plex)	0	1.01684	3	6.25762	1.22913	3	6.25369	1.0011	3	12.7101	1.15534	3	4.23863	1.15334	3	6.45955	1.23251	3	1.69136	1.29791	3	5.82693	0.985912	3	5.26967	0	0.0002198	22.2	1.38137	2	1696.91	-1.78615	36.7931	0
High	scTMLIIAHR	3	15	1	C5YG52	N-Term(iTRAQ8plex); C2(Carbamidomethyl)	0	0.946446	3	3.60392	1.1536	3	0.57331	1.12457	3	4.30579	1.09692	3	5.82968	1.07241	3	13.184	1.25942	3	8.6851	1.36618	3	13.4087	1.04568	3	2.71088	0	0.0007497	22.18	1.5872	3	1505.82	-1.37571	44.4232	0
High	aGRPIPVPGAGNQITQLGHVk	5	3	1	I1R5X3	N-Term(iTRAQ8plex); K21(iTRAQ8plex)	0	1.01048	5	0.146511	0.544181	5	13.5968	0.653256	5	10.1839	0.362589	5	82.8132	0.381723	5	53.2508	0.28434	5	79.5159	0.300008	5	73.6632	0.991309	5	0.126687	0	1.149e-05	22.18	1.64168	3	2718.59	-1.71447	53.4111	0
High	hDLHISAyGEGNER	1	7	1	B4FT28	N-Term(iTRAQ8plex); Y8(iTRAQ8plex)	0	1.0748	1		0.712049	1		0.955568	1		1.10736	1		1.08948	1		0.900694	1		0.835629	1		0.936698	1		0	0.0005115	22.17	1.3782	2	2206.14	-2.58499	33.5194	0
High	lLGYPSkPIGLFIR	2	3	1	K3XUT3	N-Term(iTRAQ8plex); K7(iTRAQ8plex)	0	0.997894	2	3.8509	0.702263	2	16.3705	0.877544	2	4.0149	1.31437	2	7.57565	1.22764	2	16.5938	1.32756	2	15.3449	1.24308	2	11.5483	1.00147	2	3.25775	0	7.126e-05	22.13	0.988334	3	2182.35	-1.55628	77.0136	0
High	sLGAAIIyNR	3	19	1	W5FPJ2	N-Term(iTRAQ8plex); Y8(iTRAQ8plex)	0	0.883199	3	6.37789	1.12117	3	9.32865	0.783714	3	13.1002	0.924718	3	10.2296	1.05768	3	3.73077	1.31302	3	1.36182	1.48623	3	3.70971	1.09938	3	4.51087	0	0.0006403	22.12	1.99381	4	1686.01	-4.04944	62.9251	0
High	sGGIQILTSHTLQPVPVAIGGPGLHPGVk	1	1	1	K3XFX0	N-Term(iTRAQ8plex); K29(iTRAQ8plex)	0	1.14163	1		1.89027	1		0.917861	1		0.907242	1		1.10613	1		1.14498	1		1.14506	1		0.879954	1		0	2.508e-06	22.11	1.2605	5	3439.01	0.536692	69.1886	0
High	tHAVYQWNR	4	5	1	M8AQC5	N-Term(iTRAQ8plex)	0	1.01578	4	3.60235	1.83421	4	14.0871	1.23009	4	11.2704	1.08453	4	3.84864	1.11512	4	0.277694	1.33883	4	7.32955	1.38532	4	6.08845	0.986495	4	3.12289	0	0.0004143	22.08	1.07845	2	1478.78	-2.83107	36.5214	0
High	mVAVHSSQQIyTR	1	2	1	C5XNB2	N-Term(iTRAQ8plex); M1(Oxidation); Y11(iTRAQ8plex)	0	1.04517	1		1.5516	1		1.66606	1		1.50256	1		1.42025	1		1.60253	1		1.44023	1		0.961859	1		0	0.003971	21.99	2.20617	2	2144.18	0.619543	34.2512	0
High	rNYLHFVk	2	23	1	I1QGJ2	N-Term(iTRAQ8plex); K8(iTRAQ8plex)	0	1.04727	2	5.34017	0.927513	2	11.3385	1.27627	2	9.06111	1.34401	2	13.4607	1.29509	2	10.7978	1.12358	2	0.0562347	1.03975	2	0.044411	0.958961	2	4.95138	0	0.002154	21.97	1.78433	3	1685.01	-1.34379	44.8424	1
High	aHVLTHDTGyHQLVSHWLR	2	9	1	M0WIN6	N-Term(iTRAQ8plex); Y10(iTRAQ8plex)	0	0.981483	2	2.28794	0.762012	2	4.83734	0.805102	2	9.18491	1.23469	2	11.3516	1.07988	2	18.4213	1.03797	2	9.99293	1.01132	2	6.21409	1.01575	2	1.87702	0	6.81e-07	21.97	2.55784	4	2878.57	-0.261092	51.3603	0
High	qTFQLHGVLk	1	11	1	Q60EI0	N-Term(iTRAQ8plex); K10(iTRAQ8plex)	0	1.05512	1		1.28078	1		1.05889	1		1.02596	1		1.00533	1		1.0939	1		1.23539	1		0.953406	1		0	0.0006391	21.94	1.93008	3	1779.07	-0.49588	46.8574	0
High	hPSAymLQQFQNPANVk	4	3	1	K3Y887	N-Term(iTRAQ8plex); Y5(iTRAQ8plex); M6(Oxidation); K17(iTRAQ8plex)	0	1.00304	4	6.46276	1.01128	4	7.86114	1.18131	4	4.94152	1.74298	4	12.0815	1.64807	4	20.9521	1.69895	4	9.52336	1.40267	4	15.9321	0.997333	4	5.28438	0	0.0001238	21.94	2.53079	3	2901.58	-0.0250332	47.5866	0
High	lGMkPITGVSR	2	5	1	K4AG75	N-Term(iTRAQ8plex); K4(iTRAQ8plex)	0	1.02252	2	2.18991	1.11514	2	10.1434	1.16633	2	11.1462	1.11095	2	6.93666	1.05195	2	2.68977	1.19037	2	9.3892	1.1981	2	2.10418	0.980909	2	1.93822	0	0.00376	21.93	2.18685	2	1767.07	-4.59177	59.3897	0
High	lIFQyASFNNSR	8	16	1	I1IY24	N-Term(iTRAQ8plex); Y5(iTRAQ8plex)	0	0.904077	8	2.78752	1.03016	8	15.3173	0.672602	8	15.2377	0.696738	8	18.4006	0.802338	8	28.2036	1.17175	8	11.7422	1.40976	8	9.49125	1.08155	8	1.97443	0	5.945e-06	21.92	2.26001	3	2068.14	-3.78358	101.066	0
High	rPTccVLVLTkPAk	3	4	1	C5Z8J0	N-Term(iTRAQ8plex); C4(Carbamidomethyl); C5(Carbamidomethyl); K11(iTRAQ8plex); K14(iTRAQ8plex)	0	1.09769	3	7.49761	0.703772	3	8.99195	0.867365	3	6.48718	1.18231	3	3.88446	1.21497	3	5.43017	0.893727	3	13.933	0.903376	3	8.74436	0.917266	3	7.24843	0	0.0001592	21.91	1.41717	4	2555.52	-2.8072	49.0042	0
High	tAISHVQNLITGVTk	2	21	1	W5HEC0	N-Term(iTRAQ8plex); K15(iTRAQ8plex)	0	0.933776	2	5.22945	0.800356	2	14.4364	0.966079	2	20.3587	0.967572	2	28.9425	1.12465	2	3.88955	1.08976	2	8.67464	1.06638	2	0.992294	1.05558	2	3.927	0	0.001783	21.9	1.94891	3	2190.3	-4.00657	65.2443	0
High	gFPVNQLRPTIPGSTSPLSIMMR	1	1	1	K4A4U1	N-Term(iTRAQ8plex)	0	0.597349	1		1.67875	1		0.958682	1		2.12313	1		1.8008	1		1.69851	1		2.09829	1		1.34209	1		0	0.001226	21.87	2.52445	4	2803.53	1.46924	77.9066	0
High	rPGHIFPLk	3	16	1	K7VW96	N-Term(iTRAQ8plex); K9(iTRAQ8plex)	0	1.01262	3	0.676485	0.664601	3	17.3509	0.852772	3	3.13527	1.28242	3	4.72319	1.30965	3	10.2155	1.06957	3	7.01662	1.04389	3	1.18021	0.9895	3	0.585302	0	0.003691	21.84	1.7302	4	1673.04	-3.35119	43.6124	0
High	kTASAAAk	9	1	1	K3ZAC4	N-Term(iTRAQ8plex); K1(iTRAQ8plex); K8(iTRAQ8plex)	0	1.01556	9	3.32132	0.538729	9	36.0315	0.777561	9	12.3806	0.572343	9	42.7519	0.537287	9	27.5388	0.560767	9	11.436	0.55514	9	8.51545	0.987	9	2.96361	0	0.001463	21.82	0.998325	3	1660.05	-0.634193	21.9304	1
High	kLLYSNVNLk	1	12	1	K7V1T3	N-Term(iTRAQ8plex); K1(iTRAQ8plex); K10(iTRAQ8plex)	0	0.964925	1		1.07664	1		0.852004	1		0.731347	1		0.759384	1		0.758866	1		0.904425	1		1.02999	1		0	0.0003294	21.81	0.818035	3	2104.32	-2.28355	65.0162	1
High	lAHFAVIASR	1	7	1	I1NNI7	N-Term(iTRAQ8plex)	0	0.807747	1		1.33279	1		0.999396	1		1.0919	1		1.19286	1		1.25527	1		0.926302	1		1.16345	1		0	0.0007281	21.77	1.93661	3	1388.83	-2.1049	50.1083	0
High	rPPISVVVVcPTR	1	5	1	Q0DBU5	N-Term(iTRAQ8plex); C10(Carbamidomethyl)	0	1.01255	1		1.57562	1		0.980892	1		1.16538	1		1.01858	1		1.10932	1		1.06622	1		0.989556	1		0	0.0002958	21.73	2.27312	3	1784.05	-1.95696	61.5592	0
High	kAPHILVIHLk	1	13	1	W5AWK7	N-Term(iTRAQ8plex); K1(iTRAQ8plex); K11(iTRAQ8plex)	0	0.9575	1		0.949871	1		0.988147	1		1.02647	1		0.978453	1		1.00093	1		1.07439	1		1.0363	1		0	0.0001924	21.7	0.267053	4	2181.42	-5.86254	48.2098	1
High	kPAAAAAPAk	4	3	1	W5C4U0	N-Term(iTRAQ8plex); K1(iTRAQ8plex); K10(iTRAQ8plex)	0	0.951326	4	6.31252	0.902992	4	24.3385	1.01492	4	5.48928	5.18138	4	48.0278	5.02044	4	48.7799	3.24591	4	39.6094	3.04802	4	33.9095	1.04059	4	4.95422	0	0.0007717	21.69	1.10489	3	1808.14	-8.16202	50.2685	0
High	lATSGANFAR	3	6	1	J3NBZ0	N-Term(iTRAQ8plex)	0	1.01396	3	0.421656	0.946833	3	34.5274	0.82048	3	0.822754	0.899766	3	2.71913	0.991864	3	11.03	0.828846	3	4.36328	0.821566	3	10.0302	0.988359	3	0.368267	0	0.001924	21.68	1.30339	2	1311.73	0.515696	31.4217	0
High	hIHIWHGk	2	10	1	W5F5M9	N-Term(iTRAQ8plex); K8(iTRAQ8plex)	0	0.983929	2	3.59299	1.7098	2	2.39483	1.43585	2	17.2642	1.26804	2	21.6696	1.23912	2	7.3291	1.34713	2	11.5932	1.24423	2	14.5189	1.01341	2	2.96173	0	0.006881	21.68	1.84913	4	1635.97	-0.480941	35.6995	0
High	fGLPLLkPSk	5	4	1	K7VAM4	N-Term(iTRAQ8plex); K7(iTRAQ8plex); K10(iTRAQ8plex)	0	1.03095	5	2.17367	0.352911	4	22.8456	0.360021	5	58.115	1.17789	5	7.94518	1.09143	5	14.0322	0.645633	5	3.89293	0.635229	5	17.4804	0.973932	5	1.98117	0	0.001126	21.67	0.56674	2	2012.3	-2.2529	61.9406	0
High	hTyVTPPGHGFLPR	2	7	1	K7UIB6	N-Term(iTRAQ8plex); Y3(iTRAQ8plex)	0	0.971113	2	1.92069	0.770843	2	11.3722	0.966154	2	16.6198	0.949146	2	3.08978	0.864766	2	0.789641	1.09034	2	21.2413	1.01856	2	23.1362	1.02461	2	1.5456	0	3.222e-05	21.67	2.47255	5	2187.23	-0.963427	43.918	0
High	tLLYGGIyGYPR	20	6	1	K4AAT2	N-Term(iTRAQ8plex); Y8(iTRAQ8plex)	0	0.902268	13	5.90423	0.945406	13	15.3486	0.771547	13	17.8299	1.1427	13	10.9218	1.02101	13	10.8493	1.08675	13	21.9753	1.37574	13	11.7107	1.08319	13	4.03645	0	0.009844	21.66	2.44414	3	1981.13	-3.98408	90.823	0
High	rAPSTAPSAR	1	1	1	C5XUA5	N-Term(iTRAQ8plex)	0	1.1187	1		0.905659	1		1.00398	1		0.960576	1		0.939253	1		0.849433	1		1.03002	1		0.899425	1		0	0.004539	21.64	1.60576	3	1317.75	-5.7577	15.9118	1
High	lYVAyHcPYAQR	2	15	1	T1NBS9	N-Term(iTRAQ8plex); Y5(iTRAQ8plex); C7(Carbamidomethyl)	0	0.98291	2	1.30616	1.05808	2	10.101	1.11821	2	7.52953	0.943641	2	21.9833	0.967502	2	13.6663	1.21755	2	22.3294	1.29744	2	13.5438	1.01466	2	1.0743	0	0.0005602	21.64	2.0215	4	2149.14	-1.89662	49.4646	0
High	iVTVWSAPNycYR	2	10	1	W5F893	N-Term(iTRAQ8plex); Y10(iTRAQ8plex); C11(Carbamidomethyl)	0	1.00431	1		1.07248	1		0.895677	1		0.875682	1		0.726217	1		1.03455	1		1.03043	1		0.996556	1		0	0.0005818	21.61	2.11144	3	2237.2	-0.051934	61.142	0
High	vAFSRPLVSVk	3	2	1	K4A2N9	N-Term(iTRAQ8plex); K11(iTRAQ8plex)	0	1.02482	3	0.207938	1.67516	3	1.11906	1.41431	3	3.18205	0.788042	3	10.3771	0.851666	3	1.58341	1.15571	3	10.2058	1.18562	3	14.659	0.979135	3	0.185036	0	0.001799	21.6	1.01249	2	1811.13	-2.12983	65.2916	0
High	kPWVSLPk	1	5	1	Q6L588	N-Term(iTRAQ8plex); K1(iTRAQ8plex); K8(iTRAQ8plex)	0	1.00454	1		0.777881	1		1.12466	1		1.43164	1		1.3422	1		1.23387	1		1.12066	1		0.996353	1		0	0.002498	21.57	0.626267	3	1867.19	-1.84708	48.5669	0
High	aTQNQQIVNAIGkPIVR	1	2	1	K3YA33	N-Term(iTRAQ8plex); K13(iTRAQ8plex)	0	0.997082	1		1.05422	1		0.981568	1		1.11418	1		1.1354	1		1.14785	1		1.11433	1		1.00269	1		0	0.0001924	21.57	1.66772	4	2458.47	-1.44199	51.1735	0
High	vSAYVTHAVFPk	2	6	1	I1P3K7	N-Term(iTRAQ8plex); K12(iTRAQ8plex)	0	0.999598	2	3.80231	1.41388	2	40.8436	0.957563	2	17.1313	1.06457	2	13.7071	1.17518	2	8.68875	0.92571	2	37.7735	1.00748	2	38.1501	1.00004	2	3.22677	0	0.0009678	21.56	2.33943	3	1927.12	-4.32215	43.0698	0
High	aNASQyGLAAGVFTk	2	1	1	K3XW75	N-Term(iTRAQ8plex); Y6(iTRAQ8plex); K15(iTRAQ8plex)	0	0.983641	2	9.886	1.19627	2	44.0369	1.18971	2	39.7734	0.661717	2	77.7643	0.662678	2	65.4943	1.0711	2	23.8472	1.2702	2	22.9867	1.01072	2	8.16456	0	0.00482	21.56	2.62989	4	2410.38	-2.58216	70.7989	0
High	lGMkPVTGVSR	2	12	1	Q69Q80	N-Term(iTRAQ8plex); K4(iTRAQ8plex)	0	1.01437	2	0.663064	0.72696	2	9.38073	0.882019	2	1.43341	1.08115	2	4.3869	1.07881	2	0.566605	0.996707	2	3.74595	1.03948	2	2.50294	0.987993	2	0.578016	0	0.0003909	21.54	2.33339	2	1753.06	-2.94302	57.4727	0
High	vLLSTkPPk	3	26	1	W5C2Y1	N-Term(iTRAQ8plex); K6(iTRAQ8plex); K9(iTRAQ8plex)	0	1.04255	1		0.872259	1		0.905825	1		0.99819	1		1.1857	1		0.954207	1		0.715881	1		0.96408	1		0	0.0007086	21.53	0.337826	2	1895.24	-2.32834	43.4019	0
High	syITGYQASk	7	5	1	K7UW71	N-Term(iTRAQ8plex); Y2(iTRAQ8plex); K10(iTRAQ8plex)	0	0.950731	7	4.19273	1.19803	7	1.89126	1.23021	7	3.224	0.953796	7	9.55301	0.83552	7	3.06812	1.15252	7	2.65901	1.26671	7	7.64748	1.04204	7	3.3309	0	2.246e-06	21.53	2.47024	2	2030.16	-1.80713	56.7846	0
High	aFATGGyAAMQR	1	22	2	K3YHS1;K3ZRD1	N-Term(iTRAQ8plex); Y7(iTRAQ8plex)	0																									0	4.008e-05	21.52	1.6969	2	1851.99	-3.38423	58.9886	0
High	gmPPLAASTLyGYQGQSHQAGLR	1	1	1	K3Z3Z6	N-Term(iTRAQ8plex); M2(Oxidation); Y11(iTRAQ8plex)	0	0.942021	1		1.80053	1		1.2926	1		0.817834	1		1.15669	1		1.04903	1		1.19267	1		1.04944	1		0	3.581e-07	21.5	2.32525	4	3027.58	-3.85611	50.4482	0
High	gELINVHyTAR	5	2	1	K3YVE9	N-Term(iTRAQ8plex); Y8(iTRAQ8plex)	0	0.982298	5	2.17941	0.912317	5	12.1569	0.737552	5	5.17886	0.952294	5	13.1676	0.964076	5	3.96672	0.889226	5	21.0232	0.89965	5	10.5678	1.01524	5	1.76669	0	0.003325	21.45	2.3998	4	1881.07	-2.94702	40.965	0
High	hTPPPHMkPPPPPAAAAGk	2	2	1	J3MHW8	N-Term(iTRAQ8plex); K8(iTRAQ8plex); K19(iTRAQ8plex)	0	0.984736	2	0.409682	0.763748	2	0.918506	1.06245	2	6.13419	0.92279	2	8.32426	0.908302	2	7.39994	0.938768	2	9.4042	0.854606	2	11.7696	1.01317	2	0.338086	0	1.429e-06	21.45	2.53551	3	2811.61	-4.29429	37.1814	0
High	kVLAPPTQk	5	3	1	I1HAD4	N-Term(iTRAQ8plex); K1(iTRAQ8plex); K9(iTRAQ8plex)	0	1.00375	5	4.66832	0.633317	5	35.67	0.958212	5	1.80508	0.270027	5	40.1306	0.303815	5	31.4288	0.321433	5	28.0578	0.369985	5	48.3077	0.997027	5	4.10982	0	0.0001458	21.43	0.377711	3	1894.23	-0.0736404	54.236	1
High	gkPQPNFDQVkPALSALQR	5	1	1	K3Y6G1	N-Term(iTRAQ8plex); K2(iTRAQ8plex); K11(iTRAQ8plex)	0	1.0417	5	5.24065	0.851837	5	2.92409	1.15763	5	7.95063	0.997673	5	8.94775	1.09913	5	5.48694	0.912012	5	7.57	0.812262	5	6.62284	0.964801	5	4.97227	0	0.0005726	21.42	1.86118	3	3006.75	-2.47668	56.856	0
High	nSERPSkPLQVVIAGAGLAGLSTAk	1	1	1	K4A7Q8	N-Term(iTRAQ8plex); K7(iTRAQ8plex); K25(iTRAQ8plex)	0	0.838454	1		1.23925	1		0.953062	1		1.48974	1		1.39708	1		1.29693	1		1.13906	1		1.13737	1		0	8.185e-09	21.42	1.1617	4	3376.99	-3.79434	69.1473	0
High	aASAQAyAVAR	1	2	1	K3ZW99	N-Term(iTRAQ8plex); Y7(iTRAQ8plex)	0	0.924393	1		0.973438	1		0.837871	1		0.546214	1		0.549548	1		0.761323	1		0.806528	1		1.06441	1		0	1.281e-06	21.41	2.42309	3	1686.97	-3.75428	36.7354	0
High	aLAAGkPDPcPLHTAWLk	2	2	1	K3YIS7	N-Term(iTRAQ8plex); K6(iTRAQ8plex); C10(Carbamidomethyl); K18(iTRAQ8plex)	0	1.00904	2	0.884398	0.588315	2	1.72792	0.677115	2	1.34674	0.620646	2	13.7486	0.710121	2	2.46342	0.66895	2	3.51872	0.594582	2	21.8055	0.99251	2	0.763414	0	0.0005356	21.37	2.29925	3	2858.64	-2.42843	55.1082	0
High	hGASLPANYk	4	5	1	Q7XM53	N-Term(iTRAQ8plex); K10(iTRAQ8plex)	0	1.00269	4	3.88355	0.594254	4	35.9574	0.628925	4	27.2686	0.855168	4	11.6928	0.868508	4	12.3455	0.729017	4	39.3183	0.708345	4	34.4872	0.997559	4	3.287	0	1.794e-05	21.36	1.97481	2	1665.95	-2.11091	34.2993	0
High	yycTVIDAPGHR	3	43	2	C4JA47;B6SKA7	N-Term(iTRAQ8plex); Y1(iTRAQ8plex); Y2(iTRAQ8plex); C3(Carbamidomethyl)	0																									0	0.001013	21.34	2.50763	5	2364.28	-5.9567	43.5928	0
High	aHAFAANPLR	4	4	1	I1H1M9	N-Term(iTRAQ8plex)	0	1.02848	4	0.682882	1.17332	4	14.3137	1.00406	4	10.4577	0.918772	4	4.65586	1.01715	4	8.65481	1.12164	4	16.3911	1.01302	4	21.3444	0.976029	4	0.614054	0	0.001925	21.28	1.92923	2	1371.78	-1.74072	39.6204	0
High	hyYSLAINYR	4	19	1	W5CMK5	N-Term(iTRAQ8plex); Y2(iTRAQ8plex)	0	0.939308	2	0.137985	1.14662	2	4.09326	1.20996	2	11.1046	1.08185	2	4.2028	1.11613	2	7.66503	1.20267	2	1.61226	1.09402	2	0.674841	1.05174	2	0.104634	0	0.002742	21.28	2.25803	4	1908.05	-3.02511	45.9072	0
High	tAAkPkVAASGSPWYGPDR	3	2	1	K3ZW63	N-Term(iTRAQ8plex); K4(iTRAQ8plex); K6(iTRAQ8plex)	0	1.01738	3	1.19603	0.5135	3	11.8163	0.705448	3	1.51385	0.593981	3	20.7748	0.461974	3	14.7251	0.371358	3	5.97313	0.327273	3	9.69588	0.985457	3	1.05639	0	0.0004138	21.28	2.89179	2	2871.62	-2.00631	56.1064	1
High	rFSLTAVGR	1	1	1	Q6K9X3	N-Term(iTRAQ8plex)	0	0.963915	1		0.919321	1		0.80505	1		0.731358	1		0.717828	1		0.921194	1		0.834599	1		1.03085	1		0	0.00871	21.26	1.8491	3	1310.78	-2.17302	42.4023	1
High	gRPSTAATAPGk	11	4	1	K7UDE7	N-Term(iTRAQ8plex); K12(iTRAQ8plex)	0	1.01292	11	2.36917	1.0001	11	7.69658	1.28302	11	6.75649	1.04741	11	4.32743	1.01598	11	8.18537	0.901999	11	7.97773	0.880209	11	10.5489	0.989237	11	2.09091	0	0.002193	21.26	2.04437	3	1722.01	-2.13032	24.141	0
High	rGPPLTWAQR	1	11	1	T1MBU9	N-Term(iTRAQ8plex)	0	0.992777	1		1.51071	1		0.955472	1		1.25508	1		1.36647	1		1.41532	1		1.30101	1		1.00634	1		0	0.001651	21.25	2.32055	3	1485.86	-1.55775	41.4713	1
High	kcPFTGTVSIR	3	20	1	I1QGJ2	N-Term(iTRAQ8plex); K1(iTRAQ8plex); C2(Carbamidomethyl)	0	1.03036	3	1.17764	0.942667	3	2.79897	1.10683	3	11.196	1.2528	3	0.288688	1.3144	3	0.967293	1.04477	3	0.679928	1.08574	3	0.117254	0.974437	3	1.0653	0	2.506e-05	21.25	2.42816	3	1874.07	-2.43798	58.7831	1
High	aLIPLHkPk	2	67	1	W5DMY2	N-Term(iTRAQ8plex); K7(iTRAQ8plex); K9(iTRAQ8plex)	0	1.07115	2	5.22921	0.621403	2	26.4841	1.02074	2	9.88285	0.98783	2	11.0526	0.929059	2	19.0538	0.783354	2	10.0902	0.657347	2	7.91828	0.938684	2	5.06638	0	0.006535	21.24	0.254049	2	1929.27	-1.83792	44.7738	0
High	aLcAEHNVHLVTVPAAk	2	1	1	C5XDG5	N-Term(iTRAQ8plex); C3(Carbamidomethyl); K17(iTRAQ8plex)	0	0.988466	2	3.51946	0.951501	2	8.47794	0.971827	2	9.73072	1.63207	2	50.2241	1.58993	2	41.9757	1.50597	2	44.7328	1.45377	2	45.0143	1.00957	2	2.92559	0	3.368e-05	21.23	3.00363	4	2438.37	-2.83787	46.6026	0
High	aLIGLFHGR	4	3	1	K3XJE4	N-Term(iTRAQ8plex)	0	1.00342	4	0.922525	1.43834	4	5.57905	1.20116	4	2.9835	1.58781	4	14.685	1.77274	4	8.52909	1.58721	4	3.63906	1.62513	4	11.2892	0.997304	4	0.795423	0	0.0006139	21.18	1.91549	2	1287.78	-2.32176	95.5173	0
High	hVSMITVTLSk	1	5	1	K7UR36	N-Term(iTRAQ8plex); K11(iTRAQ8plex)	0	1.01652	1		0.599227	1		0.97161	1		1.15983	1		1.25028	1		0.945299	1		0.896039	1		0.986181	1		0	0.001311	21.18	2.59069	2	1824.08	-3.82189	45.7483	0
High	fALVPLGPPLLTyk	1	10	1	W5F588	N-Term(iTRAQ8plex); Y13(iTRAQ8plex); K14(iTRAQ8plex)	0				0.798909	1		0.543143	1		1.02604	1		0.8108	1		2.17285	1					1.84928	1		0	0.00109	21.18	0.737692	4	2441.53	-1.7931	80.2008	0
High	kyHAFLASEAIIk	2	30	1	C5YN77	N-Term(iTRAQ8plex); K1(iTRAQ8plex); Y2(iTRAQ8plex); K13(iTRAQ8plex)	0	0.967607	2	6.89157	0.431943	2	7.11786	1.2754	2	7.26182	1.22421	2	4.60883	1.14625	2	3.447	1.01743	2	7.16118	0.841657	2	12.8114	1.02612	2	5.51611	0	1.263e-07	21.15	1.11651	3	2707.65	-4.01876	52.7998	1
High	mFyGPGGPYALFAGk	2	19	1	W5A3C2	N-Term(iTRAQ8plex); Y3(iTRAQ8plex); K15(iTRAQ8plex)	0	0.902003	2	3.42769	0.939689	2	5.54387	0.79	2	11.0203	0.942837	2	12.0968	0.518199	2	46.0532	1.21342	2	10.167	0.675522	2	94.5802	1.08307	2	2.42355	0	0.004406	21.14	2.87501	3	2488.38	-2.35421	70.1413	0
High	tAAyGHFGR	3	44	1	W5CNL3	N-Term(iTRAQ8plex); Y4(iTRAQ8plex)	0	0.994026	3	6.3109	1.07592	3	3.82725	0.912272	3	5.69809	0.919903	3	1.08341	0.907153	3	1.2225	1.04612	3	5.28229	1.05211	3	0.059161	1.00528	3	5.51252	0	0.000279	21.13	2.11536	2	1587.88	-3.1594	35.9338	0
High	gyIGHHGVATLR	4	2	1	C5XSY5	N-Term(iTRAQ8plex); Y2(iTRAQ8plex)	0	1.01817	4	3.44658	0.90062	4	14.4654	0.91433	4	1.99049	0.913949	4	8.68475	0.916124	4	0.738182	0.892849	4	5.4837	0.881154	4	6.93378	0.984479	4	3.0487	0	1.111e-06	21.13	2.79337	3	1889.09	-5.55696	34.7484	0
High	vSPWHDVPLR	1	10	2	Q6ZGJ8;C5XSW9	N-Term(iTRAQ8plex)	0																									0	0.005422	21.1	1.94528	3	1509.84	-2.88092	39.3689	0
High	rYAAAPVck	1	6	2	I1QFT4;I1I1F5	N-Term(iTRAQ8plex); C8(Carbamidomethyl); K9(iTRAQ8plex)	0																									0	0.0003372	21.1	2.46847	3	1643.95	-2.28319	33.4955	1
High	gFNIScVGIIVyR	1	18	1	Q41629	N-Term(iTRAQ8plex); C6(Carbamidomethyl); Y12(iTRAQ8plex)	0	1.01046	1		1.30934	1		1.46683	1		1.01715	1		1.13302	1		1.49907	1		1.45028	1		0.991331	1		0	3.377e-06	21.09	2.69706	3	2106.19	-6.61507	69.0028	0
High	nkPIIFSMAR	8	38	1	M0WE59	N-Term(iTRAQ8plex); K2(iTRAQ8plex)	0	0.978015	8	1.59513	0.688509	8	37.801	0.587897	8	27.9073	1.33954	8	10.9856	1.22102	8	15.9805	0.944194	8	5.77143	1.00853	8	11.3039	1.01885	8	1.29015	0	0.005442	21.08	2.44399	2	1785.06	-3.27426	68.3861	0
High	lTNSLMMHGR	4	16	2	K3ZJX2;I1ITW0	N-Term(iTRAQ8plex)	0																									0	0.004661	21.07	1.51831	3	1463.77	-2.24373	45.5077	0
High	gGHHcLYR	1	2	1	Q69TT1	N-Term(iTRAQ8plex); C5(Carbamidomethyl)	0	1.09001	1		0.951357	1		0.922275	1		1.0536	1		1.01282	1		0.916414	1		0.711887	1		0.923784	1		0	0.003287	21.05	0.606987	2	1303.66	-2.61551	12.8271	0
High	tTPLLANPHR	3	5	1	C5XDQ9	N-Term(iTRAQ8plex)	0	1.06646	3	0.406624	0.785049	3	18.3772	0.793406	3	17.7491	1.16699	3	15.2907	1.21747	3	10.3132	0.771253	3	49.4782	0.729939	3	8.05971	0.943786	3	0.38908	0	0.00489	21.03	1.5935	2	1423.83	0.858522	34.0409	0
High	vAPEEHPVLLTEAPLNPk	1	57	1	K7V663	N-Term(iTRAQ8plex); K18(iTRAQ8plex)	0	0.950413	1		1.01241	1		0.830081	1		1.16113	1		1.44289	1		1.12998	1		1.16824	1		1.04231	1		0	0.003626	20.99	2.84985	3	2562.47	-1.3926	59.1355	0
High	mASQPAAANARPPTVQIR	1	3	1	J3LFD6	N-Term(iTRAQ8plex)	0	1.01037	1		1.52414	1		1.35055	1		0.902436	1		1.11886	1		1.09659	1		1.06943	1		0.991406	1		0	0.0004392	20.95	2.781	2	2183.2	-1.54051	42.3537	0
High	aGDTITFk	1	2	1	B6SSB9	N-Term(iTRAQ8plex); K8(iTRAQ8plex)	0	1.03312	1		1.49431	1		0.797555	1		0.917257	1		0.890154	1		0.766873	1		0.886052	1		0.97209	1		0	0.008621	20.94	2.85104	2	1460.85	-2.63295	45.61	0
High	lkPFNcNLLYHDR	1	15	1	C0P848	N-Term(iTRAQ8plex); K2(iTRAQ8plex); C6(Carbamidomethyl)	0	0.997447	1		1.11163	1		0.927042	1		1.05022	1		1.10836	1		1.11656	1		1.07496	1		1.00238	1		0	0.0001033	20.84	2.98462	4	2298.26	-0.500966	52.276	0
High	hAIyLPHTAGR	9	1	1	K3ZJX2	N-Term(iTRAQ8plex); Y4(iTRAQ8plex)	0	0.981998	9	2.48803	1.14099	9	16.0313	1.09704	9	8.83862	0.899465	9	6.82724	0.844059	9	17.791	0.96465	9	7.41821	0.972596	9	11.8917	1.0155	9	2.0744	0	2.884e-05	20.83	2.71147	2	1844.06	-8.07622	34.2858	0
High	gIyAYGFEkPSAIQQR	1	25	1	M0X5Z0	N-Term(iTRAQ8plex); Y3(iTRAQ8plex); K9(iTRAQ8plex)	0	0.942752	1		1.09393	1		1.30048	1		1.02289	1		1.08225	1		1.14959	1		1.10691	1		1.04882	1		0	2.391e-07	20.82	3.17226	3	2740.53	-9.50456	51.2275	0
High	fSYASHk	2	14	2	K4A649;I1GPV3	N-Term(iTRAQ8plex); K7(iTRAQ8plex)	0																									0	0.009213	20.81	2.4493	2	1447.81	-3.0395	35.4387	0
High	nVIkPAPGk	4	5	1	K7V1Z0	N-Term(iTRAQ8plex); K4(iTRAQ8plex); K9(iTRAQ8plex)	0	0.978447	4	4.68899	1.179	4	6.36404	1.36204	4	2.4586	0.901232	4	17.7707	0.836425	4	7.10354	0.997206	4	7.05393	0.947077	4	3.26349	1.01806	4	3.87656	0	0.0004337	20.81	1.11615	2	1836.18	-1.53673	33.9969	0
High	kVTVVFVLGGPGSGk	1	13	1	M0Z8H3	N-Term(iTRAQ8plex); K1(iTRAQ8plex); K15(iTRAQ8plex)	0	0.558438	1		2.17225	1		2.15537	1		1.13525	1		0.790446	1		0.683382	1		0.870757	1		1.37513	1		0	0.00122	20.79	0.939976	4	2357.47	-0.822888	60.5424	1
High	yPIYVGGNR	4	29	3	K3Z2V0;B3TN63;W5GUA1	N-Term(iTRAQ8plex); Y1(iTRAQ8plex)	0																									0	0.004464	20.78	2.59705	2	1646.94	-3.12273	44.3567	0
High	lTYYTPEYETk	2	46	6	P56647;K7U346;Q0IPF7;M8A2T1;I1R0P5;W5HGR2	N-Term(iTRAQ8plex); K11(iTRAQ8plex)	0																									0	0.00131	20.77	2.196	3	2016.08	-1.74842	56.0435	0
High	kYTEVkPALTNmVSAAk	2	3	1	I1R806	K1(iTRAQ8plex); N-Term(iTRAQ8plex); K6(iTRAQ8plex); M12(Oxidation); K17(iTRAQ8plex)	0	0.993966	2	1.73201	0.836619	2	27.2875	1.32124	2	6.93934	0.720807	2	28.1096	0.762664	2	12.9568	0.786366	2	11.0795	0.736406	2	16.3314	1.00523	2	1.45409	0	8.505e-06	20.77	1.91836	3	3083.81	-3.55945	46.9036	1
High	kNVTTLLk	2	8	1	K3ZH55	N-Term(iTRAQ8plex); K1(iTRAQ8plex); K8(iTRAQ8plex)	0	0.98133	2	2.05919	0.744771	2	10.0365	1.11641	2	0.180269	0.828841	2	0.481723	0.763572	2	8.26583	0.82639	2	3.0031	0.838547	2	7.29232	1.01592	2	1.68882	0	0.003226	20.75	0.770297	3	1829.19	-3.40768	59.6431	1
High	aTAMALVQHPVVNSScR	1	5	1	M0Z0F7	N-Term(iTRAQ8plex); C16(Carbamidomethyl)	0	1.01971	1		1.21493	1		1.1138	1		1.19505	1		1.30503	1		1.29755	1		1.4559	1		0.983478	1		0	0.0003239	20.75	2.00883	3	2145.12	-1.23674	48.4784	0
High	gRPyHISALYVVDLAk	1	12	1	Q0DYW4	N-Term(iTRAQ8plex); Y4(iTRAQ8plex); K16(iTRAQ8plex)	0	0.998582	1		0.733146	1		1.02736	1		1.04141	1		1.03668	1		0.991757	1		0.906876	1		1.00141	1		0	5.935e-05	20.75	2.1952	3	2714.6	-5.56743	58.3087	0
High	vIDSHLHVWATPQQAk	3	2	1	B4FLE1	N-Term(iTRAQ8plex); K16(iTRAQ8plex)	0	1.00745	3	0.432966	0.944411	3	8.45576	0.822981	3	1.02729	1.06132	3	10.4381	1.01656	3	5.06592	1.01502	3	3.18325	1.02985	3	5.30981	0.993885	3	0.373649	0	0.0005724	20.7	3.40668	4	2438.36	-5.75543	50.7028	0
High	ykPPILPIGk	6	6	1	I1H0Y7	N-Term(iTRAQ8plex); K2(iTRAQ8plex); K10(iTRAQ8plex)	0	0.992002	6	2.15169	0.814787	6	15.7293	1.06931	6	13.6816	1.01641	6	13.4457	0.976322	6	15.0059	0.955098	6	4.56161	0.905142	6	17.9602	1.00699	6	1.80476	0	0.0008427	20.67	0.738767	3	2038.31	-3.28614	55.8986	0
High	vNQAIYLLTTGAR	3	18	2	K3ZJX2;I1ITW0	N-Term(iTRAQ8plex)	0																									0	0.0008049	20.64	2.57772	2	1724	-1.88232	70.1586	0
High	tFcIPHGGGGPGmGPIGVk	1	18	1	J3L3E8	N-Term(iTRAQ8plex); C3(Carbamidomethyl); M13(Oxidation); K19(iTRAQ8plex)	0	1.00579	1		1.09852	1		0.839747	1		0.940895	1		1.01918	1		0.974619	1		0.989195	1		0.995293	1		0	8.139e-06	20.63	2.77914	4	2463.31	1.46343	51.8259	0
High	nLyIISVk	3	14	1	K4AGY6	N-Term(iTRAQ8plex); Y3(iTRAQ8plex); K8(iTRAQ8plex)	0	0.95551	3	3.12021	1.23399	3	1.31984	1.03421	3	5.8496	1.12293	3	0.762559	0.986774	3	4.00698	1.50423	3	0.338165	1.58053	3	0.891391	1.03799	3	2.48509	0	0.005401	20.61	1.36992	2	1862.18	-4.4627	70.4455	0
High	gGGHTAPEYRPk	1	15	1	C5WQK1	N-Term(iTRAQ8plex); K12(iTRAQ8plex)	0	1.05737	1		1.91339	1		2.62185	1		1.01594	1		1.01742	1		1.66805	1		1.4504	1		0.951502	1		0	0.0002563	20.6	2.68605	3	1878.04	-3.57903	24.8831	0
High	aHFTAPSSVR	6	16	1	J3NBE4	N-Term(iTRAQ8plex)	0	1.04734	6	3.53826	1.15984	6	10.5748	1.27626	6	10.6912	1.05562	6	11.8926	1.09509	6	24.2419	1.12322	6	7.68663	1.11006	6	9.86686	0.959992	6	3.30324	0	0.001758	20.59	2.1785	3	1376.76	-2.39257	33.7946	0
High	qIGMFSyTGLNk	1	3	1	K3YSB2	N-Term(iTRAQ8plex); Y7(iTRAQ8plex); K12(iTRAQ8plex)	0	0.969375	1		0.885283	1		0.943852	1		1.40941	1		1.10483	1		1.30906	1		1.26531	1		1.02621	1		0	0.00037	20.59	3.19726	4	2271.29	-3.258	56.9229	0
High	lGmkPVTGVSR	2	12	1	Q69Q80	N-Term(iTRAQ8plex); M3(Oxidation); K4(iTRAQ8plex)	0	0.976074	2	2.82655	1.38968	2	28.9269	1.47051	2	17.7998	1.31328	2	5.69349	1.26619	2	4.50716	1.30041	2	9.9774	1.20809	2	4.26646	1.02025	2	2.2959	0	0.004235	20.57	2.84718	2	1769.05	-4.3892	53.3511	0
High	aTGIQyAFAPcIAVcR	2	14	1	M0YC05	N-Term(iTRAQ8plex); Y6(iTRAQ8plex); C11(Carbamidomethyl); C15(Carbamidomethyl)	0	0.969127	2	5.05586	1.15619	2	26.0269	0.68085	2	42.0744	1.08745	2	16.487	1.08331	2	1.05091	0.872212	2	16.5966	0.916633	2	7.48767	1.02556	2	4.05589	0	8.722e-08	20.57	2.84499	3	2406.28	-2.77606	61.0884	0
High	kVPLQSSVIGISPNPAk	1	1	1	K4A4W5	N-Term(iTRAQ8plex); K1(iTRAQ8plex); K17(iTRAQ8plex)	0	1.02833	1		1.01183	1		1.08407	1		0.963085	1		0.880957	1		1.02318	1		0.965994	1		0.976154	1		0	0.00148	20.57	1.10941	4	2647.62	-2.97768	49.859	1
High	hITAQVGAAVVR	2	1	1	K4A791	N-Term(iTRAQ8plex)	0	0.955735	2	0.0961471	0.742194	2	4.91158	0.911947	2	11.1796	0.968251	2	2.26893	0.990359	2	13.4238	0.857572	2	3.36846	0.756898	2	9.89197	1.03779	2	0.0751805	0	0.0005307	20.55	3.42684	3	1525.91	-0.817397	28.414	0
High	nAFHALYR	9	26	1	W5DJZ2	N-Term(iTRAQ8plex)	0	0.982094	9	4.97405	1.26248	9	21.5837	0.994492	9	21.4025	0.9781	9	19.9014	0.98685	9	20.1837	1.14673	9	17.6044	1.17967	9	31.3242	1.01541	9	4.21249	0	0.003262	20.53	1.97292	2	1295.71	-3.18556	39.9906	0
High	lkTPVNNALk	2	5	1	M0VTF2	N-Term(iTRAQ8plex); K2(iTRAQ8plex); K10(iTRAQ8plex)	0	0.960504	2	0.965705	0.644214	2	6.62065	0.949199	2	0.211808	0.856801	2	2.15796	0.798453	2	6.17238	0.788388	2	5.36804	0.707792	2	3.94512	1.03371	2	0.761873	0	0.001387	20.5	0.952302	2	2010.28	-2.72768	41.6624	1
High	tLPSHAAILcGLVk	1	12	1	K3Z3I2	N-Term(iTRAQ8plex); C10(Carbamidomethyl); K14(iTRAQ8plex)	0	1.00406	1		1.13175	1		0.969323	1		1.06473	1		0.97509	1		0.989053	1		0.927401	1		0.996764	1		0	0.000454	20.5	2.57081	3	2088.24	-3.02988	59.5746	0
High	kLLVYGSk	5	5	1	K4AAI3	N-Term(iTRAQ8plex); K1(iTRAQ8plex); K8(iTRAQ8plex)	0	1.02295	5	0.889604	0.724293	5	18.817	0.931483	5	8.22312	0.721584	5	8.9167	0.629884	5	25.619	0.728907	5	8.70928	0.647262	5	5.06054	0.980727	5	0.79233	0	0.003235	20.49	1.15638	3	1820.18	0.222592	59.7408	1
High	sVVkPLGWTTk	1	1	1	K3YG88	N-Term(iTRAQ8plex); K4(iTRAQ8plex); K11(iTRAQ8plex)	0	0.992107	1		0.896539	1		1.00262	1		1.02181	1		0.872061	1		0.865942	1		0.893545	1		1.00691	1		0	0.0001718	20.48	1.65866	2	2128.31	-6.18974	48.7779	0
High	yGVSGYPTIQWFPk	2	16	1	K3XJ75	N-Term(iTRAQ8plex); Y1(iTRAQ8plex); K14(iTRAQ8plex)	0	0.829294	2	13.479	1.47352	2	0.105554	1.30556	2	7.62378	0.739363	2	5.38823	0.835831	2	14.2916	0.923187	2	17.9588	1.2498	2	9.68877	1.14048	2	8.3057	0	0.0001628	20.48	3.50132	3	2555.44	-2.76757	67.6318	0
High	qAARPPAPTAVRPGQVPR	2	2	1	K4A4R9	N-Term(iTRAQ8plex)	0	0.920861	2	23.0008	1.27884	2	10.5436	1.22783	2	16.9385	0.740344	2	24.3673	0.98425	2	3.00333	0.916052	2	25.0014	1.14095	2	1.21248	1.05137	2	17.0361	0	0.002271	20.47	3.04946	4	2173.26	-0.981428	37.743	0
High	tcyAQASQIR	1	20	1	C4J988	N-Term(iTRAQ8plex); C2(Carbamidomethyl); Y3(iTRAQ8plex)	0	0.938703	1		1.36569	1		0.995419	1		1.03168	1		0.816938	1		1.34664	1		1.35663	1		1.05226	1		0	6.303e-05	20.44	2.51892	2	1805.97	-4.13862	53.193	0
High	yGVTGFPTLk	3	3	1	K3XJ75	N-Term(iTRAQ8plex); Y1(iTRAQ8plex); K10(iTRAQ8plex)	0	0.917005	3	10.3192	1.94035	3	19.8791	1.87193	3	26.4833	1.02999	3	14.6254	0.909942	3	3.82528	1.61497	3	4.48745	1.56136	3	22.0166	1.07068	3	7.06844	0	0.00571	20.43	2.6461	3	1995.19	-4.89184	78.9104	0
High	nHIFTSGASGTNAAVIR	3	14	1	W5HA89	N-Term(iTRAQ8plex)	0	1.06311	3	2.23078	0.766202	3	14.7343	0.997044	3	11.9915	1.02734	3	4.66918	1.12091	3	1.5839	0.996044	3	6.47493	0.950128	3	1.85786	0.946623	3	2.15887	0	2.27e-05	20.42	2.74752	3	2020.09	0.277574	39.2161	0
High	vALVNyGk	2	19	1	C5X7L1	N-Term(iTRAQ8plex); Y6(iTRAQ8plex); K8(iTRAQ8plex)	0	0.941149	2	0.221262	1.22996	2	0.757208	1.19309	2	10.0168	1.21006	2	7.1788	1.29088	2	17.9682	1.41825	2	18.3312	1.44674	2	12.8141	1.05018	2	0.168362	0	0.001297	20.4	1.97906	2	1776.11	-2.80082	45.8184	0
High	rPAFALcR	1	17	1	W5DKQ6	N-Term(iTRAQ8plex); C7(Carbamidomethyl)	0	1.09166	1		1.25132	1		1.21418	1		1.1531	1		1.14718	1		0.944108	1		0.95843	1		0.922388	1		0	0.003949	20.35	2.19387	3	1294.74	0.238824	37.644	0
High	kNALLcVQR	2	4	1	J3MLV1	N-Term(iTRAQ8plex); K1(iTRAQ8plex); C6(Carbamidomethyl)	0	0.980973	2	2.57761	0.78969	2	12.7788	0.851763	2	7.64316	0.66966	2	0.901126	0.689541	2	9.38897	0.744888	2	11.1479	0.860137	2	25.0243	1.01614	2	2.11275	0	0.003706	20.34	3.14351	3	1710.03	-0.930697	44.7608	1
High	gLQAHVGAIQk	1	2	1	J3LTB5	N-Term(iTRAQ8plex); K11(iTRAQ8plex)	0	1.04236	1		0.794807	1		1.28161	1		0.723856	1		0.69945	1		0.796353	1		0.772318	1		0.964245	1		0	1.578e-05	20.33	2.39864	2	1730.05	-3.99237	55.7995	0
High	fHWkPTcGVk	2	25	2	C5Z2J6;I1HA45	N-Term(iTRAQ8plex); K4(iTRAQ8plex); C7(Carbamidomethyl); K10(iTRAQ8plex)	0																									0	0.0002253	20.31	3.58663	2	2172.24	-3.36844	45.7261	0
High	gNFIVNPQSVyk	2	4	1	J3L5T7	N-Term(iTRAQ8plex); Y11(iTRAQ8plex); K12(iTRAQ8plex)	0	0.964741	2	2.62387	1.66891	2	20.1592	1.25155	2	7.16548	0.853796	2	9.29283	0.903863	2	21.1466	1.19425	2	7.78834	1.23565	2	8.50772	1.02992	2	2.08676	0	0.0007153	20.3	2.83663	3	2278.33	0.320247	52.7207	0
High	kLTSTMPGIk	2	1	1	C5YNQ9	N-Term(iTRAQ8plex); K1(iTRAQ8plex); K10(iTRAQ8plex)	0	1.01743	2	0.0884052	0.613412	2	10.3103	0.799519	2	6.42631	0.896914	2	7.52097	0.919147	2	7.48292	0.821816	2	5.88458	0.78912	2	4.46039	0.985412	2	0.0775009	0	0.001578	20.27	2.00443	3	1988.22	-4.74128	59.3491	1
High	gAGHEVPLHRPk	1	13	1	M0VSC0	N-Term(iTRAQ8plex); K12(iTRAQ8plex)	0	1.00633	1		0.950105	1		1.04553	1		1.02218	1		1.10775	1		1.00575	1		0.947916	1		0.994837	1		0	6.103e-05	20.26	2.8365	4	1906.12	-3.89165	27.4144	0
High	rLQDWYNPGSmGk	1	6	1	W5EPE0	N-Term(iTRAQ8plex); M11(Oxidation); K13(iTRAQ8plex)	0	1.03858	1		1.14896	1		0.957854	1		1.06046	1		1.13485	1		1.0391	1		1.23952	1		0.967454	1		0	0.0002422	20.21	2.4525	3	2176.14	-2.1306	45.6845	1
High	nTGTkPVELTSAVLSHIk	2	1	1	K4ABN5	N-Term(iTRAQ8plex); K5(iTRAQ8plex); K18(iTRAQ8plex)	0	0.860212	2	1.63239	0.820554	2	10.1821	0.827157	2	4.52083	0.967955	2	8.85338	0.83447	2	34.7079	0.883573	2	12.5271	1.00927	2	3.5607	1.11883	2	1.06561	0	0.009931	20.21	1.88082	4	2807.67	-2.22068	67.6332	0
High	rVEySLQYIHGIGR	7	9	1	I1GP28	N-Term(iTRAQ8plex); Y4(iTRAQ8plex)	0	0.991335	7	6.58401	0.659944	7	13.7376	0.760416	7	14.3088	1.18584	7	14.2105	1.07957	7	7.18975	1.03286	7	5.69987	1.02301	7	10.882	1.00757	7	5.28274	0	3.775e-06	20.11	3.59479	4	2299.31	-2.22989	52.2564	1
High	kNQNVTNPk	4	2	1	C5XLB7	N-Term(iTRAQ8plex); K1(iTRAQ8plex); K9(iTRAQ8plex)	0	1.0859	4	2.26074	0.680478	4	10.6625	0.854799	4	5.95239	0.978274	4	1.77809	0.943485	4	2.76966	1.06498	4	4.13721	0.922991	4	7.58933	0.927132	4	2.26102	0	0.005636	20.08	2.70766	3	1955.17	-3.69051	26.7647	1
High	eAIQEQLER	1	11	2	K3Z2W4;Q8S7T5	N-Term(iTRAQ8plex)	0																									0	0.003698	20.06	2.56334	2	1419.78	2.09337	44.2571	0
High	akEYAGLLk	1	1	1	K3ZXX4	N-Term(iTRAQ8plex); K2(iTRAQ8plex); K9(iTRAQ8plex)	0	1.06387	1		0.493526	1		0.816746	1		0.538003	1		0.508407	1		0.505093	1		0.504418	1		0.945983	1		0	0.001087	20.05	1.87677	2	1905.19	-1.52734	46.7952	1
High	iVTFSSSGVGSLRPGYAAYAASk	1	3	1	A2XLZ8	N-Term(iTRAQ8plex); K23(iTRAQ8plex)	0	1.12758	1		0.788614	1		0.803592	1		3.0916	1		1.87341	1		2.00404	1		2.19435	1		0.891883	1		0	0.0005303	20.04	4.09115	4	2897.58	-6.95673	66.3897	0
High	aAVLALSTAAHNkPNLIk	4	12	1	M0YC49	N-Term(iTRAQ8plex); K13(iTRAQ8plex); K18(iTRAQ8plex)	0	0.970139	4	0.763062	0.900557	4	21.9307	1.02449	4	6.03267	0.900079	4	23.1344	0.909019	4	8.97063	0.997629	4	10.5627	0.989081	4	22.4336	1.02556	4	0.6171	0	0.0008819	20.03	1.01894	4	2744.69	-1.55093	65.2329	0
High	rRPDLTLPLPQR	2	7	1	K3XJM9	N-Term(iTRAQ8plex)	0	0.951619	2	5.98604	1.07597	2	1.79341	1.12645	2	16.8873	0.908619	2	12.2975	1.11968	2	5.7293	1.06256	2	6.51534	1.14434	2	2.81666	1.04012	2	4.64894	0	0.004424	19.98	2.8506	4	1766.07	2.16644	46.1667	1
High	hPVPFFLSPR	1	11	1	K3XHW0	N-Term(iTRAQ8plex)	0	0.893135	1		1.76454	1		1.57639	1		0.932385	1		1.16589	1		1.3189	1		1.60764	1		1.09095	1		0	0.001096	19.94	3.38342	3	1500.86	-3.0181	54.6947	0
High	yVILGGGVAAGYAAR	1	8	2	C0P4M0;K3ZTF4	N-Term(iTRAQ8plex)	0																									0	0.001326	19.94	3.42651	3	1741.99	-2.19115	48.3128	0
High	vTVHHFHGNNVDLGTAcGk	2	8	1	C4J986	N-Term(iTRAQ8plex); C17(Carbamidomethyl); K19(iTRAQ8plex)	0	0.995121	2	2.83233	1.17807	2	25.4264	1.13754	2	1.1089	1.42412	2	18.6181	1.59217	2	46.5476	1.40329	2	28.8543	1.32343	2	32.8013	1.00407	2	2.38331	0	4.218e-06	19.92	3.10823	4	2671.4	-1.10761	37.8421	0
High	hFHSVQk	3	19	1	K7U6L8	N-Term(iTRAQ8plex); K7(iTRAQ8plex)	0	1.04502	3	2.35715	0.667128	3	0.602046	0.754595	3	5.56111	1.13863	3	8.39035	1.18108	3	1.986	0.637546	3	8.98382	0.604135	3	5.09786	0.961983	3	2.20784	0	0.008235	19.9	3.18398	2	1490.87	-2.03308	26.3329	0
High	kPGAPHNVR	1	3	1	I1PG53	N-Term(iTRAQ8plex); K1(iTRAQ8plex)	0	1.00269	1		1.0467	1		1.36038	1		0.955351	1		1.02992	1		0.988586	1		1.10709	1		0.997927	1		0	0.005193	19.9	3.09034	4	1583.96	-1.1018	18.9908	0
High	rLQDWYNPGSMGk	3	6	1	W5EPE0	N-Term(iTRAQ8plex); K13(iTRAQ8plex)	0	0.993466	3	2.72275	0.786306	3	5.18127	0.753981	3	0.923897	0.876115	3	5.37946	0.84066	3	3.62979	0.862067	3	2.93274	0.88832	3	3.77594	1.00576	3	2.24549	0	1.703e-05	19.89	2.9749	2	2160.15	1.43941	52.4619	1
High	lNVHVVPHTHDDVGWLk	1	7	1	K3ZH29	N-Term(iTRAQ8plex); K17(iTRAQ8plex)	0	0.988985	1		1.04645	1		0.928867	1		1.09242	1		0.943224	1		1.12228	1		1.13972	1		1.00956	1		0	0.0005724	19.89	3.7785	4	2574.45	2.06024	51.0825	0
High	wNkPSASTLVQR	1	1	1	K3YJR8	N-Term(iTRAQ8plex); K3(iTRAQ8plex)	0	0.991238	1		0.895113	1		0.869326	1		0.563322	1		0.569626	1		0.640716	1		0.597333	1		1.00765	1		0	2.545e-05	19.87	3.65839	2	1995.16	0.240822	59.7015	0
High	kNEEHVAQIk	1	4	1	K7V2S2	N-Term(iTRAQ8plex); K1(iTRAQ8plex); K10(iTRAQ8plex)	0	1.03036	1		1.14595	1		1.19338	1		1.00227	1		1.06242	1		1.18133	1		1.11702	1		0.974431	1		0	0.0002101	19.85	2.90927	3	2108.26	0.625553	31.7427	1
High	aLQQSTLkk	6	12	1	M7YRV7	N-Term(iTRAQ8plex); K8(iTRAQ8plex); K9(iTRAQ8plex)	0	1.01783	3	3.15271	0.847852	3	6.40346	1.28183	3	1.29204	0.625901	3	8.0689	0.579453	3	8.26055	0.662403	3	1.24064	0.622752	3	2.8196	0.985072	3	2.71156	0	9.73e-05	19.81	1.86221	2	1929.21	-6.89256	36.2443	1
High	hFNITLTR	1	12	1	I1IRB3	N-Term(iTRAQ8plex)	0	1.02629	1		2.56205	1		2.05546	1		0.912834	1		0.867823	1		1.28028	1		1.35706	1		0.977892	1		0	0.007847	19.8	2.95657	3	1305.75	-4.03602	43.4881	0
High	kVHSIIDk	4	2	1	K3Z3P9	N-Term(iTRAQ8plex); K1(iTRAQ8plex); K8(iTRAQ8plex)	0	1.03214	4	1.29082	0.735746	4	3.53564	1.11079	4	2.56297	0.906751	4	11.8254	0.847831	4	4.48398	0.862161	4	1.45848	0.78317	4	6.44674	0.972886	4	1.16721	0	0.002056	19.8	0.915714	3	1852.17	-2.50091	37.1533	1
High	kYTEVkPALTNMVSAAk	5	3	1	I1R806	N-Term(iTRAQ8plex); K1(iTRAQ8plex); K6(iTRAQ8plex); K17(iTRAQ8plex)	0	0.968633	5	3.87899	0.870438	5	9.65335	1.1447	5	11.6552	0.750076	5	38.4169	0.729776	5	4.67896	0.615266	5	8.11295	0.728185	5	6.43395	1.02684	5	3.18129	0	0.0009444	19.8	1.86127	4	3067.82	-1.63886	60.1143	1
High	gAVPGkPGNLLR	4	6	1	J3L9F9	N-Term(iTRAQ8plex); K6(iTRAQ8plex)	0	1.06172	4	0.927779	0.644288	4	4.3863	0.895945	4	9.76628	1.26701	4	5.44783	1.26693	4	8.62347	0.97152	4	5.202	0.918988	4	11.0485	0.947795	4	0.887412	0	0.003561	19.73	2.61034	2	1787.1	-5.78234	45.608	0
High	kTGMIASk	6	8	1	W5GI18	N-Term(iTRAQ8plex); K1(iTRAQ8plex); K8(iTRAQ8plex)	0	1.01223	6	0.576482	0.785974	6	15.0151	1.09622	6	3.25232	0.885825	6	2.51207	0.779058	6	2.45704	1.70007	6	12.2435	1.57515	6	15.0728	0.98982	6	0.500711	0	0.005121	19.72	2.66009	3	1748.08	-6.02106	52.9575	1
High	gVLcyGPPGTGk	2	12	1	M0VHE8	N-Term(iTRAQ8plex); C4(Carbamidomethyl); Y5(iTRAQ8plex); K12(iTRAQ8plex)	0	0.991103	2	2.03395	0.980175	2	1.46282	1.00539	2	9.09231	0.853856	2	6.06825	0.819659	2	6.5395	0.896315	2	0.840405	0.839372	2	6.55179	1.00762	2	1.69861	0	7.437e-05	19.72	3.64829	3	2118.2	-6.60074	43.9884	0
High	kLFYIPSFk	1	12	1	K7V2R1	N-Term(iTRAQ8plex); K1(iTRAQ8plex); K9(iTRAQ8plex)	0	0.944427	1		0.883272	1		1.34796	1		1.31296	1		1.13711	1		0.976611	1		0.949548	1		1.0474	1		0	0.003698	19.7	2.17465	3	2055.27	-3.71729	66.6947	1
High	kPFAGSSHAk	3	15	1	M0Z0X6	N-Term(iTRAQ8plex); K1(iTRAQ8plex); K10(iTRAQ8plex)	0	1.17231	3	1.08232	0.657717	3	7.8233	1.50851	3	0.275543	1.62291	3	1.81692	1.56201	3	3.28493	0.893107	3	5.31787	0.629406	3	3.49874	0.853912	3	1.25173	0	0.000104	19.69	2.92394	3	1942.16	-1.47748	31.1659	0
High	aAAkPAAk	8	2	1	J3LTR8	N-Term(iTRAQ8plex); K4(iTRAQ8plex); K8(iTRAQ8plex)	0	1.05021	8	4.15372	0.481511	8	30.343	0.847638	8	8.27019	0.494593	8	15.0504	0.472115	8	15.8731	0.589483	8	16.4993	0.54789	8	12.627	0.957573	8	3.88094	0	0.003544	19.64	0.879462	2	1640.06	-3.97525	46.4586	0
High	yVEHHIk	4	27	1	B4FAK8	N-Term(iTRAQ8plex); Y1(iTRAQ8plex); K7(iTRAQ8plex)	0	0.947383	2	4.18382	0.921847	2	0.0791912	1.29032	2	9.84276	0.941494	2	6.3404	0.956737	2	1.78747	1.0475	2	7.43482	1.02785	2	2.59228	1.04432	2	3.22221	0	0.002781	19.63	3.3049	2	1838.1	-2.44152	32.2473	0
High	vkPYLPQIcGTIk	1	17	1	W5G4I2	N-Term(iTRAQ8plex); K2(iTRAQ8plex); C9(Carbamidomethyl); K13(iTRAQ8plex)	0	1.02264	1		0.833449	1		0.930364	1		1.0582	1		1.01746	1		0.92761	1		0.915078	1		0.980992	1		0	0.0003071	19.62	2.29366	3	2429.47	-2.04379	58.8222	0
High	kGAGGSAVFVAR	2	16	1	C5XLU5	N-Term(iTRAQ8plex); K1(iTRAQ8plex)	0	1.04579	2	4.1478	1.47863	2	15.3709	1.52125	2	4.61822	1.17072	2	7.03602	1.1767	2	10.5638	1.16039	2	0.59718	1.0901	2	2.69345	0.960665	2	3.83366	0	4.734e-06	19.58	3.26992	2	1728.03	-2.51066	36.0094	1
High	aHSAVVLk	1	16	1	I1Q170	N-Term(iTRAQ8plex); K8(iTRAQ8plex)	0	0.935656	1		1.42871	1		1.21884	1		1.01553	1		1.09816	1		1.06681	1		1.2489	1		1.05484	1		0	0.003124	19.56	2.20439	2	1432.91	-2.14917	32.7002	0
High	iLESHyk	3	13	3	K7UZT6;Q6AVA8;C5WVJ1	N-Term(iTRAQ8plex); Y6(iTRAQ8plex); K7(iTRAQ8plex)	0																									0	0.005557	19.55	3.17557	2	1802.08	-5.13238	39.7695	0
High	aLcAEHNVHLVTVPASk	3	1	0		N-Term(iTRAQ8plex); C3(Carbamidomethyl); K17(iTRAQ8plex)	0																									0	1.094e-06	19.54	4.39523	3	2454.37	-0.441628	46.3218	0
High	kGVPLLGk	5	13	1	M0XGG7	N-Term(iTRAQ8plex); K1(iTRAQ8plex); K8(iTRAQ8plex)	0	1.03023	5	1.17023	0.849927	5	7.96018	1.18851	5	7.6206	1.10864	5	2.57743	1.07807	5	5.09287	1.02035	5	1.34508	1.0076	5	15.4584	0.974548	5	1.05829	0	0.00804	19.53	0.20503	4	1724.15	-0.697946	43.3883	1
High	vGLGAmPGyGIQSMLk	1	5	1	I1IKX1	N-Term(iTRAQ8plex); M6(Oxidation); Y9(iTRAQ8plex); K16(iTRAQ8plex)	0	0.886635	1		1.38144	1		1.20222	1		1.12131	1		1.043	1		1.2403	1		1.42589	1		1.09647	1		0	0.0001508	19.52	4.01568	4	2550.45	-3.22147	61.1032	0
High	hSFTAHPk	1	17	1	W5F6F6	N-Term(iTRAQ8plex); K8(iTRAQ8plex)	0	1.01745	1		0.800099	1		1.02104	1		0.91445	1		0.934776	1		0.769216	1		0.650688	1		0.985395	1		0	0.0009586	19.47	3.81363	2	1532.88	0.603649	19.7711	0
High	rGWDAQVLGEAPHk	1	15	1	M0UH90	N-Term(iTRAQ8plex); K14(iTRAQ8plex)	0	0.982481	1		1.79188	1		1.2084	1		1.32926	1		1.44857	1		1.51521	1		1.51325	1		1.01509	1		0	0.0006858	19.47	4.5881	4	2172.21	-0.754347	44.3012	1
High	tNRPPLSLR	4	11	2	C5X0Q5;I1H5N3	N-Term(iTRAQ8plex)	0																									0	0.003686	19.45	3.73759	3	1357.82	-3.2894	35.1348	0
High	tLNHLIHk	3	12	1	I1PAM3	N-Term(iTRAQ8plex); K8(iTRAQ8plex)	0	1.01744	3	0.839513	0.709792	3	23.9311	0.769935	3	20.5784	0.913092	3	6.95963	0.905647	3	6.39354	0.707346	3	21.5946	0.668981	3	12.8703	0.985403	3	0.739905	0	0.002544	19.41	2.61578	2	1583.98	-4.23409	39.4408	0
High	tTPSVVAyTk	2	20	1	M0VTF2	N-Term(iTRAQ8plex); Y8(iTRAQ8plex); K10(iTRAQ8plex)	0	0.884306	2	0.498871	0.918795	2	5.32716	0.845259	2	3.9314	0.984622	2	6.21797	0.869046	2	4.2177	0.987854	2	1.959	1.06183	2	1.9603	1.09844	2	0.341003	0	0.0006087	19.41	3.6519	2	1979.18	-4.9928	40.8208	0
High	gHyLNATAGTcEEMIkR	1	58	2	P56647;W5HGR2	N-Term(iTRAQ8plex); Y3(iTRAQ8plex); C11(Carbamidomethyl); K16(iTRAQ8plex)	0																									0	1.94e-06	19.41	4.00013	3	2863.52	-5.24539	41.9545	1
High	aHSLLLSAHNQR	1	16	1	M0V749	N-Term(iTRAQ8plex)	0	1.00655	1		1.35431	1		1.08576	1		0.973942	1		0.957774	1		1.14002	1		1.06031	1		0.994654	1		0	0.0007693	19.4	3.11551	4	1650.94	2.40455	34.2689	0
High	qcFQLLGITPVyk	1	5	1	M0WZU2	N-Term(iTRAQ8plex); C2(Carbamidomethyl); Y12(iTRAQ8plex); K13(iTRAQ8plex)	0	0.984473	1		0.869346	1		0.841168	1		0.927743	1		0.869122	1		1.00631	1		1.00015	1		1.01339	1		0	7.233e-05	19.4	3.86411	3	2479.43	-8.23542	65.433	0
High	yHVmQAAk	2	20	1	M0WQZ7	N-Term(iTRAQ8plex); Y1(iTRAQ8plex); M4(Oxidation); K8(iTRAQ8plex)	0	1.04538	2	9.7415	0.728134	2	6.20219	0.931293	2	7.75896	1.0471	2	12.3154	0.932378	2	10.618	0.843206	2	1.59762	0.861679	2	10.3664	0.958006	2	9.02345	0	0.006688	19.38	3.54052	4	1876.09	-1.29442	30.9096	0
High	gQGQHQTyALGIk	1	5	1	C5WVE6	N-Term(iTRAQ8plex); Y8(iTRAQ8plex); K13(iTRAQ8plex)	0	0.973156	1		1.00934	1		1.37344	1		1.27539	1		1.13967	1		1.30916	1		1.19325	1		1.023	1		0	1.837e-05	19.33	3.94032	3	2313.33	-4.03672	37.2682	0
High	aVVAHVWR	2	4	1	K3YQF1	N-Term(iTRAQ8plex)	0	0.986275	2	6.7529	3.55094	2	30.6928	0.991155	2	12.089	0.918474	2	5.68641	0.903113	2	6.97112	0.720114	2	2.16848	0.684191	2	11.8283	1.01028	2	5.59604	0	0.007015	19.32	4.23593	3	1241.74	-2.05012	41.6902	0
High	aLHTNLNAR	2	2	1	I1IS70	N-Term(iTRAQ8plex)	0	1.0934	2	0.503113	1.67022	2	18.1853	1.11569	2	11.6672	1.0421	2	45.0829	1.06685	2	33.779	1.15817	2	13.8686	1.11465	2	26.0327	0.9209	2	0.507193	0	0.0008184	19.32	3.40383	2	1313.75	-3.77035	28.9138	0
High	tAAVLPHILPk	1	5	1	K7UFW8	N-Term(iTRAQ8plex); K11(iTRAQ8plex)	0	0.938794	1		1.83007	1		1.25056	1		1.12236	1		1.08775	1		1.28905	1		1.41534	1		1.05218	1		0	0.00282	19.31	0.968233	3	1768.13	-1.90083	56.1013	0
High	kAGVTHILk	1	12	1	M0UMA8	N-Term(iTRAQ8plex); K1(iTRAQ8plex); K9(iTRAQ8plex)	0	1.03139	1		0.720153	1		0.922613	1		0.982869	1		1.01602	1		0.820286	1		0.76507	1		0.973563	1		0	0.004952	19.29	0.808427	3	1879.22	-5.12169	39.4425	1
High	gMAyLHNEPNVVIHR	1	4	1	C5X381	N-Term(iTRAQ8plex); Y4(iTRAQ8plex)	0	1.00171	1		1.1526	1		1.02419	1		0.932628	1		1.02263	1		0.937518	1		1.01083	1		0.998762	1		0	1.761e-05	19.29	4.10219	3	2358.29	-2.59049	46.8657	0
High	sLGAAVIyNR	4	2	1	K3Y9E8	N-Term(iTRAQ8plex); Y8(iTRAQ8plex)	0	0.891105	4	2.67321	0.954577	4	6.08941	0.738847	4	1.69486	0.780979	4	6.73155	0.662564	4	9.28292	0.84424	4	4.22159	1.01931	4	6.82335	1.09259	4	1.87297	0	4.461e-05	19.27	3.25928	3	1672	-2.60021	59.5456	0
High	aQGVFHVDMIMLAHNPGGk	1	4	1	I1I1F5	N-Term(iTRAQ8plex); K19(iTRAQ8plex)	0	0.990918	1		2.05409	1		1.06692	1		1.18647	1		1.64411	1		1.63742	1		1.69175	1		1.00792	1		0	0.003389	19.27	4.43049	4	2630.41	-0.634944	64.3927	0
High	hGWNYVVR	2	2	1	C5XD18	N-Term(iTRAQ8plex)	0	1.08227	2	2.58992	1.13061	2	5.42208	0.951043	2	15.5119	1.17602	2	5.51915	1.22681	2	7.87818	1.10933	2	6.95076	1.17381	2	4.38325	0.930078	2	2.55884	0	0.009329	19.25	2.53626	3	1334.73	-1.27729	38.5768	0
High	aTGVNPyPHk	2	3	1	I1PD37	N-Term(iTRAQ8plex); Y7(iTRAQ8plex); K10(iTRAQ8plex)	0	1.00834	2	1.84138	0.959157	2	14.6681	1.24412	2	12.1728	1.06511	2	4.99517	1.08574	2	3.38315	1.16346	2	12.0003	1.03398	2	4.75797	0.99301	2	1.58756	0	0.002258	19.25	4.11222	2	1996.17	-4.42269	34.8429	0
High	ikNPNYQGk	7	9	1	K4APL6	N-Term(iTRAQ8plex); K2(iTRAQ8plex); K9(iTRAQ8plex)	0	1.02244	7	4.11857	0.915595	7	6.13555	1.24914	7	12.727	0.90426	7	4.40561	0.823337	7	7.33532	0.877768	7	12.0663	0.821384	7	6.35723	0.981155	7	3.55073	0	0.001285	19.24	3.04898	2	1974.18	-2.69143	52.0882	1
High	dTDILAAFR	1	43	4	P56647;W5HGR2;Q0IPF7;M8A2T1	N-Term(iTRAQ8plex)	0																									0	0.00245	19.22	2.3498	2	1325.73	-2.17921	65.4667	0
High	sARPPGRPFGSGPPGDRPR	1	2	1	K3YAA4	N-Term(iTRAQ8plex)	0	1.04524	1		1.56167	1		1.37775	1		2.08351	1		2.08406	1		1.98694	1		2.32396	1		0.9618	1		0	0.007428	19.21	3.80121	5	2265.22	-2.29423	28.6301	0
High	qIyPPINVLPSLSR	6	25	1	K7UFW5	N-Term(iTRAQ8plex); Y3(iTRAQ8plex)	0	0.913432	6	6.98235	0.994365	6	9.35483	0.978873	6	4.51776	0.866339	6	21.1779	0.710901	6	14.3317	0.977216	6	8.44376	1.19558	6	4.55715	1.07371	6	4.84079	0	9.328e-05	19.2	3.29781	3	2205.32	-2.52487	67.23	0
High	rLASHLELHk	1	38	1	Q0IPF7	N-Term(iTRAQ8plex); K10(iTRAQ8plex)	0	1.02949	1		1.26696	1		0.934072	1		0.939527	1		0.799178	1		0.936735	1		1.02218	1		0.975175	1		0	0.006082	19.16	2.92002	3	1812.1	-1.05124	40.5138	1
High	aIkFEFEPVDTIDk	2	8	1	W5HGR2	N-Term(iTRAQ8plex); K3(iTRAQ8plex); K14(iTRAQ8plex)	0	0.972084	2	4.91286	0.506835	2	39.9178	0.711236	2	0.937051	0.865581	2	13.7672	0.897698	2	7.18565	0.758918	2	10.0969	0.77384	2	8.43536	1.0231	2	3.96278	0	0.007643	19.15	4.35881	4	2564.47	-2.63115	64.1217	1
High	gTVSPPLPVPGNIPRPPYVGTk	4	3	1	C5YFM5	N-Term(iTRAQ8plex); K22(iTRAQ8plex)	0	1.01035	4	4.52291	0.809763	4	9.68981	0.942079	4	6.44048	0.796967	4	16.202	0.848544	4	13.9227	0.701369	4	22.36	0.661	4	12.8333	0.990839	4	3.94194	0	9.347e-07	19.15	3.5543	3	2851.66	-2.37256	64.0488	0
High	hGLHNPLk	6	6	1	K3Z6F9	N-Term(iTRAQ8plex); K8(iTRAQ8plex)	0	1.00319	6	1.91124	1.18469	6	9.92116	1.26907	6	7.05416	1.14755	6	6.0123	1.05932	6	4.98427	1.18359	6	5.07232	1.15411	6	8.67324	0.997449	6	1.63855	0	0.0009012	19.12	3.47424	2	1523.92	-1.58759	32.9115	0
High	kYAEVkPALTNMVSAAk	1	1	1	I1GPV3	N-Term(iTRAQ8plex); K1(iTRAQ8plex); K6(iTRAQ8plex); K17(iTRAQ8plex)	0	1.05776	1		1.00477	1		0.529543	1		8.15745	1		7.78703	1		7.41821	1		5.91249	1		0.95117	1		0	4.703e-06	19.11	2.58806	4	3037.8	-6.61747	58.7148	1
High	gVAMNPVEHPHGGGNHQHIGHASTVR	1	10	1	C5X4C8	N-Term(iTRAQ8plex)	0	0.9805	1		0.875439	1		0.840037	1		0.884455	1		0.810862	1		0.76258	1		0.796587	1		1.01677	1		0	0.0002476	19.1	2.28092	5	3000.49	-3.40059	23.4554	0
High	kLScSYPGIk	4	4	1	K3Y7U6	N-Term(iTRAQ8plex); K1(iTRAQ8plex); C4(Carbamidomethyl); K10(iTRAQ8plex)	0	0.992812	4	1.83681	0.600556	4	9.91714	0.811036	4	8.37297	0.97031	4	8.98413	0.919664	4	7.1274	0.924502	4	4.72122	0.926886	4	2.81945	1.00626	4	1.52757	0	1.388e-05	19.08	4.2152	3	2065.22	-2.95441	42.5164	1
High	kSLTTVQGLk	1	33	2	B4FLV6;A6MZM2	N-Term(iTRAQ8plex); K1(iTRAQ8plex); K10(iTRAQ8plex)	0																									0	2.606e-05	19.07	1.35462	3	1987.26	-1.9681	58.7888	1
High	fGTIkPGGVQVR	2	4	1	K7VYU4	N-Term(iTRAQ8plex); K5(iTRAQ8plex)	0	0.964015	2	3.17539	1.71166	2	9.75502	1.40915	2	8.17259	0.940361	2	8.57843	1.00325	2	5.44544	1.23669	2	0.281647	1.26046	2	5.63778	1.03043	2	2.52218	0	0.00273	19.04	3.19954	2	1867.13	-3.35819	60.5553	0
High	vHAcVGGTSVR	3	20	1	M0X5Z0	N-Term(iTRAQ8plex); C4(Carbamidomethyl)	0	1.08578	3	0.944873	1.01972	3	15.852	1.0899	3	16.8086	0.86221	3	0.103532	0.807376	3	9.10077	0.906577	3	15.9408	0.877739	3	14.153	0.927376	3	0.945302	0	0.002025	19.03	2.17733	3	1446.78	-2.22278	25.7288	0
High	lLHVVyR	1	19	1	W5FPY8	N-Term(iTRAQ8plex); Y6(iTRAQ8plex)	0	0.912152	1		0.812914	1		0.777711	1		0.77396	1		0.776462	1		0.859935	1		0.866248	1		1.0748	1		0	0.006486	19	3.47526	3	1507.95	-2.83926	47.5863	0
High	kNSAAVTk	19	5	1	K7W895	N-Term(iTRAQ8plex); K1(iTRAQ8plex); K8(iTRAQ8plex)	0	1.00638	19	3.48308	0.498507	19	11.3411	0.738846	19	5.82394	0.494096	19	16.6278	0.43886	19	22.5021	0.550925	19	10.1188	0.522317	19	7.5241	0.994795	19	3.05832	0	0.0008088	19	2.68906	3	1731.09	-1.59576	47.3285	1
High	qVHPDIGISSk	2	155	1	B4FCM8	N-Term(iTRAQ8plex); K11(iTRAQ8plex)	0	1.00462	2	0.0854589	1.10152	2	26.9128	1.03856	2	23.6546	1.05606	2	35.7128	1.4415	2	22.3274	1.2874	2	26.9355	1.50076	2	15.0962	0.99629	2	0.0731669	0	0.002087	18.95	4.18855	3	1789.04	-4.23684	38.4324	0
High	gkVTITAk	3	5	1	C5X7Q2	N-Term(iTRAQ8plex); K2(iTRAQ8plex); K8(iTRAQ8plex)	0	1.03403	3	2.72035	0.742774	3	0.143253	1.09822	3	6.35617	0.765051	3	2.79112	0.773967	3	5.11748	0.746176	3	0.902589	0.691207	3	1.10671	0.97132	3	2.41656	0	0.009322	18.94	1.65426	3	1730.12	-4.49077	52.8426	1
High	kVYVLPk	5	19	1	W5AR97	N-Term(iTRAQ8plex); K1(iTRAQ8plex); K7(iTRAQ8plex)	0	1.00579	5	2.61746	1.10662	5	24.2035	1.37304	5	5.75149	1.38677	5	12.8829	1.28161	5	15.0565	1.28656	5	15.2833	1.21208	5	12.9015	0.995298	5	2.20947	0	0.008753	18.94	0.557166	3	1759.16	-2.18555	44.7256	1
High	nQQHPAGR	3	3	1	K3Y821	N-Term(iTRAQ8plex)	0	0.975228	3	9.385	1.99062	3	17.8894	1.12673	3	3.23272	1.03026	3	25.8194	1.00549	3	24.3736	1.37499	3	61.0548	1.16776	3	32.1293	1.02124	3	7.22685	0	0.006424	18.92	1.89913	2	1211.65	-3.3004	9.45762	0
High	sFAVPGNHLGQR	1	6	1	K3Z6F9	N-Term(iTRAQ8plex)	0	1.02783	1		1.03752	1		1.00905	1		0.91436	1		0.977782	1		1.05846	1		1.0059	1		0.976578	1		0	0.003865	18.92	3.31739	3	1586.87	-0.342224	56.0265	0
High	kVVGIIk	12	11	1	W5EVF4	N-Term(iTRAQ8plex); K1(iTRAQ8plex); K7(iTRAQ8plex)	0	1.01424	6	1.78249	0.574154	6	22.329	0.873623	6	7.96134	1.12605	6	5.031	1.13108	6	1.04936	0.860642	6	4.03289	0.767509	6	1.33476	0.988106	6	1.55282	0	0.005731	18.92	0.477027	3	1669.15	-3.11332	60.2486	1
High	kGGMIVLPAGmYHR	2	20	1	K4AGJ8	N-Term(iTRAQ8plex); K1(iTRAQ8plex); M11(Oxidation)	0	1.03646	2	0.375337	1.9578	2	28.3116	1.5851	2	1.68284	1.26518	2	1.2208	1.22378	2	1.01215	1.27735	2	1.58855	1.26529	2	18.6489	0.969248	2	0.340785	0	0.00236	18.92	4.78309	3	2154.2	-4.75954	45.6778	1
High	aNPPQLHSNLLyIQR	2	10	1	W5E2K1	N-Term(iTRAQ8plex); Y12(iTRAQ8plex)	0	0.960895	2	2.75503	1.19281	2	2.76926	0.961249	2	1.24036	1.02631	2	2.51417	0.961347	2	0.411296	1.1698	2	8.07054	1.03752	2	9.10081	1.03316	2	2.17547	0	1.608e-05	18.88	4.53227	3	2372.35	-5.02635	51.7499	0
High	yAHTHFPSVk	5	10	1	M7Z469	N-Term(iTRAQ8plex); Y1(iTRAQ8plex); K10(iTRAQ8plex)	0	1.02059	5	0.438436	0.781381	5	16.6635	1.04691	5	2.55699	0.894605	5	3.23053	0.888278	5	5.39315	0.829452	5	15.5801	0.759162	5	17.1824	0.982729	5	0.387681	0	4.507e-05	18.87	4.42208	2	2099.21	-2.49716	37.719	0
High	gISSSAIPyk	4	17	2	K7TTY3;K3YJR7	N-Term(iTRAQ8plex); Y9(iTRAQ8plex); K10(iTRAQ8plex)	0																									0	0.001541	18.86	3.78999	3	1935.16	-3.83833	43.9525	0
High	rTPPPITSVGTLSk	2	2	1	K3XIR6	N-Term(iTRAQ8plex); K14(iTRAQ8plex)	0	0.974976	2	5.3571	1.27575	2	16.2069	1.20228	2	1.94592	0.959554	2	8.66204	0.971261	2	11.1971	0.821074	2	16.9187	0.964349	2	4.87429	1.02048	2	4.34497	0	7.594e-06	18.86	3.58522	3	2062.24	-2.52068	59.3518	1
High	kIcTAPQLVSk	1	4	1	I1H0S5	N-Term(iTRAQ8plex); K1(iTRAQ8plex); C3(Carbamidomethyl); K11(iTRAQ8plex)	0	1.00148	1		0.970226	1		1.04899	1		0.972588	1		0.986014	1		0.956614	1		1.02323	1		0.998954	1		0	0.004956	18.81	3.19994	3	2157.3	-7.10475	43.2894	1
High	hNTPGQLELR	2	2	1	P25461	N-Term(iTRAQ8plex)	0	1.05567	2	4.18569	0.79739	2	4.67222	0.934683	2	1.11414	1.13481	2	13.6841	1.23526	2	6.98584	0.870162	2	4.17056	0.833841	2	3.44249	0.952254	2	3.93974	0	0.007049	18.8	2.80855	2	1468.81	-2.55653	28.752	0
High	aAASGkPk	7	5	1	P93631	N-Term(iTRAQ8plex); K6(iTRAQ8plex); K8(iTRAQ8plex)	0	1.02796	7	1.11686	0.411274	7	6.84758	0.778818	7	1.76696	0.783411	7	10.5041	0.755728	7	6.96551	0.665892	7	4.13952	0.633173	7	8.03167	0.976472	7	0.991214	0	0.001318	18.8	1.68275	2	1642.04	-3.38301	43.6474	0
High	gyVASNSk	4	27	1	C4JA47	N-Term(iTRAQ8plex); Y2(iTRAQ8plex); K8(iTRAQ8plex)	0	0.930539	4	2.76148	1.07941	4	4.90566	1.32088	4	3.54079	1.36063	4	3.28969	1.27017	4	5.28678	1.41331	4	4.28859	1.33638	4	5.66265	1.05911	4	2.08951	0	0.00212	18.77	4.39235	2	1738.02	-3.46492	50.1069	0
High	fYYPPVAAVTVSyPk	2	9	1	C5XHZ0	N-Term(iTRAQ8plex); Y13(iTRAQ8plex); K15(iTRAQ8plex)	0	0.972839	2	1.54856	0.817619	2	31.2817	0.667974	2	4.36838	1.12067	2	4.99533	1.0694	2	1.3578	0.872146	2	10.1293	0.922998	2	5.20864	1.02319	2	1.25011	0	0.0001077	18.71	4.37876	4	2614.51	0.369749	65.4261	0
High	kSAGSQLQYSAAk	1	1	1	K4AAH5	N-Term(iTRAQ8plex); K1(iTRAQ8plex); K13(iTRAQ8plex)	0	1.00741	1		0.890637	1		1.0174	1		0.834428	1		0.774264	1		0.81209	1		0.757559	1		0.99392	1		0	4.195e-05	18.69	4.65519	3	2251.3	-5.65526	53.8443	1
High	aALAHPYFNR	3	4	1	J3M9E7	N-Term(iTRAQ8plex)	0	1.00275	3	2.42696	1.04302	3	23.4027	0.786155	3	10.0188	1.09803	3	1.75428	1.12727	3	2.84005	0.990123	3	18.9217	1.05289	3	1.31847	0.997873	3	2.10254	0	0.002501	18.67	3.85557	3	1463.8	-1.33862	46.1551	0
High	kSGAGNIFIk	6	1	1	K3ZRC0	N-Term(iTRAQ8plex); K1(iTRAQ8plex); K10(iTRAQ8plex)	0	1.01127	6	1.98447	0.984863	6	12.5085	1.25657	6	2.98173	1.03217	6	1.8127	0.989733	6	10.1307	1.17756	6	3.56162	1.13868	6	5.10477	0.990585	6	1.73256	0	7.044e-05	18.65	2.83902	2	1947.21	-5.17225	58.641	1
High	kGLVANLPAEkPPk	3	1	1	C5XEJ6	N-Term(iTRAQ8plex); K1(iTRAQ8plex); K11(iTRAQ8plex); K14(iTRAQ8plex)	0	0.983499	3	1.58414	0.854315	3	16.5201	1.17746	3	31.9574	1.12067	3	13.1078	1.08974	3	3.16648	1.17434	3	8.98996	1.07941	3	6.10532	1.01422	3	1.29169	0	7.32e-06	18.62	0.812059	4	2678.69	-3.63194	46.3358	1
High	kGAIQFFmk	4	17	2	C5XS48;I1IC17	N-Term(iTRAQ8plex); K1(iTRAQ8plex); M8(Oxidation); K9(iTRAQ8plex)	0																									0	0.001671	18.58	3.99108	3	1998.19	-5.03771	52.5253	1
High	rANLPGAENLVVQR	1	18	1	J3N5C5	N-Term(iTRAQ8plex)	0	1.02342	1		2.90612	1		1.21838	1		1.11139	1		0.982322	1		1.19121	1		1.09722	1		0.98033	1		0	5.263e-06	18.57	5.03441	3	1841.06	-3.07727	43.6839	1
High	yLTASAMFR	2	84	1	W5A5L1	N-Term(iTRAQ8plex)	0	0.982535	2	1.67401	0.741387	2	3.2029	0.730144	2	17.9789	1.0906	2	4.63706	1.18829	2	2.20227	0.803936	2	10.9492	0.820058	2	19.0891	1.01494	2	1.37594	0	0.007305	18.55	2.68731	3	1363.73	-2.52068	48.5216	0
High	iSTkPALGk	1	1	1	K3XDY6	N-Term(iTRAQ8plex); K4(iTRAQ8plex); K9(iTRAQ8plex)	0	0.951615	1		0.854404	1		1.15423	1		0.845009	1		0.795033	1		0.959965	1		0.85602	1		1.04129	1		0	0.001801	18.55	1.84949	2	1827.18	-2.36034	55.4211	0
High	lQILQIHTNk	1	6	1	K7U6T8	N-Term(iTRAQ8plex); K10(iTRAQ8plex)	0	0.943823	1		1.49115	1		1.32561	1		1.00679	1		1.04561	1		1.41948	1		1.44021	1		1.04791	1		0	0.0008251	18.54	3.0357	3	1816.13	-0.0293697	56.5238	0
High	vPTLAIHLNR	1	2	1	C5XJB3	N-Term(iTRAQ8plex)	0	1.01664	1		0.687009	1		0.701558	1		1.08424	1		1.10386	1		0.91367	1		0.752725	1		0.986083	1		0	0.0004214	18.51	3.75223	3	1437.88	-4.57658	51.0515	0
High	nkPGMASVk	2	6	1	J3LKV9	N-Term(iTRAQ8plex); K2(iTRAQ8plex); K9(iTRAQ8plex)	0	0.967384	2	1.58888	0.601272	2	1.36079	0.795474	2	0.0480954	0.808058	2	2.11127	0.739909	2	4.2562	0.79904	2	0.543623	0.742988	2	3.09517	1.02782	2	1.26972	0	0.0003369	18.51	3.89457	2	1844.11	-4.58649	33.4245	0
High	hGSLGFLPR	3	15	1	I1IN75	N-Term(iTRAQ8plex)	0	1.0249	3	0.114946	0.992441	3	12.5279	1.19271	3	0.354184	1.46555	3	27.1682	1.50591	3	24.3904	1.16693	3	0.778218	1.03367	3	13.3521	0.979069	3	0.102091	0	0.009711	18.49	3.82052	3	1287.75	-0.0944746	44.6375	0
High	gTVFLQcAGcQVyHk	1	11	1	W4ZV28	N-Term(iTRAQ8plex); C7(Carbamidomethyl); C10(Carbamidomethyl); Y13(iTRAQ8plex); K15(iTRAQ8plex)	0	1.03531	1		0.834469	1		0.813304	1		0.608629	1		0.713363	1		0.707658	1		0.624911	1		0.970233	1		0	0.008843	18.49	5.18888	4	2680.45	-0.54027	54.2282	0
High	sNymSAGQISVPIVFR	1	14	1	W5HEE6	N-Term(iTRAQ8plex); Y3(iTRAQ8plex); M4(Oxidation)	0	0.934739	1		1.35318	1		1.05286	1		1.00535	1		0.928004	1		1.3666	1		1.39758	1		1.05562	1		0	0.0001157	18.47	4.9241	3	2393.3	-3.83046	60.8433	0
High	aVVyALSPFQQk	3	6	1	B4FET5	N-Term(iTRAQ8plex); Y4(iTRAQ8plex); K12(iTRAQ8plex)	0	0.95101	3	3.27501	0.953443	3	11.1375	0.946218	3	0.467213	0.913918	3	8.67903	0.903404	3	0.137298	0.948741	3	11.7157	1.03344	3	2.64009	1.04181	3	2.48924	0	1.374e-06	18.46	3.97673	3	2263.35	-5.2767	61.8127	0
High	kATLPQPSTSAR	1	2	1	K4A5W1	N-Term(iTRAQ8plex); K1(iTRAQ8plex)	0	1.01701	1		1.10086	1		1.05228	1		0.971875	1		1.01877	1		0.976103	1		1.05596	1		0.985768	1		0	0.0008029	18.43	4.595	3	1865.1	-2.00792	52.5397	1
High	gALGGSGLkk	8	10	1	K3Y1L0	N-Term(iTRAQ8plex); K9(iTRAQ8plex); K10(iTRAQ8plex)	0	1.02516	4	1.72319	0.610932	4	8.3484	0.830971	4	4.01369	0.616905	4	11.6633	0.6181	4	5.51734	0.645183	4	11.0638	0.613615	4	2.90347	0.978849	4	1.56268	0	0.004602	18.41	2.75732	2	1800.15	-0.548626	35.0015	1
High	kSGVVFAVk	1	14	1	K3YIC2	N-Term(iTRAQ8plex); K1(iTRAQ8plex); K9(iTRAQ8plex)	0	0.979874	1		0.810915	1		0.858097	1		1.13505	1		1.00728	1		1.29794	1		1.26615	1		1.0173	1		0	0.0001153	18.39	1.73997	3	1847.17	-7.67494	59.2184	1
High	rPSPSPSSSSVPPPk	1	1	1	C5Y7H4	N-Term(iTRAQ8plex); K15(iTRAQ8plex)	0	1.02971	1		1.45063	1		1.02245	1		0.875742	1		0.797012	1		0.889073	1		0.828899	1		0.974986	1		0	0.001641	18.38	5.0577	3	2115.2	-0.31452	50.5234	0
High	vGLkNPNRPIASFIFAGPTGVGk	2	5	1	Q2QVG9	N-Term(iTRAQ8plex); K4(iTRAQ8plex); K23(iTRAQ8plex)	0	1.08768	2	5.33826	0.661099	2	31.8169	0.841967	2	23.1287	0.994055	2	18.68	0.796687	2	2.84197	0.583427	2	12.1814	0.820662	2	15.7535	0.92457	2	5.33216	0	0.0003243	18.37	2.51503	4	3252.92	-4.92707	67.9723	1
High	iNNPHYLyR	1	24	1	K7UKF0	N-Term(iTRAQ8plex); Y8(iTRAQ8plex)	0	0.986172	1		1.14375	1		1.19505	1		1.19609	1		1.11762	1		1.32037	1		1.39672	1		1.01195	1		0	0.0003837	18.36	4.78856	2	1798.01	-7.38968	40.3568	0
High	yQLNLGTANSGGLVR	1	1	1	K3YRY5	N-Term(iTRAQ8plex); Y1(iTRAQ8plex)	0	0.982316	1		1.33162	1		0.809969	1		0.848066	1		1.02189	1		1.13386	1		0.978282	1		1.01523	1		0	0.0003679	18.35	5.20901	3	2171.23	-4.28176	66.2706	0
High	lASHLELHk	2	40	1	Q0IPF7	N-Term(iTRAQ8plex); K9(iTRAQ8plex)	0	1.03292	2	3.13601	0.968503	2	0.0718528	0.941314	2	12.0891	1.16324	2	5.2834	1.09368	2	0.812268	1.05897	2	1.68877	1.03101	2	5.90052	0.971889	2	2.82979	0	0.001374	18.33	4.4178	3	1655.99	-8.53099	43.3043	0
High	kPSSGGYGGGR	1	4	1	C5WTP0	N-Term(iTRAQ8plex); K1(iTRAQ8plex)	0	0.99559	1		1.25189	1		1.51937	1		0.844932	1		0.769203	1		0.927568	1		0.993152	1		1.00396	1		0	0.003967	18.29	4.33785	3	1630.91	-3.4852	25.0292	0
High	qPASFcGVVGLkPTYGR	2	11	1	M0WMH8	N-Term(iTRAQ8plex); C6(Carbamidomethyl); K12(iTRAQ8plex)	0	0.99467	2	3.41301	0.817558	2	13.8902	0.714283	2	19.2172	2.01709	2	9.41071	1.93138	2	7.895	1.36263	2	16.0449	1.43704	2	19.8927	1.00433	2	2.86985	0	9.835e-06	18.29	5.44825	3	2445.35	-1.0273	54.5069	0
High	vLSAPVAkPWPNkPPk	1	2	1	B4G0F3	N-Term(iTRAQ8plex); K8(iTRAQ8plex); K13(iTRAQ8plex); K16(iTRAQ8plex)	0	0.938228	1		0.589324	1		0.967666	1		0.689539	1		0.794229	1		0.741526	1		0.877952	1		1.05266	1		0	0.006435	18.25	1.1147	3	2945.82	-6.93205	53.5796	0
High	iVGFHVIPSSIk	1	12	1	W5HA10	N-Term(iTRAQ8plex); K12(iTRAQ8plex)	0	1.11501	1		2.24444	1		0.826631	1		0.935792	1		0.944279	1		0.932513	1		0.857571	1		0.902562	1		0	7.644e-05	18.23	3.47677	3	1905.17	-6.09511	62.2556	0
High	wSHGLPAR	2	9	1	K7W0K8	N-Term(iTRAQ8plex)	0	1.00136	2	4.1879	1.17679	2	10.4984	1.08985	2	11.5432	0.910826	2	25.945	0.946141	2	32.9789	1.05148	2	3.91696	1.00779	2	17.8137	0.998426	2	3.56597	0	0.007958	18.21	2.80422	3	1227.69	-0.749987	53.8251	0
High	qSIVVRPPPSLR	3	5	1	C5XYD9	N-Term(iTRAQ8plex)	0	0.997847	3	0.532568	0.912008	3	3.94013	0.897818	3	4.06479	1.19013	3	6.9972	1.12706	3	5.09835	1.13126	3	0.075755	1.16398	3	6.26762	1.00204	3	0.448806	0	0.0001661	18.21	4.33091	3	1653.01	-1.79995	58.8396	0
High	vVVAyGGAPITQQLR	1	10	1	W5EC27	N-Term(iTRAQ8plex); Y5(iTRAQ8plex)	0	0.844124	1		1.077	1		0.947561	1		0.946512	1		0.901161	1		1.00105	1		0.969597	1		1.13256	1		0	0.0003079	18.21	4.08326	4	2180.3	-1.24234	54.8945	0
High	hISNTWLWDR	1	15	1	C5XSS8	N-Term(iTRAQ8plex)	0	0.985104	1		0.786883	1		0.937308	1		0.841158	1		1.09347	1		0.853979	1		0.895566	1		1.01286	1		0	0.006185	18.2	2.89696	3	1631.86	-0.82839	45.0003	0
High	kNFPLLTTk	2	11	1	M0YHZ1	N-Term(iTRAQ8plex); K1(iTRAQ8plex); K9(iTRAQ8plex)	0	0.988846	2	0.301679	1.23721	2	4.78333	1.27469	2	12.5204	1.16797	2	14.1161	1.1579	2	2.74646	1.18545	2	5.33071	1.18107	2	10.0287	1.00968	2	0.250861	0	0.0004969	18.2	2.0365	3	1974.25	-2.64978	64.7933	1
High	tGAGSLLkPLNSEyGk	4	7	1	A1EA37	N-Term(iTRAQ8plex); K8(iTRAQ8plex); Y14(iTRAQ8plex); K16(iTRAQ8plex)	0	0.914945	4	2.96225	0.503022	4	37.0978	0.569826	4	31.5407	0.706833	4	23.6103	0.649054	4	29.914	0.802488	4	16.22	0.855805	4	24.6802	1.07227	4	2.12908	0	3.936e-07	18.2	3.60303	3	2851.68	-4.13014	50.2665	0
High	tcYAQASQIR	4	20	1	C4J988	N-Term(iTRAQ8plex); C2(Carbamidomethyl)	0	1.01268	4	2.86101	0.94767	4	10.9061	1.10005	4	3.34699	1.27867	4	7.06149	1.33206	4	4.13582	1.17556	4	7.30028	1.12594	4	8.41537	0.989223	4	2.49995	0	0.0002146	18.18	1.70453	2	1501.77	-2.83843	31.2266	0
High	gyYGNSIFPVk	2	5	1	C5XM19	N-Term(iTRAQ8plex); Y2(iTRAQ8plex); K11(iTRAQ8plex)	0	0.842755	1		1.41764	1		1.62748	1		0.956057	1		0.853638	1		1.19664	1		1.15854	1		1.13372	1		0	0.001354	18.17	5.45458	3	2157.24	-3.53982	78.0878	0
High	kPAPPPPPGTILER	1	2	1	I1PP85	N-Term(iTRAQ8plex); K1(iTRAQ8plex)	0	1.21186	1		0.850875	1		0.771697	1		1.03047	1		1.06447	1		0.881897	1		1.19167	1		0.820328	1		0	0.0002255	18.16	4.44674	3	2078.25	-3.82147	41.7821	0
High	kILATGIk	2	2	1	C5WVY7	N-Term(iTRAQ8plex); K1(iTRAQ8plex); K8(iTRAQ8plex)	0	1.01089	2	1.5079	0.737019	2	0.367097	1.11053	2	2.85402	0.843818	2	3.65129	0.792823	2	3.21442	0.907625	2	0.561338	0.835939	2	3.90444	0.990882	2	1.30615	0	0.006196	18.15	0.944681	2	1756.18	1.08781	43.4952	1
High	ayAVGASFk	2	8	1	M0Y485	N-Term(iTRAQ8plex); Y2(iTRAQ8plex); K9(iTRAQ8plex)	0	0.948228	2	1.38181	0.748819	2	32.0054	0.841127	2	10.4873	0.780297	2	15.4774	0.702285	2	10.5482	0.881864	2	25.9798	0.888109	2	23.749	1.04411	2	1.0655	0	0.0001309	18.13	4.35682	2	1826.09	-0.663895	44.1716	0
High	lLLYGLyk	2	22	1	K7U0L1	N-Term(iTRAQ8plex); Y7(iTRAQ8plex); K8(iTRAQ8plex)	0	0.966887	1		0.839875	1		0.940824	1		0.925859	1		0.974592	1		1.02498	1		1.09586	1		1.02833	1		0	0.0005367	18.11	1.55916	2	1895.21	-3.59475	65.7021	0
High	gYIPLTTyLR	3	15	1	C0P2E2	N-Term(iTRAQ8plex); Y8(iTRAQ8plex)	0	0.964933	3	2.84587	0.913357	3	2.63117	1.06602	3	1.76677	1.16698	3	6.23119	1.03898	3	0.409065	1.01383	3	7.42419	1.07609	3	5.07878	1.02999	3	2.22518	0	0.0005103	18.09	4.22405	3	1805.07	-2.58818	105.321	0
High	iAFVQYPQNyNNMTk	1	3	1	K3ZSH4	N-Term(iTRAQ8plex); Y10(iTRAQ8plex); K15(iTRAQ8plex)	0	0.893177	1		1.1318	1		0.922309	1		0.767743	1		0.879276	1		0.99259	1		1.15558	1		1.09091	1		0	0.001384	18.07	5.97075	4	2743.49	-4.38758	58.3834	0
High	rGPPPPAYGGyGQPPPPDPYGR	1	1	1	C5XF22	N-Term(iTRAQ8plex); Y11(iTRAQ8plex)	0	0.788582	1		0.763843	1		0.812594	1		0.856223	1		0.782948	1		0.975818	1		0.957536	1		1.17972	1		0	0.009333	18.06	5.49837	4	2901.52	-0.811699	66.3318	1
High	gkPIASIcHGQQILSAAGVLk	2	1	1	K3Z6Y9	N-Term(iTRAQ8plex); K2(iTRAQ8plex); C8(Carbamidomethyl); K21(iTRAQ8plex)	0	1.06296	2	7.10231	1.1236	2	40.8221	0.911296	2	12.0508	1.05622	2	30.5053	0.833955	2	13.6078	0.93142	2	4.76404	0.887522	2	12.48	0.944734	2	6.78446	0	0.002593	18.03	2.63563	4	3060.82	3.33537	63.7459	0
High	hSSVIcVLSPR	1	12	1	K3ZQM7	N-Term(iTRAQ8plex); C6(Carbamidomethyl)	0	1.06973	1		0.710946	1		0.900094	1		1.0123	1		1.23415	1		1.07687	1		1.20509	1		0.941009	1		0	0.0001446	18.01	4.49154	3	1558.86	-5.33476	39.3494	0
High	ySLkPLVPR	8	12	1	J3L9Z3	N-Term(iTRAQ8plex); K4(iTRAQ8plex)	0	1.02257	8	7.97478	1.30451	8	16.5815	1.41478	8	3.30254	1.25715	8	13.5478	1.2558	8	10.2607	1.25314	8	6.28185	1.23817	8	12.399	0.981046	8	6.80779	0	0.003314	17.99	2.59569	2	1681.06	-4.01881	63.6758	0
High	kFPFTTQQVk	1	9	1	W5CYG1	N-Term(iTRAQ8plex); K1(iTRAQ8plex); K10(iTRAQ8plex)	0	0.99406	1		0.883393	1		0.762646	1		1.31254	1		1.24662	1		1.07958	1		1.03129	1		1.00525	1		0	0.0001244	17.99	4.40663	3	2136.28	-7.71626	47.0805	1
High	mLSPHVLGEDHyNTAR	1	14	1	Q5N7P8	N-Term(iTRAQ8plex); Y12(iTRAQ8plex)	0	0.984051	1		1.08434	1		0.85322	1		0.832929	1		0.860721	1		0.844242	1		0.80129	1		1.01375	1		0	3.854e-05	17.99	4.45984	4	2448.29	-2.405	43.3387	0
High	sWQRPPGLAAk	3	2	1	C5YIP5	N-Term(iTRAQ8plex); K11(iTRAQ8plex)	0	0.945088	3	3.62565	0.742669	3	10.3289	0.766411	3	2.41259	1.03694	3	4.43908	1.06927	3	10.5581	1.04513	3	8.40018	1.06424	3	7.63407	1.04683	3	2.72003	0	0.0001549	17.98	4.8634	2	1819.07	-4.90957	45.2391	0
High	kTAPATGGVk	7	1	1	W5FSJ9	N-Term(iTRAQ8plex); K1(iTRAQ8plex); K10(iTRAQ8plex)	0	1.0297	7	0.759694	0.382943	7	37.4352	0.776982	7	14.6077	0.753415	7	13.0824	0.681358	7	8.81724	0.593474	7	14.2768	0.56216	7	16.5099	0.974998	7	0.677921	0	0.001739	17.98	2.57938	3	1842.16	-1.37222	31.2143	1
High	acTyTVQIk	1	3	1	C5XNE6	N-Term(iTRAQ8plex); C2(Carbamidomethyl); Y4(iTRAQ8plex); K9(iTRAQ8plex)	0	0.964171	1		0.917145	1		1.14364	1		0.846306	1		0.858542	1		1.05206	1		0.97436	1		1.03063	1		0	0.002043	17.94	5.53109	2	1996.16	-5.68012	58.1379	0
High	sNYMSAGQISVPIVFR	1	14	1	W5HEE6	N-Term(iTRAQ8plex)	0	0.946947	1		2.18752	1		1.78489	1		1.33604	1		1.21476	1		2.74003	1		2.96453	1		1.04526	1		0	4.07e-06	17.94	4.63281	3	2073.11	-1.91056	65.526	0
High	cGHSNQLRPk	2	13	1	W5DYW0	N-Term(iTRAQ8plex); C1(Carbamidomethyl); K10(iTRAQ8plex)	0	1.02585	1		0.765065	1		0.954129	1		0.796238	1		0.894443	1		0.635381	1		0.614254	1		0.978265	1		0	0.0004337	17.92	5.06505	2	1805.01	-0.425859	18	0
High	lIIcGGSAyPR	3	20	1	W5B777	N-Term(iTRAQ8plex); C4(Carbamidomethyl); Y9(iTRAQ8plex)	0	0.959908	3	1.10625	1.20771	3	15.6416	1.02645	3	0.824519	1.16049	3	7.30804	1.1762	3	4.21494	1.17148	3	3.90763	1.13448	3	5.87978	1.03425	3	0.865978	0	0.0001158	17.9	5.62038	2	1815.04	-1.22617	61.6761	0
High	rGHVFEEMQRPGTPLYNIk	1	23	1	C5XJZ3	N-Term(iTRAQ8plex); K19(iTRAQ8plex)	0	0.926799	1		1.11173	1		1.09593	1		1.01191	1		1.05131	1		1.13133	1		0.962602	1		1.06236	1		0	0.0004091	17.9	6.70456	4	2880.56	-4.58946	48.0204	1
High	fLQkPLAk	3	4	1	C5XUW0	N-Term(iTRAQ8plex); K4(iTRAQ8plex); K8(iTRAQ8plex)	0	0.984805	3	3.15144	0.691567	3	4.87501	0.739753	3	3.53359	0.918252	3	5.7063	0.749443	3	4.73425	0.88857	3	1.7843	0.84779	3	1.06341	1.01311	3	2.65224	0	0.007641	17.88	1.39957	2	1857.21	-1.23881	63.1678	0
High	aALNLASyGGSHALk	2	11	1	K7U794	N-Term(iTRAQ8plex); Y8(iTRAQ8plex); K15(iTRAQ8plex)	0	1.04968	2	0.701753	0.7794	2	8.09652	0.892235	2	10.8416	1.18321	2	20.1759	1.17232	2	26.9018	1.01578	2	6.38551	0.844629	2	12.1266	0.958009	2	0.65285	0	0.00445	17.86	4.79833	4	2385.4	-1.6322	51.7319	0
High	rLVFVTNNSTk	4	14	1	M0XF81	N-Term(iTRAQ8plex); K11(iTRAQ8plex)	0	0.981195	4	6.81788	0.781138	4	18.3158	0.895249	4	5.66383	0.634995	4	6.27736	0.64519	4	7.08484	0.60712	4	11.5874	0.655052	4	9.99091	1.01462	4	5.60297	0	0.002896	17.79	4.64508	4	1887.12	-2.85325	44.2823	1
High	rGGYMEITGFSAPVR	1	8	1	I1I3L3	N-Term(iTRAQ8plex)	0	1.00284	1		1.42739	1		0.979968	1		0.930401	1		0.957316	1		1.15681	1		1.15683	1		0.997796	1		0	0.009371	17.79	3.77428	3	1945.02	-2.51748	53.9617	1
High	kQPPkPVSPDSSkPPPR	2	1	1	K3XYQ4	N-Term(iTRAQ8plex); K1(iTRAQ8plex); K5(iTRAQ8plex); K13(iTRAQ8plex)	0	0.99916	2	6.0843	0.60774	2	7.32112	1.12668	2	12.2374	1.19901	2	6.1478	1.07013	2	11.2974	1.00607	2	0.87941	0.873543	2	10.6656	0.999606	2	5.16275	0	0.005563	17.79	2.55334	5	3058.83	-6.38766	34.8578	1
High	kIIFTNVGNPHALGQkPLTFPR	1	4	1	K3ZSX0	N-Term(iTRAQ8plex); K1(iTRAQ8plex); K16(iTRAQ8plex)	0	0.903047	1		0.617313	1		0.802386	1		1.37714	1		1.24189	1		1.29177	1		1.20335	1		1.08253	1		0	1.723e-05	17.78	2.19827	4	3361	-1.75541	63.1404	1
High	qGVPSLNkPSVR	2	3	1	I1P5A4	N-Term(iTRAQ8plex); K8(iTRAQ8plex)	0	0.979674	2	5.27503	0.958877	2	2.81142	0.950112	2	18.8702	1.0657	2	7.40395	0.967728	2	14.688	1.07632	2	0.299578	1.09011	2	4.24457	1.01651	2	4.31585	0	0.002698	17.76	4.11952	2	1890.13	-4.60242	56.6627	0
High	gHGWAAAAVGR	1	10	1	W5DLZ2	N-Term(iTRAQ8plex)	0	0.975893	1		1.9279	1		1.34377	1		1.08312	1		1.1351	1		1.31788	1		1.51768	1		1.02068	1		0	4.611e-05	17.75	3.02269	2	1356.74	-1.5585	34.6785	0
High	kPVAAQHYNk	1	3	1	I1R4F7	N-Term(iTRAQ8plex); K1(iTRAQ8plex); K10(iTRAQ8plex)	0	1.10378	1		0.679156	1		1.0834	1		0.898277	1		0.885328	1		0.805523	1		0.654359	1		0.912093	1		0	1.475e-06	17.75	4.13825	3	2068.24	-1.0407	31.5897	0
High	ckPNSLPVLHk	3	3	1	C5Z876	N-Term(iTRAQ8plex); C1(Carbamidomethyl); K2(iTRAQ8plex); K11(iTRAQ8plex)	0	0.980446	3	5.01909	0.774126	3	3.74063	0.704365	3	34.9827	0.954321	3	12.3334	0.93625	3	2.14865	0.766782	3	5.21865	0.83623	3	2.11989	1.01681	3	4.23867	0	0.004957	17.75	4.49752	4	2205.32	-3.33034	43.6848	0
High	sSySPLLPLPk	13	2	1	K4A754	N-Term(iTRAQ8plex); Y3(iTRAQ8plex); K11(iTRAQ8plex)	0	0.945889	13	3.23034	0.696331	13	32.1926	0.719812	13	28.5388	0.77869	13	38.9273	0.7854	13	27.799	0.794098	13	22.5424	0.844967	13	25.4139	1.04615	13	2.43275	0	0.001571	17.74	3.67917	3	2114.29	-4.65722	103.537	0
High	gGVGVNVNPGyGkPGGTTVGVGk	1	2	2	C5XJ38;K3XHJ5	N-Term(iTRAQ8plex); Y11(iTRAQ8plex); K13(iTRAQ8plex); K23(iTRAQ8plex)	0																									0	5.375e-06	17.73	4.0882	4	3287.91	-0.797859	47.2681	0
High	qASHLLk	8	13	1	J3LYJ5	N-Term(iTRAQ8plex); K7(iTRAQ8plex)	0	1.00464	8	2.46933	0.791138	8	18.6839	0.892811	8	2.71044	0.958085	8	14.3672	0.916742	8	17.709	0.862784	8	7.65849	0.894082	8	11.498	0.996259	8	2.07985	0	0.008414	17.71	2.55506	2	1404.87	-4.14783	34.258	0
High	iGImPGYIHkPGR	4	13	1	J3MMC9	N-Term(iTRAQ8plex); M4(Oxidation); K10(iTRAQ8plex)	0	0.994604	4	3.5248	0.926709	4	22.9276	1.18717	4	17.7469	1.17335	4	16.7001	1.074	4	7.70261	0.939756	4	17.7287	1.05252	4	6.78702	1.00466	4	3.02232	0	4.782e-05	17.71	5.36427	4	2063.2	-1.16771	47.5114	0
High	vkPVHVVDVPGHAR	1	5	1	W5HW29	N-Term(iTRAQ8plex); K2(iTRAQ8plex)	0	1.01716	1		1.1494	1		1.2078	1		0.987205	1		1.18303	1		1.17273	1		1.15883	1		0.985643	1		0	3.751e-05	17.7	4.52582	3	2118.28	0.728657	35.6789	0
High	rVYcVLNSPHVHk	1	5	1	K4AFM8	N-Term(iTRAQ8plex); C4(Carbamidomethyl); K13(iTRAQ8plex)	0	0.992722	1		1.15957	1		1.01471	1		0.855867	1		0.908689	1		0.867799	1		0.873449	1		1.00639	1		0	0.0004359	17.7	6.39983	5	2217.24	-4.11018	39.7911	1
High	qkNHGIHFR	4	1	1	M8A2T1	N-Term(iTRAQ8plex); K2(iTRAQ8plex)	0	0.965631	4	6.60952	0.491349	4	19.7215	0.669817	4	7.40461	0.560045	4	10.7649	0.57591	4	8.9804	0.57163	4	7.11086	0.524295	4	12.6039	1.0286	4	5.38322	0	0.009647	17.69	5.90904	2	1745.01	-2.979	20.018	1
High	lPPTAyQALR	2	7	1	I1PZ02	N-Term(iTRAQ8plex); Y6(iTRAQ8plex)	0	1.01687	1		0.36215	1		0.420014	1		0.815952	1		0.887006	1		0.656327	1		0.781625	1		0.985885	1		0	0.001563	17.66	5.5935	3	1738.04	-2.54455	61.261	0
High	kPAEEEPATEk	1	6	1	B4FCM8	N-Term(iTRAQ8plex); K1(iTRAQ8plex); K11(iTRAQ8plex)	0	1.06846	1		0.690605	1		0.83564	1		0.983061	1		0.989792	1		0.9143	1		0.7995	1		0.94208	1		0	0.0001425	17.66	6.38278	3	2141.21	-6.30309	31.1122	0
High	hFGPAPGVPHSHTkPYVR	1	4	1	C5X0Q5	N-Term(iTRAQ8plex); K14(iTRAQ8plex)	0	1.22357	1		1.45356	1		1.08317	1		1.14938	1		1.35131	1		1.08575	1		1.00808	1		0.810382	1		0	1.242e-05	17.66	6.41191	4	2592.43	-5.64843	35.483	0
High	aAGWGVmVSHR	1	12	1	Q0J267	N-Term(iTRAQ8plex); M7(Oxidation)	0	1.07573	1		1.62344	1		1.15271	1		1.31823	1		1.37812	1		1.4262	1		1.45259	1		0.93591	1		0	0.008268	17.59	2.65016	3	1490.78	0.541924	37.7738	0
High	gYIGHHGVATLR	2	2	1	C5XSY5	N-Term(iTRAQ8plex)	0	1.06393	2	0.080608	1.04073	2	8.9348	1.24084	2	0.951411	1.12497	2	6.35429	1.04081	2	11.4474	1.05776	2	14.9953	0.913186	2	8.60399	0.945933	2	0.0769789	0	0.0004083	17.59	5.36738	4	1584.89	0.400727	34.5961	0
High	kLSAMEHVk	4	1	1	C5XXZ2	N-Term(iTRAQ8plex); K1(iTRAQ8plex); K9(iTRAQ8plex)	0	1.00474	4	0.820177	0.486365	4	17.711	0.619194	4	12.751	0.863751	4	10.3039	0.798912	4	5.39852	0.773421	4	11.905	0.759935	4	5.03034	0.996176	4	0.704373	0	0.004762	17.58	4.38987	2	1955.18	-2.04176	41.1995	1
High	kVPAAVLLSQcPk	4	2	1	C5XFF8	N-Term(iTRAQ8plex); K1(iTRAQ8plex); C11(Carbamidomethyl); K13(iTRAQ8plex)	0	0.998642	2	5.67579	0.814283	2	11.4026	0.79294	2	24.2183	1.11506	2	0.681711	0.925039	2	8.84519	0.904124	2	0.171339	0.898529	2	8.54159	1.00022	2	4.81078	0	5.047e-06	17.57	2.53815	3	2323.43	-0.411936	67.294	1
High	sGkPLHYk	3	19	1	K3XZ86	N-Term(iTRAQ8plex); K3(iTRAQ8plex); K8(iTRAQ8plex)	0	1.00329	3	2.36459	0.693196	3	9.81827	1.34398	3	7.62972	1.159	3	4.42119	1.05471	3	0.268075	0.941559	3	10.085	0.816833	3	19.2398	0.997421	3	2.04972	0	0.001931	17.51	3.80652	2	1842.12	-6.64352	29.0845	0
High	kLPAISSk	3	5	1	K3ZS88	N-Term(iTRAQ8plex); K1(iTRAQ8plex); K8(iTRAQ8plex)	0	0.989317	3	0.00891834	1.54579	3	23.6484	1.40112	3	5.84508	1.0257	3	23.5067	1.0607	3	29.7614	1.13947	3	6.10122	0.979031	3	4.81582	1.00928	3	0.00742207	0	0.004322	17.5	2.87281	4	1756.14	-3.09068	39.6089	1
High	rDYLGVHPQk	3	15	1	K7UKY0	N-Term(iTRAQ8plex); K10(iTRAQ8plex)	0	1.08509	3	1.23437	1.33679	3	7.27547	1.24291	3	17.1315	1.66714	3	8.97577	1.53128	3	14.4926	1.43663	3	11.8494	1.40396	3	11.5192	0.927965	3	1.23577	0	0.005149	17.48	5.52739	2	1821.06	-2.21849	35.6095	1
High	kLLPLDLRPk	1	8	1	C5XSJ0	N-Term(iTRAQ8plex); K1(iTRAQ8plex); K10(iTRAQ8plex)	0	0.942943	1		1.42788	1		1.38602	1		1.19179	1		1.16879	1		0.997788	1		0.937571	1		1.04866	1		0	0.002081	17.46	0.645207	2	2105.39	-1.81017	49.9656	1
High	ikPAVNQIETHPyFQR	3	14	1	W5CIH2	N-Term(iTRAQ8plex); K2(iTRAQ8plex); Y13(iTRAQ8plex)	0	0.947251	3	0.509073	1.04231	3	14.1056	1.13824	3	0.197079	1.01765	3	2.6303	0.995453	3	7.73664	1.37292	3	10.7079	1.37893	3	1.86515	1.045	3	0.390618	0	0.000398	17.46	5.58162	3	2853.64	-2.71971	53.417	0
High	kTPLVVTSAPAVR	1	2	1	C5X7T2	N-Term(iTRAQ8plex); K1(iTRAQ8plex)	0	1.02522	1		1.19755	1		1.16539	1		1.04951	1		1.01217	1		1.14591	1		1.14738	1		0.978799	1		0	0.003315	17.45	3.25506	3	1947.22	-1.68583	42.8754	1
High	kNNSFLVk	2	12	2	B4FM15;K3XMZ1	N-Term(iTRAQ8plex); K1(iTRAQ8plex); K8(iTRAQ8plex)	0																									0	0.003269	17.44	4.09285	3	1862.15	-5.71898	55.9587	1
High	gFPISVyNR	1	21	1	M7ZWR6	N-Term(iTRAQ8plex); Y7(iTRAQ8plex)	0	0.985663	1		1.70078	1		1.66766	1		1.1246	1		1.07355	1		1.3525	1		1.37819	1		1.01238	1		0	0.00581	17.43	5.7188	2	1660.96	-3.41143	64.0764	0
High	kFFVGGNWk	3	25	1	C5XQ07	N-Term(iTRAQ8plex); K1(iTRAQ8plex); K9(iTRAQ8plex)	0	1.00996	3	1.4061	0.975357	3	19.2617	1.20187	3	2.99521	1.08549	3	6.25659	1.05973	3	7.46448	0.880158	3	0.934779	0.796275	3	2.44898	0.991752	3	1.22663	0	0.0006395	17.41	5.5464	2	1995.19	-1.6769	54.0821	1
High	rPSTFLNAVALGNVGAGk	1	7	1	I1Q170	N-Term(iTRAQ8plex); K18(iTRAQ8plex)	0	0.799031	1		0.628926	1		0.628726	1		0.671176	1		0.721118	1		0.783333	1		0.73708	1		1.17085	1		0	1.885e-06	17.4	5.80212	3	2380.39	-1.63104	62.0016	0
High	lyHMEIALGHYk	2	9	1	M0YQK0	N-Term(iTRAQ8plex); Y2(iTRAQ8plex); K12(iTRAQ8plex)	0	1.02318	2	8.24392	0.576939	2	38.69	0.748163	2	0.257561	0.405114	2	101.087	0.299811	2	139.493	0.37326	2	100.792	0.316331	2	155.552	0.978005	2	7.32112	0	0.002314	17.35	6.51357	5	2387.37	-0.202644	56.4197	0
High	kTYQMNPANYR	1	20	1	M0WDU8	N-Term(iTRAQ8plex); K1(iTRAQ8plex)	0	0.995552	1		0.72707	1		0.823353	1		1.48815	1		1.35333	1		1.11474	1		1.0124	1		1.00399	1		0	1.64e-05	17.34	5.12822	3	1994.07	-3.29349	40.0064	1
High	vAVHyVAk	1	14	1	M7Z990	N-Term(iTRAQ8plex); Y5(iTRAQ8plex); K8(iTRAQ8plex)	0	0.986631	1		0.614522	1		0.719241	1		0.735291	1		0.743659	1		0.747456	1		0.745308	1		1.01156	1		0	0.001087	17.33	3.52101	2	1799.13	0.972979	38.042	0
High	gHILNLGHGVLQk	1	9	1	K7UZR8	N-Term(iTRAQ8plex); K13(iTRAQ8plex)	0	1.06759	1		0.765419	1		0.861434	1		1.47411	1		1.35229	1		1.08691	1		0.978762	1		0.942827	1		0	3.317e-06	17.3	4.80139	2	1994.21	-2.14727	46.6761	0
High	lVPGWTkPIcIGR	2	24	1	I1HPZ8	N-Term(iTRAQ8plex); K7(iTRAQ8plex); C10(Carbamidomethyl)	0	1.01887	2	5.83583	1.09624	2	8.65728	1.27081	2	6.96421	0.898742	2	0.806033	0.869769	2	11.1453	0.826287	2	7.65818	0.803334	2	9.42729	0.982931	2	5.1355	0	0.0006579	17.3	5.97171	3	2105.24	-3.12037	62.499	0
High	yQWDQGYFQQEIYR	1	34	1	J3MZ32	N-Term(iTRAQ8plex); Y1(iTRAQ8plex)	0	0.919649	1		1.00237	1		0.752131	1		0.893705	1		0.909491	1		0.943547	1		1.09258	1		1.06843	1		0	0.0008486	17.23	3.77617	3	2532.28	-0.636054	61.4906	0
High	gNkPWVSLPk	7	10	1	I1NWE0	N-Term(iTRAQ8plex); K3(iTRAQ8plex); K10(iTRAQ8plex)	0	1.04451	7	2.0221	0.806887	7	38.2664	1.20312	7	8.03894	1.8483	7	5.049	1.72874	7	11.8938	1.59694	7	9.45173	1.51887	7	9.17336	0.962418	7	1.83921	0	0.002299	17.22	3.49468	2	2038.25	-2.16846	47.8472	0
High	hAQMQALGR	3	1	1	I1HD83	N-Term(iTRAQ8plex)	0	0.982553	3	5.5477	1.73822	3	0.734745	1.03473	3	9.39285	0.928684	3	5.93501	0.855875	3	0.400006	1.01678	3	7.45111	0.934928	3	1.81126	1.01503	3	4.71929	0	0.00201	17.2	3.27549	3	1315.72	-1.08639	43.8466	0
High	sSPGGPLSPGGFPMNRPGTGGmMPGmPGSR	2	1	1	K3Y5B8	N-Term(iTRAQ8plex); M22(Oxidation); M26(Oxidation)	0	0.957022	1		1.91245	1		0.959275	1		1.0434	1		0.926902	1		0.994334	1		0.948346	1		1.0367	1		0	0.002877	17.19	1.43716	4	3207.51	0.386127	52.2638	0
High	kNcGPAGGNTTLHGEPkPPPcR	1	3	1	K7ULA4	N-Term(iTRAQ8plex); K1(iTRAQ8plex); C3(Carbamidomethyl); K17(iTRAQ8plex); C21(Carbamidomethyl)	0	0.95323	1		0.727326	1		0.655728	1		0.68343	1		0.66707	1		0.658352	1		0.644459	1		1.03992	1		0	0.006482	17.19	7.17245	5	3257.72	-6.82061	32.994	1
High	yVGNYMmGGHYR	1	3	1	K3Z9A7	N-Term(iTRAQ8plex); M7(Oxidation)	0	1.00702	1		0.954043	1		1.03065	1		0.908412	1		0.899613	1		0.970309	1		0.978558	1		0.994254	1		0	0.002697	17.16	0.434619	3	1767.82	-3.00546	58.2703	0
High	dRPYGHcLVAGLAk	2	15	1	W5HZK2	N-Term(iTRAQ8plex); C7(Carbamidomethyl); K14(iTRAQ8plex)	0	1.03462	2	5.75986	1.25073	2	6.17226	1.01647	2	18.747	1.20239	2	6.85667	1.14748	2	6.29224	1.08813	2	23.8151	0.963994	2	11.9726	0.969557	2	5.21814	0	3.145e-06	17.14	6.80536	3	2165.21	0.581047	42.992	0
High	lGGAFAPkPSSGPHk	2	22	2	I1NWE0;Q6L588	N-Term(iTRAQ8plex); K8(iTRAQ8plex); K15(iTRAQ8plex)	0																									0	6.324e-05	17.09	6.07604	3	2363.39	-3.25691	42.7529	0
High	nHSVIITk	1	6	1	I1QFT4	N-Term(iTRAQ8plex); K8(iTRAQ8plex)	0	0.992905	1		0.863	1		0.991216	1		0.820056	1		0.854232	1		0.888604	1		0.860473	1		1.00623	1		0	0.001359	17.05	3.34128	2	1519.94	-0.20364	34.2371	0
High	kLSSALSAASSAcDHIR	1	6	1	C5WYF2	N-Term(iTRAQ8plex); K1(iTRAQ8plex); C13(Carbamidomethyl)	0	0.972031	1		0.872727	1		0.97374	1		1.08463	1		1.0788	1		1.17249	1		1.1869	1		1.02396	1		0	0.0001108	17.04	7.00539	4	2382.3	-0.453878	41.5564	1
High	lQPHkPVTk	4	2	1	J3MED8	N-Term(iTRAQ8plex); K5(iTRAQ8plex); K9(iTRAQ8plex)	0	1.0625	4	1.67587	0.495515	4	7.57517	0.907503	4	6.77259	1.09246	4	5.03185	1.04053	4	6.33272	0.840668	4	7.69755	0.769717	4	9.23465	0.947128	4	1.61726	0	0.005433	17.03	2.6929	4	1960.24	-2.72486	34.0135	0
High	lPYGQTYFGkPTGR	2	7	1	I1HZ91	N-Term(iTRAQ8plex); K10(iTRAQ8plex)	0	1.04566	2	4.10559	0.644219	2	10.8767	0.934262	2	12.4258	0.899416	2	8.77004	0.874327	2	6.82588	0.680135	2	11.4207	0.614413	2	9.21371	0.96079	2	3.79368	0	0.0005152	17.03	7.11963	2	2193.23	-1.04043	51.6393	0
High	aVSAPLkk	1	7	1	Q60EI0	N-Term(iTRAQ8plex); K7(iTRAQ8plex); K8(iTRAQ8plex)	0	1.0355	1		0.70405	1		1.01959	1		0.945122	1		0.902878	1		0.90533	1		0.825159	1		0.970068	1		0	0.002896	17.02	1.81132	2	1726.13	-5.28524	35.3686	1
High	kANLIGTLk	2	10	1	W5C2Z1	N-Term(iTRAQ8plex); K1(iTRAQ8plex); K9(iTRAQ8plex)	0	0.97661	2	5.69811	0.879808	2	8.3026	1.01582	2	0.111568	0.764887	2	10.186	0.708297	2	9.9596	0.980339	2	5.1239	0.983348	2	11.977	1.01896	2	4.63611	0	0.001896	17	2.2337	2	1870.22	-4.70161	63.052	1
High	kQTLTSLLR	3	3	1	Q0J5V5	N-Term(iTRAQ8plex); K1(iTRAQ8plex)	0	1.00706	3	3.00311	1.19269	3	16.5989	1.04495	3	19.2196	0.971954	3	11.3269	0.823652	3	40.7438	1.44946	3	19.2908	1.25207	3	15.5814	0.994215	3	2.63221	0	0.0008383	16.96	2.36411	3	1668.06	-3.98356	101.785	1
High	rITIkPQTDR	2	20	1	W5AR97	N-Term(iTRAQ8plex); K5(iTRAQ8plex)	0	1.01847	2	3.90402	1.12823	2	20.6453	1.24431	2	25.8509	1.07615	2	0.495535	1.09469	2	0.122223	1.21053	2	11.7897	1.17569	2	7.44539	0.983963	2	3.43083	0	0.0008634	16.94	5.81618	2	1836.12	-6.16125	32.388	1
High	kGVIVVNNAR	3	4	1	C0P848	N-Term(iTRAQ8plex); K1(iTRAQ8plex)	0	1.0022	3	0.0864658	1.57061	3	0.000945431	1.70296	3	2.26527	1.28818	3	3.39994	1.26533	3	5.53784	1.24442	3	0.112442	1.19236	3	0.382031	0.998341	3	0.0736594	0	0.0009446	16.92	4.2771	2	1678.05	-4.31229	36.1944	1
High	kFETLSYLPPLTEEQLLk	1	1	1	C5Y519	N-Term(iTRAQ8plex); K1(iTRAQ8plex); K18(iTRAQ8plex)	0	0.978566	1		0.480892	1		0.790162	1		0.907225	1		0.85899	1		0.757257	1		1.01415	1		1.01841	1		0	0.000402	16.92	5.02805	4	3061.79	-2.45636	77.2429	1
High	wWVHcVTR	1	1	1	K4A660	N-Term(iTRAQ8plex); C5(Carbamidomethyl)	0	1.06156	1		0.943759	1		0.889201	1		0.869569	1		0.987424	1		0.72059	1		0.863851	1		0.947941	1		0	0.005715	16.91	2.70417	3	1447.76	-0.626923	47.8232	0
High	nVHNALTR	3	2	1	K4A8Y0	N-Term(iTRAQ8plex)	0	1.09271	3	4.13589	1.74924	3	4.43727	1.30795	3	1.78018	1.09444	3	5.71214	1.16065	3	26.5207	1.22158	3	3.37688	1.26238	3	7.48643	0.921493	3	4.28415	0	0.007941	16.89	5.34327	2	1228.7	-3.90299	40.8351	0
High	kNNSFLIk	3	2	1	C5XHM7	N-Term(iTRAQ8plex); K1(iTRAQ8plex); K8(iTRAQ8plex)	0	1.01833	3	0.610417	1.03565	3	2.39456	1.2782	3	4.40406	1.16541	3	0.810949	1.05678	3	2.94423	1.28781	3	8.53031	1.21584	3	2.33309	0.984651	3	0.53809	0	0.0006972	16.83	4.23282	3	1876.17	-4.51843	57.3336	1
High	lVILANNcPPLRk	2	10	1	C4J986	N-Term(iTRAQ8plex); C8(Carbamidomethyl); K13(iTRAQ8plex)	0	1.01659	1		0.781211	1		0.971055	1		0.963626	1		0.912797	1		0.979168	1		1.07055	1		0.986122	1		0	0.0002368	16.83	5.207	3	2116.28	-5.98848	56.3271	1
High	kIHPcLPSFk	1	8	1	W5I7C0	N-Term(iTRAQ8plex); K1(iTRAQ8plex); C5(Carbamidomethyl); K10(iTRAQ8plex)	0	0.92621	1		0.743925	1		0.841864	1		0.851586	1		0.845162	1		0.878917	1		0.838306	1		1.06286	1		0	0.006797	16.82	5.15453	4	2139.28	-1.85354	48.8952	1
High	kLAELSGk	3	6	1	K3Z5U9	N-Term(iTRAQ8plex); K1(iTRAQ8plex); K8(iTRAQ8plex)	0	1.0252	3	4.33648	0.569006	3	10.1629	0.739303	3	2.48115	0.826293	3	3.57351	0.833438	3	2.10031	0.746345	3	7.67521	0.697348	3	5.33752	0.978812	3	3.75233	0	0.007052	16.8	4.21829	3	1758.12	-1.35623	43.7159	1
High	gGVGVDVNPGyGkPGGTTVGVGk	1	1	1	C5XJ38	N-Term(iTRAQ8plex); Y11(iTRAQ8plex); K13(iTRAQ8plex); K23(iTRAQ8plex)	0	0.9533	1		0.751654	1		0.758742	1		0.99479	1		0.9598	1		0.898321	1		0.952653	1		1.03986	1		0	0.0002251	16.8	4.7333	5	3288.91	4.76224	47.2368	0
High	dRPyGHcLVAGLAk	1	15	1	W5HZK2	N-Term(iTRAQ8plex); Y4(iTRAQ8plex); C7(Carbamidomethyl); K14(iTRAQ8plex)	0	1.00331	1		0.784916	1		1.07293	1		1.25494	1		1.18537	1		1.23539	1		1.11363	1		0.997402	1		0	1.275e-07	16.77	7.33167	3	2469.41	-2.66952	44.2019	0
High	gFLAVQAHR	1	7	1	Q6ZHU3	N-Term(iTRAQ8plex)	0	0.867883	1		2.79885	1		2.63519	1		1.08495	1		0.998142	1		1.62511	1		1.53935	1		1.11239	1		0	0.0005534	16.76	6.21518	2	1302.76	0.0300519	38.8151	0
High	nLHLYQFR	3	8	1	J3LRT8	N-Term(iTRAQ8plex)	0	1.00119	3	0.295497	1.27016	3	12.4202	1.33027	3	14.7564	1.12952	3	3.96378	1.12424	3	4.48228	1.08253	3	3.24426	1.06867	3	8.68667	0.999203	3	0.25186	0	0.005375	16.75	5.03222	2	1394.78	-3.25815	45.829	0
High	yFGAALGk	2	16	1	K7W3R2	N-Term(iTRAQ8plex); Y1(iTRAQ8plex); K8(iTRAQ8plex)	0	0.96915	2	4.1071	1.29456	2	12.0606	1.15784	2	26.6482	0.872231	2	15.3939	0.801223	2	2.00384	1.23751	2	31.8091	1.33035	2	24.8082	1.02584	2	3.29417	0	0.003133	16.75	5.93151	2	1739.06	-2.07363	65.141	0
High	hSLGQSHPVk	2	34	1	W5C783	N-Term(iTRAQ8plex); K10(iTRAQ8plex)	0	1.13126	1		0.76271	1		1.17533	1		2.21034	1		2.10973	1		1.22298	1		1.23829	1		0.888766	1		0	0.001184	16.73	7.42605	2	1697.99	-2.27169	27.2367	0
High	kTAALLLQk	2	2	1	K3Z6G2	N-Term(iTRAQ8plex); K1(iTRAQ8plex); K9(iTRAQ8plex)	0	0.939199	2	4.32298	1.03145	2	3.11716	0.91621	2	1.84091	0.86012	2	0.723342	0.815637	2	0.566813	1.01631	2	6.93481	1.05942	2	3.1238	1.05124	2	3.27885	0	0.0002608	16.71	2.18317	3	1898.25	-5.30868	63.8401	1
High	aVTSAyYR	1	58	1	M7ZJ98	N-Term(iTRAQ8plex); Y6(iTRAQ8plex)	0	1.00856	1		1.3412	1		1.14388	1		0.823833	1		0.809468	1		0.938858	1		1.01483	1		0.992947	1		0	0.00947	16.69	5.74938	2	1538.87	-5.22346	37.3835	0
High	nPSYGALTDHQFTRPR	3	1	1	C5WVY7	N-Term(iTRAQ8plex)	0	1.00865	3	0.284908	1.34963	3	12.7793	0.909788	3	20.4085	0.982629	3	4.52333	1.00988	3	17.2087	0.985652	3	0.883228	1.09472	3	2.71093	0.992865	3	0.246193	0	0.004552	16.68	4.68227	4	2164.12	-2.31424	41.1942	0
High	aLVGRPTk	2	12	1	I1GN47	N-Term(iTRAQ8plex); K8(iTRAQ8plex)	0	1.05535	1		0.745071	1		0.8411	1		0.980942	1		1.01972	1		0.611806	1		0.601451	1		0.953217	1		0	0.006859	16.67	6.52508	2	1449.93	-4.02492	50.7952	0
High	rFPITNAk	2	3	1	Q6Z0D0	N-Term(iTRAQ8plex); K8(iTRAQ8plex)	0	1.0061	2	0.842571	1.25427	2	12.9638	1.34764	2	5.14313	1.13711	2	1.94603	1.1417	2	8.6233	1.15517	2	0.0149114	1.12894	2	5.6002	0.995003	2	0.723379	0	0.004932	16.67	5.97612	3	1554.95	-3.7853	37.6888	1
High	lGTTQNHHSFWFAQPk	1	6	1	P06586	N-Term(iTRAQ8plex); K16(iTRAQ8plex)	0	1.11605	1		0.338978	1		0.659248	1		1.7314	1		1.81757	1		0.720292	1		0.597682	1		0.901673	1		0	0.004465	16.67	7.00946	3	2507.33	-2.84573	44.9996	0
High	qHWATYGR	4	2	1	K4A6V8	N-Term(iTRAQ8plex)	0	1.04169	4	4.54814	1.40122	4	13.8598	1.06361	4	9.95138	1.06874	4	9.09133	1.05481	4	1.8305	1.15685	4	15.4921	1.02127	4	4.56873	0.964432	4	4.09867	0	0.006689	16.66	2.70042	3	1322.69	-2.29424	51.4808	0
High	lGSGVAAAAAyLSNSTPLIPSR	1	9	1	M0YGA9	N-Term(iTRAQ8plex); Y11(iTRAQ8plex)	0	0.580557	1		1.90995	1		0.332608	1		0.707978	1		2.03489	1		0.832608	1		0.87402	1		1.35635	1		0	0.006484	16.65	7.71766	4	2724.55	-1.01342	80.1661	0
High	tGHIVYNk	1	2	1	K4ACN0	N-Term(iTRAQ8plex); K8(iTRAQ8plex)	0	1.03093	1		1.4041	1		1.16506	1		1.19613	1		1.21174	1		1.00401	1		1.00112	1		0.97395	1		0	0.006054	16.64	7.77122	2	1539.9	-5.47323	31.912	0
High	aAAkPAAkPk	2	1	1	Q851P9	N-Term(iTRAQ8plex); K4(iTRAQ8plex); K8(iTRAQ8plex); K10(iTRAQ8plex)	0	1.01936	2	0.410245	0.306135	2	13.4197	0.928252	2	1.15512	0.396116	2	10.4261	0.363163	2	3.884	0.481179	2	6.44797	0.380282	2	4.47604	0.983767	2	0.360928	0	5.316e-05	16.63	0.891894	2	2169.41	-0.337842	26.473	0
High	nRELEVIHSR	1	21	3	K3ZW63;K3ZDL0;K4ADY4	N-Term(iTRAQ8plex)	0																									0	0.001516	16.6	6.83785	3	1556.88	-0.192592	31.2627	1
High	hGVPIATVAVR	2	5	1	K3ZVK6	N-Term(iTRAQ8plex)	0	0.993906	2	2.76841	0.917074	2	8.02531	0.935751	2	7.62775	0.810775	2	39.4105	0.910861	2	34.3477	0.818693	2	22.2943	0.784777	2	9.11724	1.00511	2	2.32427	0	0.005885	16.59	6.28787	3	1423.87	0.14702	55.4684	0
High	rAPQGVAVTk	1	3	1	K3XVT7	N-Term(iTRAQ8plex); K10(iTRAQ8plex)	0	0.928003	1		0.973025	1		0.882621	1		0.867154	1		0.903264	1		0.974647	1		0.955881	1		1.06134	1		0	0.00582	16.59	4.20141	3	1635.01	-2.55241	31.421	1
High	fGLLPTQkPAPk	1	2	1	B9F144	N-Term(iTRAQ8plex); K8(iTRAQ8plex); K12(iTRAQ8plex)	0	1.00989	1		0.87382	1		1.01437	1		0.317916	1		0.312069	1		0.310633	1		0.319056	1		0.991815	1		0	0.00207	16.58	2.76161	4	2209.38	-0.39385	54.9129	0
High	yLNSINYLSVGHPPFyk	4	13	1	M0USN7	N-Term(iTRAQ8plex); Y16(iTRAQ8plex); K17(iTRAQ8plex)	0	1.03456	4	3.15157	0.231406	4	16.8144	0.58332	4	7.84101	1.06051	4	8.48476	1.04101	4	15.6106	0.705658	4	18.5845	0.683978	4	6.70074	0.970766	4	2.90871	0	6.054e-05	16.58	8.48594	3	2924.64	-0.156476	60.0753	0
High	sVHHVLGGGk	1	2	1	Q8H4K6	N-Term(iTRAQ8plex); K10(iTRAQ8plex)	0	1.08078	1		0.95699	1		0.979522	1		1.06638	1		1.11534	1		0.93815	1		0.947885	1		0.93162	1		0	0.001769	16.53	6.38535	3	1598.95	-2.70267	31.2336	0
High	iRPAPSQLHIR	1	1	1	K3YGT9	N-Term(iTRAQ8plex)	0	1.04459	1		0.885763	1		0.950806	1		0.975299	1		0.944638	1		1.14449	1		1.13772	1		0.962348	1		0	0.000354	16.52	5.68251	4	1591.97	-0.819573	39.2585	0
High	yQYTHFAHk	1	5	1	J3LMF7	N-Term(iTRAQ8plex); K9(iTRAQ8plex)	0	1.04086	1		1.22194	1		1.59214	1		1.1025	1		1.05614	1		1.0938	1		0.933427	1		0.965518	1		0	0.003321	16.51	6.05856	3	1802.97	-4.44623	37.8701	0
High	yGRPLLGcTIk	3	1	1	K7U346	N-Term(iTRAQ8plex); C8(Carbamidomethyl); K11(iTRAQ8plex)	0	0.987958	3	0.313977	1.10499	3	30.4793	0.645779	3	3.76282	1.26443	3	2.48292	1.21213	3	2.05391	0.892404	3	7.59649	0.896095	3	5.18168	1.01044	3	0.261163	0	0.0002783	16.51	6.65605	2	1886.11	-0.345849	61.0699	0
High	kVPTSNcTAIGR	1	1	1	K3Z765	N-Term(iTRAQ8plex); K1(iTRAQ8plex); C7(Carbamidomethyl)	0	0.986633	1		1.47414	1		1.25317	1		0.789247	1		0.75835	1		0.961414	1		0.919109	1		1.01156	1		0	0.001052	16.51	8.21731	3	1912.08	-4.99254	52.0742	1
High	yGLPPSFLSAVLAPSTk	3	7	1	K7VDY8	N-Term(iTRAQ8plex); Y1(iTRAQ8plex); K17(iTRAQ8plex)	0	0.529292	3	10.0633	0.877834	3	25.0411	1.35508	3	2.68892	0.73804	3	192.851	0.853132	3	59.9092	0.764106	3	20.4677	0.747117	3	41.3096	1.39987	3	3.37314	0	0.0005926	16.49	5.31912	4	2660.57	-2.12974	77.3966	0
High	yPTNALVHRPVLIk	1	1	1	K3XEP0	N-Term(iTRAQ8plex); K14(iTRAQ8plex)	0	1.03336	1		0.886283	1		1.20827	1		1.67182	1		1.65235	1		1.20026	1		1.14438	1		0.971888	1		0	0.004159	16.45	4.06957	4	2229.37	-0.401217	52.6588	0
High	aDLSAAGGVNPPHyHPR	1	7	1	W5GH59	N-Term(iTRAQ8plex); Y14(iTRAQ8plex)	0	1.02095	1		1.71453	1		1.07305	1		1.02296	1		0.925539	1		1.00871	1		1.01827	1		0.982425	1		0	6.715e-06	16.45	7.57071	4	2367.27	-2.82707	37.8887	0
High	kSAPATGGVk	3	49	2	J3L8G4;J3M7K7	N-Term(iTRAQ8plex); K1(iTRAQ8plex); K10(iTRAQ8plex)	0																									0	0.00199	16.44	3.97567	3	1828.14	-1.46923	28.2145	1
High	gLWMWSAPLkR	2	12	1	C5Y0M0	N-Term(iTRAQ8plex); K10(iTRAQ8plex)	0	1.01768	1		0.783404	1		0.689169	1		0.742422	1		0.743139	1		0.593096	1		0.534406	1		0.985198	1		0	0.001966	16.39	7.77706	3	1953.14	1.10797	65.6248	1
High	hTLALSEk	1	2	1	K3Y7D2	N-Term(iTRAQ8plex); K8(iTRAQ8plex)	0	1.10919	1		1.25114	1		1.0864	1		1.16663	1		1.3125	1		1.11927	1		1.06255	1		0.9075	1		0	0.001486	16.35	4.93026	2	1506.91	-2.14042	34.5928	0
High	tGSSQyAIAk	2	3	2	J3LTR8;C5WX48	N-Term(iTRAQ8plex); Y6(iTRAQ8plex); K10(iTRAQ8plex)	0																									0	0.001956	16.34	8.3212	2	1938.13	-7.20685	53.906	0
High	aVVLHSPILSGLR	1	31	1	K7V0R7	N-Term(iTRAQ8plex)	0	0.920507	1		1.4517	1		1.22301	1		1.06097	1		0.997008	1		1.12724	1		1.08748	1		1.06771	1		0	0.003179	16.33	6.78057	3	1666.03	0.330396	62.3744	0
High	kISAVATk	2	4	1	C5YP96	N-Term(iTRAQ8plex); K1(iTRAQ8plex); K8(iTRAQ8plex)	0	0.991681	2	0.940923	0.72064	2	0.0771454	1.03093	2	0.632153	0.881071	2	15.1277	1.02555	2	37.1877	0.991037	2	31.1241	1.57082	2	43.3799	1.00724	2	0.786559	0	0.003957	16.3	2.84121	3	1730.13	-1.95076	54.0883	1
High	gyLIHGPPGTGk	4	65	1	W5HRF0	N-Term(iTRAQ8plex); Y2(iTRAQ8plex); K12(iTRAQ8plex)	0	1.07671	2	1.59852	2.38455	2	11.0776	3.53387	2	15.8442	1.07365	2	16.7835	1.32689	2	16.5754	1.67244	2	5.27151	1.62484	2	3.4355	0.934975	2	1.563	0	3.617e-07	16.3	6.85218	3	2109.25	-2.35639	42.7996	0
High	aLcSEHNVHLVTVPSAk	1	3	1	C5YY90	N-Term(iTRAQ8plex); C3(Carbamidomethyl); K17(iTRAQ8plex)	0	1.05104	1		0.880384	1		0.927758	1		1.13727	1		1.10136	1		1.05651	1		0.97474	1		0.956874	1		0	7.995e-05	16.3	9.27729	4	2470.37	1.12207	44.5913	0
High	dcPGTHEFLLLDEGk	1	14	1	K3XIQ2	N-Term(iTRAQ8plex); C2(Carbamidomethyl); K15(iTRAQ8plex)	0	1.02132	1		1.04428	1		0.820019	1		0.932242	1		0.906044	1		0.909302	1		0.826654	1		0.982105	1		0	0.0002712	16.29	5.54631	3	2339.21	-2.24163	56.3062	0
High	vGLkNPNRPIASFIFSGPTGVGk	1	20	1	W5AWL9	N-Term(iTRAQ8plex); K4(iTRAQ8plex); K23(iTRAQ8plex)	0	0.999776	1		1.03456	1		0.805934	1		1.38699	1		1.78311	1		1.12185	1		0.507921	1		1.0004	1		0	0.00315	16.29	4.46783	4	3268.92	-2.97243	67.2228	1
High	rLPPPPPR	1	3	1	K3ZSZ8	N-Term(iTRAQ8plex)	0	0.983178	1		0.902634	1		0.78902	1		0.887335	1		0.576683	1		0.604177	1		0.507006	1		1.01449	1		0	0.00817	16.26	4.36867	3	1233.77	-1.14732	30.7198	1
High	kFYPAAIk	4	17	1	Q0IX76	N-Term(iTRAQ8plex); K1(iTRAQ8plex); K8(iTRAQ8plex)	0	1.01088	4	1.01481	0.576135	4	11.1806	0.747703	4	9.31205	1.6366	4	3.49493	1.62757	4	2.80212	1.12351	4	3.28294	1.07655	4	3.2738	0.990975	4	0.869076	0	0.005854	16.25	4.37756	4	1850.17	0.904981	44.6695	1
High	hLGSGSGLGLVkPAPk	1	12	1	B4FMT6	N-Term(iTRAQ8plex); K12(iTRAQ8plex); K16(iTRAQ8plex)	0	0.998476	1		1.27872	1		1.00983	1		0.979553	1		1.02815	1		0.917489	1		1.01405	1		1.00151	1		0	8.352e-05	16.25	2.84209	4	2430.5	2.50755	45.48	0
High	gVIPLAySIR	2	11	1	W5FH73	N-Term(iTRAQ8plex); Y7(iTRAQ8plex)	0	0.947134	2	3.76011	0.958167	2	9.26329	0.822366	2	4.16795	1.04549	2	0.593859	1.00775	2	8.4969	0.889806	2	7.10371	0.949915	2	4.96996	1.04464	2	2.8943	0	0.0003802	16.22	4.22881	3	1697.05	-2.50598	56.0033	0
High	tYQMNPANyR	1	20	1	M0WDU8	N-Term(iTRAQ8plex); Y9(iTRAQ8plex)	0	0.889946	1		1.07922	1		0.676096	1		1.37817	1		1.46104	1		1.35363	1		1.42367	1		1.09365	1		0	0.001844	16.21	4.77466	3	1865.97	-3.19286	41.4508	0
High	gGVGVNVkPGSAkPGGTTVGVGk	1	1	1	T1LRN6	N-Term(iTRAQ8plex); K8(iTRAQ8plex); K13(iTRAQ8plex); K23(iTRAQ8plex)	0	1.07956	1		0.192872	1		0.717088	1		0.711836	1		0.579954	1		0.534578	1		0.399849	1		0.932661	1		0	1.751e-06	16.21	3.68571	3	3239.93	-7.04816	42.923	0
High	kLQTGVNk	6	17	1	C0P530	N-Term(iTRAQ8plex); K1(iTRAQ8plex); K8(iTRAQ8plex)	0	1.00598	6	2.91422	0.676591	6	15.4348	1.17993	6	9.31967	1.39854	6	4.14888	1.38689	6	5.2207	1.16582	6	6.60162	1.0911	6	6.53813	0.995113	6	2.46469	0	0.001692	16.16	4.88685	3	1800.14	-4.47806	52.1561	1
High	kcTAYPAVk	1	8	1	K3Z6Y9	N-Term(iTRAQ8plex); K1(iTRAQ8plex); C2(Carbamidomethyl); K9(iTRAQ8plex)	0	1.00762	1		0.769629	1		0.94151	1		0.737173	1		0.770687	1		0.856587	1		0.866952	1		0.99374	1		0	4.094e-05	16.16	7.23646	3	1950.15	-6.20847	53.0859	1
High	sAHMAAMR	2	3	1	K7UD10	N-Term(iTRAQ8plex)	0	1.08368	2	2.31916	1.07261	2	61.3574	0.727937	2	27.7209	1.11029	2	33.1894	1.03691	2	43.0205	0.73154	2	38.1794	0.730473	2	35.2432	0.928934	2	2.29715	0	0.007635	16.13	1.45537	2	1178.61	0.181897	16.59	0
High	kAVQALk	9	17	1	I1GN45	N-Term(iTRAQ8plex); K1(iTRAQ8plex); K7(iTRAQ8plex)	0	1.01337	9	1.42926	1.10694	9	11.61	1.58894	9	8.52931	0.795343	9	5.65088	0.752165	9	6.41387	0.715231	9	5.65415	0.608717	9	5.43133	0.988863	9	1.2549	0	0.009004	16.12	1.34633	3	1670.11	-1.64832	53.7984	1
High	rAPLTPSHcAR	1	14	1	K7V0N2	N-Term(iTRAQ8plex); C9(Carbamidomethyl)	0	0.86982	1		1.28535	1		1.25823	1		1.09179	1		1.02097	1		1.43309	1		1.39609	1		1.11074	1		0	0.0005443	16.1	5.16471	3	1569.86	-2.10627	17.0013	1
High	gNLLALHR	6	7	1	K7U5U6	N-Term(iTRAQ8plex)	0	1.02908	6	6.87315	1.34445	6	15.4179	1.17929	6	10.9468	0.926349	6	47.5161	0.885104	6	11.971	1.03288	6	29.4147	1.29894	6	23.7199	0.974807	6	6.3637	0	0.0023	16.09	7.83381	2	1197.73	-2.83301	57.0863	0
High	yGPVISTIPQQLSR	2	16	1	M0WZD2	N-Term(iTRAQ8plex); Y1(iTRAQ8plex)	0	0.948965	2	2.13845	1.59264	2	11.5797	1.00478	2	13.7916	0.958034	2	0.508678	1.01028	2	4.73471	1.07319	2	11.3375	1.22451	2	9.796	1.04339	2	1.65131	0	0.0003716	16.09	7.65666	3	2167.27	-0.721098	56.0116	0
High	kPSTTFAPPPSLLR	2	3	1	C5XIX8	N-Term(iTRAQ8plex); K1(iTRAQ8plex)	0	0.783287	1		0.801668	1		0.778067	1		1.02124	1		1.19371	1		0.975314	1		1.03206	1		1.18421	1		0	0.009061	16.08	7.53005	4	2120.26	-4.55384	52.5575	0
High	kSGVNVQMISQGASk	1	4	1	C5XH02	N-Term(iTRAQ8plex); K1(iTRAQ8plex); K15(iTRAQ8plex)	0	1.00678	1		1.56288	1		1.04609	1		0.958909	1		0.972236	1		0.899964	1		0.915284	1		0.994459	1		0	0.0007302	16.07	8.54228	4	2446.42	0.207027	43.5262	1
High	rGHVFEEmQRPGTPLYNIk	1	23	1	C5XJZ3	N-Term(iTRAQ8plex); M8(Oxidation); K19(iTRAQ8plex)	0	1.03754	1		1.24675	1		1.30971	1		1.08459	1		1.17521	1		1.20242	1		1.3028	1		0.968337	1		0	0.004352	16.07	9.94004	4	2896.56	-2.64001	43.2823	1
High	mGPILGHTmHYR	1	6	1	I1QWJ9	N-Term(iTRAQ8plex); M9(Oxidation)	0	0.976371	1		1.2973	1		1.08176	1		1.20476	1		1.11543	1		1.06381	1		1.04425	1		1.02027	1		0	0.002115	16.06	3.89946	3	1732.89	-1.36721	39.4665	0
High	tGLPyLWHSk	6	30	1	W5CGV4	N-Term(iTRAQ8plex); Y5(iTRAQ8plex); K10(iTRAQ8plex)	0	0.976606	3	1.36275	1.11922	3	6.11656	1.33818	3	8.95008	1.11478	3	0.612686	0.99632	3	13.2842	1.29932	3	1.01156	1.22701	3	16.6002	1.02007	3	1.09859	0	0.003189	16.05	7.73993	2	2114.24	-4.9854	52.4477	0
High	fPDMVHSLkPNPk	1	5	1	I1HA45	N-Term(iTRAQ8plex); K9(iTRAQ8plex); K13(iTRAQ8plex)	0	0.984931	1		1.24991	1		1.06753	1		1.51377	1		1.48081	1		1.70549	1		1.69275	1		1.01301	1		0	0.002604	16.05	8.12978	4	2422.41	1.42681	52.2772	0
High	mNIGSRPSk	1	52	2	Q69LW4;W5CU88	N-Term(iTRAQ8plex); K9(iTRAQ8plex)	0																									0	0.007774	16.02	9.16502	2	1597.92	-7.55279	33.4286	0
High	rPSTAAGIENR	1	4	1	B6UBT3	N-Term(iTRAQ8plex)	0	1.07741	1		1.20382	1		0.983951	1		1.12164	1		1.11426	1		0.82659	1		0.940845	1		0.934484	1		0	0.0005099	15.97	7.64986	3	1475.82	-1.70647	24.5679	0
High	lIIAGASAyAR	4	1	1	K4A8N1	N-Term(iTRAQ8plex); Y9(iTRAQ8plex)	0	0.967213	4	2.26321	0.879701	4	12.6759	0.790409	4	4.30502	0.894074	4	6.13707	0.842004	4	6.47543	0.974924	4	9.65686	1.00763	4	10.1102	1.02804	4	1.76926	0	0.0007167	15.97	6.43074	2	1714.04	-5.21324	55.6275	0
High	dITPMGGFPHyGIVk	2	3	1	I1IN75	N-Term(iTRAQ8plex); Y11(iTRAQ8plex); K15(iTRAQ8plex)	0	0.932348	2	12.4453	0.998982	2	14.5618	1.19315	2	16.3573	1.14859	2	11.0434	1.10017	2	22.1394	1.13423	2	16.3783	1.09502	2	17.1877	1.0528	2	9.34701	0	7.666e-05	15.96	9.41927	4	2544.44	-1.39069	55.9263	0
High	gSLQAIRPVSk	2	2	1	B6UHF1	N-Term(iTRAQ8plex); K11(iTRAQ8plex)	0	1.06032	2	1.40542	1.15652	2	17.5878	1.29247	2	7.65956	1.56878	2	11.6024	1.4984	2	20.9725	1.62328	2	6.80424	1.55746	2	1.82222	0.948916	2	1.33339	0	0.0003498	15.91	6.28299	2	1764.09	-4.74563	54.6284	0
High	gGLHGNVFR	1	11	1	M0V352	N-Term(iTRAQ8plex)	0	1.01765	1		1.24009	1		0.868311	1		1.40899	1		1.55817	1		1.26791	1		1.49408	1		0.985228	1		0	0.0008466	15.9	5.11894	2	1260.7	-5.23494	34.4648	0
High	kGTHIINLAR	6	11	1	W5G4S0	N-Term(iTRAQ8plex); K1(iTRAQ8plex)	0	0.988629	3	3.18665	0.855245	3	11.1772	0.869141	3	4.27973	1.16773	3	0.694803	1.24169	3	1.6588	1.12188	3	6.06648	1.11682	3	4.62568	1.00987	3	2.59742	0	0.0006611	15.89	5.52621	2	1731.09	0.092027	39.8266	1
High	rPYLVSGSSGFALNAISk	1	1	1	K3XIX0	N-Term(iTRAQ8plex); K18(iTRAQ8plex)	0	1.0268	1		0.928185	1		0.734766	1		1.04769	1		1.07341	1		0.940498	1		0.91248	1		0.977459	1		0	2.163e-05	15.82	9.44248	4	2475.42	-0.555308	61.0636	0
High	vVVAyGGAPIHQQLR	1	4	1	I1PGH1	N-Term(iTRAQ8plex); Y5(iTRAQ8plex)	0	0.994245	1		0.886118	1		0.854831	1		1.04083	1		1.05404	1		1.08688	1		1.14734	1		1.0051	1		0	0.0018	15.8	7.99864	3	2216.31	-1.98698	48.7938	0
High	mLIFkPIk	2	3	1	K7W4Y3	N-Term(iTRAQ8plex); K5(iTRAQ8plex); K8(iTRAQ8plex)	0	0.982181	1		0.455949	1		0.492645	1		0.842721	1		0.961589	1		0.608404	1		0.540735	1		1.01534	1		0	0.0009552	15.78	1.81533	2	1902.23	-2.3327	61.1204	0
High	akPAVPLGANyR	2	26	1	W5HTT3	N-Term(iTRAQ8plex); K2(iTRAQ8plex); Y11(iTRAQ8plex)	0	1.03371	2	2.76689	0.62353	2	18.1251	0.719788	2	8.24341	0.869797	2	1.02849	0.794809	2	13.1409	0.748393	2	4.67611	0.700372	2	23.2438	0.971294	2	2.5002	0	0.002774	15.78	5.91503	2	2169.33	-0.753344	42.3012	0
High	rHGLIMGcSVTGVk	2	16	1	M0VS24	N-Term(iTRAQ8plex); C8(Carbamidomethyl); K14(iTRAQ8plex)	0	0.991499	2	1.05237	2.14776	2	27.3216	0.699679	2	9.94132	0.966814	2	1.52643	0.956747	2	3.23459	0.78963	2	6.05125	0.714339	2	5.77129	1.00739	2	0.879434	0	2.988e-05	15.76	9.50747	3	2123.19	-4.64981	42.5226	1
High	kYPGGAFDPLGFSk	1	13	1	J3MDN2	N-Term(iTRAQ8plex); K1(iTRAQ8plex); K14(iTRAQ8plex)	0	0.976256	1		0.454534	1		0.675872	1		1.05242	1		0.965863	1		1.13153	1		1.30722	1		1.02037	1		0	0.0007504	15.74	9.93138	3	2396.36	-3.82995	60.6486	1
High	tVINSkPk	6	2	1	I1QBC8	N-Term(iTRAQ8plex); K6(iTRAQ8plex); K8(iTRAQ8plex)	0	1.0161	6	1.86198	0.452071	6	13.4492	0.669117	6	11.4102	0.553073	6	16.5571	0.51345	6	7.13474	0.513745	6	16.0827	0.462933	6	15.9145	0.98649	6	1.62136	0	0.003787	15.71	4.31266	2	1799.15	-3.58505	51.4946	0
High	kAPSQVIIPk	1	9	1	K7WFP3	N-Term(iTRAQ8plex); K1(iTRAQ8plex); K10(iTRAQ8plex)	0	1.00758	1		0.840356	1		1.09685	1		0.650398	1		0.639548	1		0.563656	1		0.565103	1		0.993773	1		0	0.003032	15.67	1.67219	3	1993.29	-1.50893	41.5386	1
High	ySVNQLQLPVAAk	1	3	1	K3ZV88	N-Term(iTRAQ8plex); Y1(iTRAQ8plex); K13(iTRAQ8plex)	0	0.969687	1		1.44338	1		1.3908	1		0.924817	1		0.934462	1		1.16189	1		1.29764	1		1.02595	1		0	7.591e-05	15.67	5.91364	3	2343.41	-1.93905	55.5142	0
High	gHERPLTFLR	3	6	1	C5XAA7	N-Term(iTRAQ8plex)	0	1.00562	3	2.35759	1.312	3	3.55359	1.38835	3	27.6477	1.23743	3	3.6426	1.31026	3	5.47977	1.12044	3	0.23757	1.18228	3	9.40392	0.995439	3	2.05246	0	0.004145	15.65	9.34295	4	1529.88	-3.29405	57.4795	0
High	rGILSLHSGcNMGk	1	7	1	K7VNE0	N-Term(iTRAQ8plex); C10(Carbamidomethyl); K14(iTRAQ8plex)	0	1.01874	1		0.615027	1		0.762381	1		0.804108	1		0.777561	1		0.831656	1		0.832005	1		0.984302	1		0	0.002897	15.62	9.00881	4	2138.17	-4.09178	43.8527	1
High	qPQGLyVSLR	1	8	1	K7VIE9	N-Term(iTRAQ8plex); Y6(iTRAQ8plex)	0	0.985018	1		0.696454	1		0.654135	1		0.968595	1		0.953696	1		0.909659	1		0.958166	1		1.01293	1		0	0.001923	15.61	8.91829	3	1769.05	-2.29953	44.8308	0
High	yVIAQGTYGTVYR	1	6	1	K3Z7A5	N-Term(iTRAQ8plex); Y1(iTRAQ8plex)	0	0.988304	1		1.37248	1		0.96957	1		1.04598	1		0.947557	1		1.06704	1		1.05641	1		1.01014	1		0	0.0001151	15.56	9.72205	3	2099.17	-3.49751	63.8245	0
High	rLPLDPGNPAFLHR	2	8	1	M7Z3Q9	N-Term(iTRAQ8plex)	0	0.977916	2	2.24034	1.14999	2	9.07788	0.912627	2	12.5007	0.869103	2	3.80652	1.00359	2	16.56	0.894988	2	4.73211	0.985653	2	5.5021	1.01879	2	1.82583	0	0.004744	15.55	8.82086	4	1907.09	0.157529	49.7489	1
High	gMATHGGR	2	4	1	K4ADQ3	N-Term(iTRAQ8plex)	0	1.00688	2	7.31031	3.17391	2	17.5088	1.39887	2	13.6103	1.02751	2	8.27409	1.09235	2	5.9385	1.10285	2	13.5065	1.0065	2	6.47631	0.992438	2	6.29578	0	0.009636	15.5	1.67976	2	1090.57	-2.36684	10.5104	0
High	aQGyAVGk	2	8	1	J3L9Z3	N-Term(iTRAQ8plex); Y4(iTRAQ8plex); K8(iTRAQ8plex)	0	0.929231	2	4.11037	1.27417	2	1.33167	1.49339	2	5.40866	1.07653	2	6.76885	1.00574	2	0.497798	1.26575	2	2.64808	1.2205	2	11.5665	1.05977	2	3.05969	0	0.003744	15.49	6.71474	2	1706.02	-7.70818	52.6517	0
High	syHHIPLTPDNVVVFPSR	1	12	1	K3Z3I2	N-Term(iTRAQ8plex); Y2(iTRAQ8plex)	0	0.988009	1		1.30387	1		1.11414	1		1.00593	1		0.915276	1		1.32951	1		1.31135	1		1.01039	1		0	0.006211	15.49	10.8927	4	2686.5	2.27308	54.3921	0
High	iMLHQPASAyYR	2	20	1	W5D121	N-Term(iTRAQ8plex); Y10(iTRAQ8plex)	0	0.965689	1		0.924648	1		0.909869	1		0.977941	1		0.803586	1		1.09705	1		1.07305	1		1.02934	1		0	0.0005733	15.48	9.78954	4	2058.13	-4.50333	46.2909	0
High	aLSNQHQVR	1	27	1	K3YRC8	N-Term(iTRAQ8plex)	0	1.05071	1		1.79358	1		1.7686	1		1.30845	1		1.25886	1		1.16564	1		1.03656	1		0.957151	1		0	0.001519	15.42	7.37216	2	1356.76	-1.54509	16.077	0
High	gyISPYFITNSk	10	2	1	K4A7N1	N-Term(iTRAQ8plex); Y2(iTRAQ8plex); K12(iTRAQ8plex)	0	0.979506	10	9.44873	1.15658	10	21.4927	1.16493	10	26.9979	1.03919	10	23.0827	1.02383	10	38.3657	1.21108	10	18.0049	1.21872	10	28.4373	1.01749	10	7.71594	0	0.009695	15.41	10.6449	3	2302.31	-4.2609	90.792	0
High	kTAGPLIIAcSk	1	2	1	C5XXS0	N-Term(iTRAQ8plex); K1(iTRAQ8plex); C10(Carbamidomethyl); K12(iTRAQ8plex)	0	1.00154	1		0.778929	1		0.862386	1		0.870028	1		0.899558	1		0.912419	1		1.11523	1		0.998906	1		0	0.0006674	15.37	5.1982	4	2171.34	2.33553	44.7909	1
High	kQNTPAk	12	14	1	B4FM15	N-Term(iTRAQ8plex); K1(iTRAQ8plex); K7(iTRAQ8plex)	0	0.994981	12	2.70923	0.81328	12	19.5579	1.24669	12	7.05844	1.17571	12	3.84384	1.13532	12	6.7902	1.12741	12	6.35562	1.04917	12	9.74062	1.00447	12	2.28104	0	0.007989	15.36	3.77811	3	1699.06	-0.347399	18.436	1
High	sVFHPGSNLATk	1	15	1	M7Y489	N-Term(iTRAQ8plex); K12(iTRAQ8plex)	0	1.05037	1		0.655066	1		0.751701	1		1.16795	1		1.16096	1		0.909321	1		0.886629	1		0.957445	1		0	0.0009298	15.35	9.43204	3	1866.06	-7.46346	57.1516	0
High	hSMVGAGSLVk	1	15	1	M0Z8X1	N-Term(iTRAQ8plex); K11(iTRAQ8plex)	0	1.03342	1		0.723296	1		0.822543	1		1.02019	1		1.05127	1		0.854928	1		0.824307	1		0.971839	1		0	0.002453	15.33	7.94419	3	1693.98	-2.93153	38.8998	0
High	kGAYFNTIk	1	14	1	K7V358	N-Term(iTRAQ8plex); K1(iTRAQ8plex); K9(iTRAQ8plex)	0	0.959275	1		1.02269	1		1.13598	1		1.13193	1		1.06763	1		1.11851	1		0.943534	1		1.03479	1		0	0.0009228	15.32	7.21046	3	1954.18	-4.30729	58.9594	1
High	kVPVLIFcNk	1	5	1	C5YKN8	N-Term(iTRAQ8plex); K1(iTRAQ8plex); C8(Carbamidomethyl); K10(iTRAQ8plex)	0	0.988443	1		0.883291	1		0.974387	1		0.849296	1		0.876371	1		0.689221	1		0.741805	1		1.01002	1		0	0.00443	15.3	4.93442	4	2130.32	-1.13955	57.4111	1
High	hHATyVANYNk	2	13	1	W5B755	N-Term(iTRAQ8plex); Y5(iTRAQ8plex); K11(iTRAQ8plex)	0	1.03871	2	2.9042	0.81165	2	31.4705	1.15832	2	14.9329	1.09073	2	1.3207	0.961505	2	11.7692	1.00817	2	17.8736	0.958168	2	6.75055	0.967018	2	2.64862	0	0.007678	15.3	11.0803	2	2230.24	-5.14142	31.3676	0
High	qPSTAkPYAPPk	1	1	1	C5X079	N-Term(iTRAQ8plex); K6(iTRAQ8plex); K12(iTRAQ8plex)	0	0.96394	1		1.18535	1		1.65869	1		1.14362	1		1.11747	1		1.18714	1		1.15101	1		1.03083	1		0	0.003412	15.21	7.80218	3	2197.31	0.0154134	34.9767	0
High	yLAVkPSTPYDTTVLPk	2	1	1	K4A7S6	N-Term(iTRAQ8plex); Y1(iTRAQ8plex); K5(iTRAQ8plex); K17(iTRAQ8plex)	0	0.937966	2	3.71978	1.12565	2	18.0101	1.17948	2	6.89282	1.16143	2	0.622926	1.13892	2	0.509942	1.41582	2	4.87392	1.59736	2	9.38235	1.05244	2	2.81452	0	0.001823	15.18	6.49404	4	3109.83	-9.49739	54.8604	0
High	yGNHSLTYR	1	12	1	Q8W5Q8	N-Term(iTRAQ8plex)	0	1.04502	1		1.18844	1		1.2069	1		1.19473	1		1.15787	1		1.27977	1		1.22812	1		0.961985	1		0	0.001565	15.16	4.04608	2	1414.74	-1.52951	31.8234	0
High	aTGAYSHSQGIk	1	16	1	I1I3L3	N-Term(iTRAQ8plex); K12(iTRAQ8plex)	0	0.966167	1		1.17906	1		1.13413	1		0.908187	1		0.967137	1		1.05414	1		0.942755	1		1.02894	1		0	0.001433	15.16	9.89652	3	1828.01	-1.3154	31.2452	0
High	aAASPkPAPAAPAk	2	2	1	C5XQ93	N-Term(iTRAQ8plex); K6(iTRAQ8plex); K14(iTRAQ8plex)	0	1.01285	2	1.86044	0.746338	2	26.415	1.14377	2	8.97717	1.14432	2	1.8847	1.11035	2	4.06506	1.1316	2	7.78167	1.07863	2	14.8887	0.989174	2	1.61743	0	1.934e-05	15.16	6.32286	3	2160.32	-1.26902	33.2268	0
High	yASGTNPITGVSTR	1	6	1	K3YUX3	N-Term(iTRAQ8plex)	0	1.00515	1		0.98971	1		1.22639	1		1.08301	1		1.04348	1		1.22255	1		1.21804	1		0.995835	1		0	2.865e-05	15.11	6.49011	3	1727.92	-2.39242	53.9431	0
High	rGDAFAHAFSAHLAR	1	10	1	I1IS70	N-Term(iTRAQ8plex)	0	0.92243	1		0.757913	1		0.80809	1		0.915463	1		0.970397	1		0.944079	1		0.907123	1		1.06607	1		0	1.062e-05	15.08	7.61083	4	1931.03	-0.467999	45.4725	1
High	gyLFPQNAAR	2	14	2	C0P4M0;K3ZTF4	N-Term(iTRAQ8plex); Y2(iTRAQ8plex)	0																									0	0.00411	15.07	10.2982	2	1744.99	-3.88899	58.9699	0
High	sFIGmGYYNTHVPGVILR	1	1	1	J3L3E8	N-Term(iTRAQ8plex); M5(Oxidation)	0	0.882049	1		1.07807	1		0.918388	1		0.929933	1		0.681053	1		0.772243	1		0.89075	1		1.10036	1		0	0.002914	15.07	8.84661	3	2344.23	-3.30168	64.4905	0
High	yGALSTPLyQTATFk	2	2	1	B4FU01	N-Term(iTRAQ8plex); Y9(iTRAQ8plex); K15(iTRAQ8plex)	0	0.950116	2	1.97336	1.43662	2	32.7389	0.848013	2	0.960512	1.02264	2	12.1854	1.02583	2	14.3686	1.27992	2	3.99342	1.52212	2	4.78637	1.04244	2	1.52708	0	0.00244	15.06	11.4697	4	2573.46	-5.20123	60.9009	0
High	kFcLEPTSFTVk	2	10	1	Q943W1	N-Term(iTRAQ8plex); K1(iTRAQ8plex); C3(Carbamidomethyl); K12(iTRAQ8plex)	0	1.0179	2	2.31551	1.21468	2	50.5116	0.919918	2	13.0472	0.970819	2	13.6977	1.20494	2	1.39377	0.915378	2	20.8176	0.932061	2	10.9772	0.984818	2	2.03201	0	4.948e-05	15.05	10.7396	3	2369.36	-4.32519	58.4793	1
High	kSYASIVk	4	32	1	K7VYU4	N-Term(iTRAQ8plex); K1(iTRAQ8plex); K8(iTRAQ8plex)	0	1.0287	4	2.45758	0.803026	4	25.3451	1.32629	4	9.42496	0.984152	4	4.07904	0.939072	4	2.00409	0.934241	4	2.42902	0.855123	4	5.25873	0.975788	4	2.23496	0	0.002989	15	5.75376	3	1808.13	-4.15698	42.2599	1
High	hTYVPVTR	1	9	1	M0XZA2	N-Term(iTRAQ8plex)	0	0.988994	1		1.05766	1		1.06822	1		1.10435	1		1.03728	1		1.33036	1		1.17319	1		1.00956	1		0	0.005441	14.98	10.5631	3	1276.72	-6.46269	29.4901	0
High	kLQLVGVGYR	2	8	1	B6T4J1	N-Term(iTRAQ8plex); K1(iTRAQ8plex)	0	0.979655	2	2.38459	0.781932	2	1.83358	0.828199	2	2.87339	1.20087	2	4.72076	1.14301	2	9.34124	1.01489	2	6.22911	1.05813	2	16.819	1.01729	2	1.94971	0	0.0005256	14.96	4.50326	2	1741.09	-1.29839	64.7114	1
High	fLAcRPTGGAk	1	13	1	K7VHA4	N-Term(iTRAQ8plex); C4(Carbamidomethyl); K11(iTRAQ8plex)	0	0.995844	1		0.740051	1		0.822437	1		0.873412	1		0.843618	1		0.589104	1		0.596174	1		1.00374	1		0	0.000392	14.96	11.1959	2	1786.02	-4.77711	57.1821	0
High	aHHTATHLLQSALk	1	16	1	K3XV85	N-Term(iTRAQ8plex); K14(iTRAQ8plex)	0	0.981227	1		1.11218	1		1.09305	1		0.981147	1		1.11968	1		0.908015	1		0.892538	1		1.01615	1		0	3.793e-06	14.96	10.4108	3	2136.25	-1.06242	41.8611	0
High	gLPVHYAAPAAQAR	1	1	1	K3Y754	N-Term(iTRAQ8plex)	0	1.01021	1		0.999616	1		0.968984	1		0.836017	1		0.811107	1		0.809972	1		0.7459	1		0.991541	1		0	0.001106	14.95	9.27999	3	1725.96	-4.65766	39.8295	0
High	vNLGVGAyR	2	10	1	P37833	N-Term(iTRAQ8plex); Y8(iTRAQ8plex)	0	0.939382	2	0.274033	1.57003	2	7.16248	1.32665	2	3.91739	0.776984	2	6.9596	0.763176	2	4.68298	1.03753	2	0.569198	1.09797	2	8.78878	1.05168	2	0.207828	0	0.00187	14.89	9.18854	2	1556.93	-6.24928	58.7792	0
High	gTmTTTHSyTGDQR	4	19	2	J3LYJ5;K4AA01	N-Term(iTRAQ8plex); M3(Oxidation); Y9(iTRAQ8plex)	0																									0	9.613e-05	14.87	3.59724	3	2180.08	-4.42831	20.9045	0
High	rGNTVATyLPLVPTER	1	2	1	C5Z060	N-Term(iTRAQ8plex); Y8(iTRAQ8plex)	0	0.856861	1		2.48077	1		1.76965	1		1.02945	1		1.22382	1		1.65641	1		2.54753	1		1.12175	1		0	0.009336	14.87	11.5949	4	2395.38	-4.10063	55.876	1
High	iIyGGSVTAANck	1	5	1	C5XQ07	N-Term(iTRAQ8plex); Y3(iTRAQ8plex); C12(Carbamidomethyl); K13(iTRAQ8plex)	0	0.919393	1		0.97517	1		0.894203	1		0.788119	1		0.731878	1		1.0894	1		1.13287	1		1.06865	1		0	1.169e-07	14.83	11.6956	3	2266.29	-2.88911	59.3575	0
High	wHVVMAcR	1	11	1	C5YAK0	N-Term(iTRAQ8plex); C7(Carbamidomethyl)	0	1.02945	1		0.589406	1		0.383969	1		1.51407	1		1.61916	1		0.567619	1		0.553717	1		0.975206	1		0	0.007701	14.81	3.20789	2	1362.71	-0.967834	44.4129	0
High	eAYPGDVFyLHSR	1	12	2	Q8S7T5;K3Z2W4	N-Term(iTRAQ8plex); Y9(iTRAQ8plex)	0																									0	0.0009409	14.8	10.1061	4	2162.15	-1.02214	52.6613	0
High	kHWQNYVk	2	24	1	K3XM31	N-Term(iTRAQ8plex); K1(iTRAQ8plex); K8(iTRAQ8plex)	0	1.01809	2	0.947883	0.847772	2	0.574107	1.25045	2	1.95058	1.22599	2	8.54142	1.2467	2	2.87416	1.16759	2	3.24727	0.991643	2	3.07622	0.984816	2	0.832008	0	0.009543	14.77	9.77773	4	2015.2	0.722882	41.3027	1
High	gVyNmSHGIGk	1	8	1	M0ZFW5	N-Term(iTRAQ8plex); Y3(iTRAQ8plex); M5(Oxidation); K11(iTRAQ8plex)	0	0.96299	1		0.664692	1		0.947638	1		0.907138	1		0.798865	1		0.845873	1		0.767713	1		1.03163	1		0	0.003209	14.77	11.6816	4	2091.18	-1.41574	34.521	0
High	qkLPHLPGTSIEGVEk	1	5	2	B7ZYI1;C5Z147	N-Term(iTRAQ8plex); K2(iTRAQ8plex); K16(iTRAQ8plex)	0																									0	0.0009181	14.77	7.47375	4	2645.58	1.55625	48.941	1
High	hLHSIGAk	1	9	1	M0WDR5	N-Term(iTRAQ8plex); K8(iTRAQ8plex)	0	1.08368	1		0.759338	1		0.98938	1		0.70721	1		0.756315	1		0.726983	1		0.693547	1		0.929161	1		0	0.006183	14.75	10.7993	2	1470.89	-6.16802	30.5839	0
High	kIDyHTGVFASk	2	18	1	K7VS24	N-Term(iTRAQ8plex); K1(iTRAQ8plex); Y4(iTRAQ8plex); K12(iTRAQ8plex)	0	1.01942	2	2.66884	0.557744	2	5.83724	1.04051	2	4.06569	0.674528	2	7.30729	0.627976	2	7.96447	0.586614	2	24.7715	0.625212	2	20.0029	0.983456	2	2.34883	0	6.981e-05	14.71	7.60984	4	2582.54	0.711748	44.0968	1
High	kSAPTTGGVk	3	35	1	W5GF78	N-Term(iTRAQ8plex); K1(iTRAQ8plex); K10(iTRAQ8plex)	0	0.992201	3	1.4411	0.647465	3	14.0982	0.839903	3	25.2655	0.648396	3	2.10183	0.666467	3	8.97722	0.791519	3	38.8683	0.589204	3	58.6532	1.00683	3	1.19512	0	0.0001424	14.65	7.90423	3	1858.15	-2.39857	28.7293	1
High	gGILGLGGVGHmGVk	1	6	1	K3YSK8	N-Term(iTRAQ8plex); M12(Oxidation); K15(iTRAQ8plex)	0	0.931128	1		1.30443	1		1.06005	1		1.05731	1		1.00569	1		1.15797	1		1.32266	1		1.05869	1		0	0.002131	14.65	11.032	3	1976.15	-5.68131	49.7543	0
High	kPLYLHSk	2	13	1	W5EAT0	N-Term(iTRAQ8plex); K1(iTRAQ8plex); K8(iTRAQ8plex)	0	0.996517	1		0.652694	1		0.967943	1		1.10631	1		1.21863	1		0.902908	1		0.892424	1		1.00317	1		0	0.00645	14.64	5.8611	3	1898.2	0.0202807	36.0618	0
High	lGMGTNmyPSSSLLGQNk	1	2	1	W5DU56	N-Term(iTRAQ8plex); M7(Oxidation); Y8(iTRAQ8plex); K18(iTRAQ8plex)	0	0.971225	1		1.06296	1		1.34911	1		0.811545	1		0.765476	1		1.27288	1		1.35851	1		1.02464	1		0	0.0005228	14.63	13.3022	3	2826.52	-1.96374	53.4219	0
High	yGAGIGPGVyDIHSPR	1	9	2	K4A649;I1R806	N-Term(iTRAQ8plex); Y1(iTRAQ8plex); Y10(iTRAQ8plex)	0																									0	6.939e-05	14.61	13.4432	5	2571.44	-1.83657	47.3989	0
High	hQQHIASVVQR	1	3	1	C5WZ48	N-Term(iTRAQ8plex)	0	0.973354	1		1.07324	1		1.19104	1		1.28916	1		0.950385	1		0.957591	1		1.18608	1		1.02284	1		0	0.009556	14.61	10.9576	3	1606.91	-1.14522	23.9763	0
High	yRPGTVALR	2	43	1	J3L8G4	N-Term(iTRAQ8plex); Y1(iTRAQ8plex)	0	0.955819	1		0.708606	1		0.773595	1		0.58575	1		0.62368	1		0.81821	1		0.866784	1		1.03772	1		0	0.004249	14.6	9.89934	4	1641	-2.46415	37.6303	0
High	kPHVGLVGDAk	2	6	2	B4FAJ4;K3XHC7	N-Term(iTRAQ8plex); K1(iTRAQ8plex); K11(iTRAQ8plex)	0																									0	0.006546	14.57	5.10967	3	2033.27	4.98331	36.9306	0
High	eHWATyGR	2	9	1	K4ABL8	N-Term(iTRAQ8plex); Y6(iTRAQ8plex)	0	1.06489	2	1.23872	0.895705	2	12.9538	0.789312	2	2.49329	1.06239	2	11.8271	1.13716	2	7.31713	1.08682	2	5.38226	1.14895	2	1.98047	0.945057	2	1.18512	0	0.005656	14.54	7.02945	2	1627.87	-8.6536	35.5323	0
High	mSYVVGFGNkYPk	1	5	1	J3LSL3	N-Term(iTRAQ8plex); K10(iTRAQ8plex); K13(iTRAQ8plex)	0	0.881879	1		1.12907	1		0.939162	1		0.792307	1		0.804591	1		0.924351	1		0.796876	1		1.1005	1		0	0.008591	14.54	12.8232	4	2402.36	-2.88268	59.1236	1
High	aSGIAyQVGk	1	1	1	K3Y6S4	N-Term(iTRAQ8plex); Y6(iTRAQ8plex); K10(iTRAQ8plex)	0	0.908777	1		1.58324	1		1.11005	1		0.862191	1		0.963175	1		1.01959	1		1.01448	1		1.07767	1		0	0.001705	14.53	9.22859	4	1906.15	0.189616	41.145	0
High	kVPAHEEPIMk	1	4	1	K7V3B1	N-Term(iTRAQ8plex); K1(iTRAQ8plex); K11(iTRAQ8plex)	0	0.973336	1		0.854374	1		1.03004	1		1.11338	1		0.972274	1		0.950348	1		0.910777	1		1.02285	1		0	0.0001787	14.53	9.55277	3	2191.3	-1.97681	36.1218	1
High	nLHLyQFR	1	8	1	J3LRT8	N-Term(iTRAQ8plex); Y5(iTRAQ8plex)	0	1.02434	1		1.06581	1		1.1761	1		1.10956	1		1.05113	1		0.984884	1		0.93735	1		0.979542	1		0	0.006639	14.52	12.8382	2	1698.99	-1.97849	45.7716	0
High	sHVQEyWR	1	12	1	C5XSA5	N-Term(iTRAQ8plex); Y6(iTRAQ8plex)	0	1.0268	1		1.04055	1		1.05326	1		0.641416	1		0.645993	1		0.932821	1		0.908947	1		0.977457	1		0	0.002075	14.45	8.8223	3	1712.93	-2.40302	36.1568	0
High	rPQMQSNLR	1	14	1	C5XPC3	N-Term(iTRAQ8plex)	0	1.04582	1		0.872671	1		0.795271	1		1.06478	1		1.04908	1		0.907053	1		0.821248	1		0.961307	1		0	0.003011	14.4	10.1517	2	1433.79	-0.803832	29.4056	0
High	gTFFGNYkPR	2	32	1	W5FJT1	N-Term(iTRAQ8plex); K8(iTRAQ8plex)	0	1.02474	2	3.73916	2.09665	2	2.46877	2.60305	2	0.725636	1.16188	2	15.8823	1.13548	2	1.90101	1.73438	2	10.4083	1.6567	2	2.40486	0.978681	2	3.32405	0	6.316e-05	14.4	10.2043	2	1795	-6.10676	61.1561	0
High	lNVNQTSFyR	1	2	1	C5XY28	N-Term(iTRAQ8plex); Y9(iTRAQ8plex)	0	0.892355	1		1.61939	1		1.37036	1		0.885797	1		0.861547	1		1.13346	1		1.37379	1		1.09161	1		0	0.0002595	14.39	11.1977	2	1850.03	-3.19411	60.9817	0
High	aVIAPHAGySYSGR	6	12	1	W5H8Y7	N-Term(iTRAQ8plex); Y9(iTRAQ8plex)	0	1.02403	3	6.25095	0.921884	3	15.3245	0.9379	3	9.95724	0.848155	3	23.0726	1.0173	3	30.9907	0.892298	3	19.2613	0.933957	3	42.4259	0.979804	3	5.7757	0	5.875e-05	14.37	12.719	3	2057.14	0.967828	39.451	0
High	lkPFNcNLLyHDR	1	15	1	C0P848	N-Term(iTRAQ8plex); K2(iTRAQ8plex); C6(Carbamidomethyl); Y10(iTRAQ8plex)	0	0.89034	1		0.602568	1		0.607399	1		1.016	1		0.878735	1		1.03714	1		0.986222	1		1.09332	1		0	0.0001472	14.37	14.4666	5	2602.47	-0.860772	52.337	0
High	iHWAPGLPk	3	25	1	W5G832	N-Term(iTRAQ8plex); K9(iTRAQ8plex)	0	0.936562	3	1.86017	1.42104	3	8.11694	1.18964	3	33.7333	1.11082	3	8.23941	1.06998	3	7.57087	1.27623	3	11.2219	1.29144	3	5.17898	1.05407	3	1.38799	0	0.002022	14.34	10.0518	2	1627	0.621647	49.8361	0
High	akDSVGIRPGk	1	11	1	K4A2N9	N-Term(iTRAQ8plex); K2(iTRAQ8plex); K11(iTRAQ8plex)	0	1.00002	1		0.807601	1		1.47877	1		0.928927	1		0.947076	1		1.00083	1		2.35053	1		1.00019	1		0	4.379e-05	14.34	5.6968	2	2040.26	-3.26451	33.0999	1
High	lGPNyLmLPVNAPk	2	23	1	C5Z2J6	N-Term(iTRAQ8plex); Y5(iTRAQ8plex); M7(Oxidation); K14(iTRAQ8plex)	0	1.04411	2	7.29677	1.45699	2	7.17749	1.15754	2	20.3217	0.92775	2	27.8199	0.872608	2	19.4461	1.2017	2	4.21284	1.46127	2	7.77482	0.960696	2	6.73247	0	0.005979	14.32	12.0305	3	2455.42	-11.9039	60.1897	0
High	kPAAAAAVTTR	1	4	1	C5X3Z3	N-Term(iTRAQ8plex); K1(iTRAQ8plex)	0	0.941123	1		1.5248	1		1.27606	1		1.19876	1		1.29787	1		1.38169	1		1.33291	1		1.0502	1		0	0.001415	14.31	9.8564	3	1665.02	-5.6655	52.2131	0
High	kAPNAAAk	3	2	1	K3YK41	N-Term(iTRAQ8plex); K1(iTRAQ8plex); K8(iTRAQ8plex)	0	1.02228	3	3.10382	0.720317	3	66.418	1.04918	3	3.2152	1.13847	3	0.865663	1.04735	3	5.71279	0.847322	3	6.95253	0.79799	3	4.14068	0.981293	3	2.69215	0	0.005821	14.31	5.21733	3	1683.06	-2.58307	44.5714	1
High	kDVHFLk	8	10	1	K3Z2V0	N-Term(iTRAQ8plex); K1(iTRAQ8plex); K7(iTRAQ8plex)	0	1.02571	8	0.770129	0.55027	8	20.8443	0.793502	8	12.51	0.962376	8	11.7239	0.939173	8	8.601	0.74689	8	8.16366	0.698113	8	7.89813	0.978378	8	0.688402	0	0.005929	14.27	7.3625	3	1799.13	-0.736293	40.9479	1
High	vSVHHFHGNNVDLGTAcGk	1	5	1	K3ZAY0	N-Term(iTRAQ8plex); C17(Carbamidomethyl); K19(iTRAQ8plex)	0	1.04298	1		0.690161	1		1.0244	1		1.15481	1		1.226	1		0.88714	1		0.871788	1		0.963718	1		0	1.331e-08	14.26	10.7336	4	2657.38	-0.736548	35.8602	0
High	kRPSILALSR	4	20	2	B7ZYI1;C5Z147	N-Term(iTRAQ8plex); K1(iTRAQ8plex)	0																									0	0.00262	14.25	4.89716	4	1749.12	-7.16122	41.3879	1
High	tNASAALAAGIFHR	2	11	1	M0UWT0	N-Term(iTRAQ8plex)	0	0.940987	2	3.25333	1.5393	2	7.21261	1.04775	2	13.217	0.923542	2	3.72655	1.14887	2	2.30538	1.16585	2	6.47635	1.27284	2	3.31833	1.04998	2	2.47537	0	0.00432	14.2	11.725	2	1703.95	-2.1438	56.531	0
High	kYGNANVWk	1	41	1	K7WGZ8	N-Term(iTRAQ8plex); K1(iTRAQ8plex); K9(iTRAQ8plex)	0	0.993631	1		0.890189	1		1.20797	1		1.00988	1		0.983643	1		1.10094	1		1.03018	1		1.00562	1		0	3.006e-05	14.16	12.8081	3	1992.16	-8.70905	56.544	1
High	gNTAVYLQyAHAR	1	19	2	M0WZU2;I1PSQ9	N-Term(iTRAQ8plex); Y9(iTRAQ8plex)	0																									0	0.0004973	14.15	14.0049	4	2072.14	-2.79889	45.1967	0
High	kLVTTHLFTVk	2	1	1	K3YGZ4	N-Term(iTRAQ8plex); K1(iTRAQ8plex); K11(iTRAQ8plex)	0	0.986174	2	5.66979	1.16966	2	21.9262	1.30448	2	4.68739	0.630382	2	4.80905	0.516047	2	86.0253	0.541566	2	66.2444	0.639949	2	41.1432	1.01083	2	4.69578	0	0.005282	14.15	4.02668	3	2199.39	-1.94585	56.1249	1
High	aGVSVYkPR	1	9	1	K3YTL1	N-Term(iTRAQ8plex); K7(iTRAQ8plex)	0	1.00315	1		0.860907	1		1.22896	1		0.813165	1		0.896832	1		0.839935	1		0.74641	1		0.997537	1		0	0.00132	14.13	11.1911	2	1584.96	-3.39765	53.8199	0
High	kNIPVLAMANR	1	2	1	F2D2H8	N-Term(iTRAQ8plex); K1(iTRAQ8plex)	0	1.04948	1		0.867203	1		0.863496	1		0.990742	1		1.03332	1		1.06621	1		1.15705	1		0.9582	1		0	0.000469	14.13	10.3546	3	1835.11	-1.35501	64.7636	1
High	iVVFLNkk	1	6	1	C0P699	N-Term(iTRAQ8plex); K7(iTRAQ8plex); K8(iTRAQ8plex)	0	0.986654	1		0.696616	1		0.988351	1		0.755399	1		0.741802	1		0.592053	1		0.642333	1		1.01154	1		0	0.002583	14.12	1.56258	2	1873.23	-3.3402	61.8195	1
High	tLINQSLNWQHQLck	1	38	1	K3XE41	N-Term(iTRAQ8plex); C14(Carbamidomethyl); K15(iTRAQ8plex)	0	0.898103	1		0.926208	1		0.76674	1		0.807391	1		0.72708	1		0.729225	1		0.786782	1		1.08673	1		0	0.0005153	14.12	14.7177	3	2491.36	-3.61619	61.9668	0
High	kAGVkPAVAMTIPk	1	2	1	C5XPT4	N-Term(iTRAQ8plex); K1(iTRAQ8plex); K5(iTRAQ8plex); K14(iTRAQ8plex)	0	1.04454	1		0.78632	1		1.19739	1		0.805865	1		0.812648	1		0.800503	1		0.774647	1		0.962392	1		0	0.007178	14.06	1.66285	3	2627.66	-4.03644	48.7608	1
High	kLYVGNIPR	4	6	1	J3MW45	N-Term(iTRAQ8plex); K1(iTRAQ8plex)	0	1.02353	4	2.46741	0.612446	4	13.0746	0.784559	4	10.7745	1.01053	4	10.6348	1.02956	4	2.51893	0.935709	4	2.42163	0.900993	4	4.93629	0.980222	4	2.24436	0	0.003365	14.04	7.6505	2	1668.04	-2.50481	59.3362	1
High	gMPPLAASTLyGYQGQSHQAGLR	2	1	1	K3Z3Z6	N-Term(iTRAQ8plex); Y11(iTRAQ8plex)	0	1.02724	2	13.8911	1.01377	2	24.4468	1.36388	2	12.5618	1.09479	2	12.8605	0.83966	2	24.3792	0.993417	2	1.47255	0.893008	2	0.553446	0.969877	2	12.4841	0	0.001218	14.04	14.0762	4	3011.59	-2.24132	57.6821	0
High	tGNPVYLHIVQR	1	5	1	K3XEP4	N-Term(iTRAQ8plex)	0	1.0509	1		0.939286	1		1.1507	1		1.13014	1		1.14653	1		1.22434	1		1.37114	1		0.956994	1		0	0.00974	14.02	13.4794	2	1700.97	-1.18362	42.5323	0
High	kSPMIVVk	2	15	1	M0W1F4	N-Term(iTRAQ8plex); K1(iTRAQ8plex); K8(iTRAQ8plex)	0	1.00709	2	3.55301	0.650434	2	13.5959	1.0239	2	10.3716	0.761293	2	6.77601	0.74108	2	8.86794	0.626141	2	9.92962	0.574121	2	11.5795	0.993738	2	3.05709	0	0.00208	14.02	5.31409	3	1814.17	-2.28402	40.9448	1
High	fIGTAGAANSTmNPk	1	11	1	W4ZYQ4	N-Term(iTRAQ8plex); M12(Oxidation); K15(iTRAQ8plex)	0	0.959913	1		1.20935	1		1.07438	1		0.987188	1		0.895532	1		1.09606	1		1.05933	1		1.03425	1		0	0.001742	14.02	12.0825	3	2104.13	-2.17949	59.9382	0
High	eSTLHLVLR	2	121	2	F2D1A7;W5DYW0	N-Term(iTRAQ8plex)	0																									0	0.002777	13.97	12.471	2	1371.83	0.569019	39.7254	0
High	gLFPNkPTLPAGPR	1	2	1	B8Y6I0	N-Term(iTRAQ8plex); K6(iTRAQ8plex)	0	1.10531	1		0.815606	1		0.618057	1		1.85083	1		1.83094	1		0.991645	1		0.957917	1		0.910793	1		0	0.0001763	13.94	10.8782	4	2073.24	-1.71746	53.1143	0
High	kGAHAVAGIALQcIR	1	1	1	C5WM81	N-Term(iTRAQ8plex); K1(iTRAQ8plex); C13(Carbamidomethyl)	0	0.907155	1		1.26957	1		0.869124	1		1.11036	1		1.17677	1		1.14331	1		1.22882	1		1.07904	1		0	0.002564	13.94	12.3657	3	2173.28	-1.52627	51.1117	1
High	gMLPPkPIVVk	8	2	1	K3YZ28	N-Term(iTRAQ8plex); K6(iTRAQ8plex); K11(iTRAQ8plex)	0	1.00583	8	4.10481	0.945945	8	68.215	1.36599	8	13.6031	1.51894	8	7.98446	1.4409	8	11.9849	1.18674	8	11.1537	1.09724	8	8.30212	0.99524	8	3.61196	0	0.001695	13.93	2.83405	3	2091.34	-2.52283	52.4028	0
High	tISGQPPLkIPIR	2	5	1	Q0J3C0	N-Term(iTRAQ8plex); K9(iTRAQ8plex)	0	1.00686	2	4.01167	0.993389	2	21.4734	0.814995	2	7.69874	1.10973	2	4.55037	1.11232	2	0.828932	1.29486	2	3.22929	1.25518	2	8.38507	0.993808	2	3.45064	0	0.002726	13.92	5.63049	4	2028.28	-0.626459	52.3741	1
High	sTyIHEPPYFk	1	8	1	K7URE0	N-Term(iTRAQ8plex); Y3(iTRAQ8plex); K11(iTRAQ8plex)	0	1.03227	1		1.81618	1		1.28697	1		1.28129	1		1.19381	1		1.27234	1		1.23913	1		0.972808	1		0	0.003917	13.92	14.5334	4	2294.27	-10.8371	50.4057	0
High	iWHHTFYNELR	2	85	2	K7V663;J3M7K7	N-Term(iTRAQ8plex)	0																									0	0.002125	13.91	8.81576	2	1819.95	-0.556328	41.7438	0
High	aIPGyGGGMSSAk	1	6	1	K3YI82	N-Term(iTRAQ8plex); Y5(iTRAQ8plex); K13(iTRAQ8plex)	0	0.979675	1		0.624683	1		0.704584	1		0.827267	1		0.823507	1		0.785851	1		0.719837	1		1.01747	1		0	0.008873	13.91	13.9187	2	2108.19	-3.1648	42.6748	0
High	vSAyVTHAVFPk	1	6	1	I1P3K7	N-Term(iTRAQ8plex); Y4(iTRAQ8plex); K12(iTRAQ8plex)	0	0.924374	1		1.32511	1		0.873655	1		1.10022	1		0.980051	1		1.33734	1		1.27366	1		1.06442	1		0	0.002277	13.9	11.2865	3	2231.33	-0.768241	55.5465	0
High	qSGTTAGYSySAGNk	1	4	1	K3ZB68	N-Term(iTRAQ8plex); Y10(iTRAQ8plex); K15(iTRAQ8plex)	0	0.96472	1		1.41659	1		1.07798	1		0.939221	1		0.812869	1		1.27855	1		1.49332	1		1.03017	1		0	0.004298	13.9	12.0238	3	2404.27	-7.13258	35.0494	0
High	vLYSSVVYPHNyGFIPR	1	63	1	W5BWH9	N-Term(iTRAQ8plex); Y12(iTRAQ8plex)	0	0.986807	1		1.12133	1		0.8993	1		1.05429	1		1.05783	1		1.00894	1		1.04252	1		1.01141	1		0	7.748e-05	13.9	15.6353	4	2619.45	-3.31058	55.1688	0
High	tkPTTGVIAGAR	2	6	1	K3YGZ6	N-Term(iTRAQ8plex); K2(iTRAQ8plex)	0	1.02831	2	1.68506	1.09879	2	8.21312	1.05121	2	5.14782	0.911372	2	7.81798	0.882182	2	9.85394	1.31968	2	0.591186	1.26604	2	4.01297	0.976069	2	1.50729	0	0.0003018	13.89	11.0859	2	1780.08	-3.08355	52.5273	0
High	gmVLAkPGSITPHTk	3	10	2	C0P699;M0ZD98	N-Term(iTRAQ8plex); M2(Oxidation); K6(iTRAQ8plex); K15(iTRAQ8plex)	0																									0	0.005652	13.88	10.2356	4	2465.46	-2.69971	64.6931	0
High	rVEITcAAcGGHLGHVFk	1	4	1	K4AGI1	N-Term(iTRAQ8plex); C6(Carbamidomethyl); C9(Carbamidomethyl); K18(iTRAQ8plex)	0	1.07329	1		1.3597	1		1.06987	1		1.05183	1		1.08294	1		0.986496	1		0.989459	1		0.937982	1		0	5.508e-05	13.87	14.6053	4	2620.4	-0.450834	44.4207	1
High	aGkDPNkPk	4	11	1	K7VCP9	N-Term(iTRAQ8plex); K3(iTRAQ8plex); K7(iTRAQ8plex); K9(iTRAQ8plex)	0	1.03862	4	0.301413	0.199943	4	30.753	0.630207	4	13.3194	0.663764	4	8.42692	0.599949	4	7.69219	0.497853	4	2.68059	0.434004	4	7.5347	0.967419	4	0.275547	0	0.009223	13.86	6.35843	2	2171.35	-3.48528	45.7974	1
High	aITSAYyR	1	107	1	W5EGA3	N-Term(iTRAQ8plex); Y7(iTRAQ8plex)	0	0.977869	1		1.65456	1		1.17465	1		0.681481	1		0.639195	1		0.881696	1		0.99501	1		1.019	1		0	0.005054	13.85	11.3162	2	1552.89	-3.93467	41.5373	0
High	kPVSYAQLAR	2	1	1	K4A513	N-Term(iTRAQ8plex); K1(iTRAQ8plex)	0	1.0618	2	2.11188	0.880658	2	13.6009	0.931572	2	3.25334	1.05038	2	13.754	1.00121	2	1.40966	0.935758	2	8.41207	0.90168	2	2.09548	0.947564	2	2.00929	0	0.00417	13.85	10.8093	3	1741.06	-1.64921	56.8905	0
High	qVMIRPSSk	1	15	1	K7V552	N-Term(iTRAQ8plex); K9(iTRAQ8plex)	0	1.01155	1		1.34371	1		1.47671	1		1.131	1		1.1895	1		1.26118	1		1.2001	1		0.990401	1		0	0.001244	13.84	14.1469	2	1653.99	-3.37182	34.9282	0
High	rHPMVGNQLR	2	6	1	C5XUZ9	N-Term(iTRAQ8plex)	0	1.19898	2	1.23237	0.946278	2	28.69	0.619305	2	17.9773	0.730847	2	19.3781	0.695885	2	28.7611	0.613741	2	14.4514	0.638392	2	9.17645	0.83119	2	1.50938	0	0.002884	13.83	10.7723	3	1511.85	-1.12992	29.4081	1
High	rLVGIPNcAk	2	8	1	M0UJ21	N-Term(iTRAQ8plex); C8(Carbamidomethyl); K10(iTRAQ8plex)	0	0.9682	2	6.09955	1.35353	2	13.0933	1.19703	2	6.93158	0.84935	2	12.0023	0.92217	2	7.97001	1.14783	2	3.79456	1.09556	2	5.61807	1.02596	2	4.88624	0	0.009364	13.77	11.9379	3	1736.04	-3.67921	42.5253	1
High	yVNVPLPVAR	1	2	1	C5XVW3	N-Term(iTRAQ8plex); Y1(iTRAQ8plex)	0	0.953051	1		0.922144	1		0.680767	1		0.72646	1		0.605152	1		0.921009	1		1.09887	1		1.04007	1		0	0.006202	13.77	10.7794	3	1736.06	-2.82183	66.9901	0
High	kEQcLALGTR	1	4	1	K4AFA9	N-Term(iTRAQ8plex); K1(iTRAQ8plex); C4(Carbamidomethyl)	0	1.28333	1		0.637183	1		0.696962	1		0.744914	1		0.794937	1		0.850304	1		0.542967	1		0.759649	1		0	0.004245	13.71	14.8534	3	1784.03	-3.03218	36.1759	1
High	yPASGVVLRPGFIYGk	2	2	1	C5YFF8	N-Term(iTRAQ8plex); K16(iTRAQ8plex)	0	1.08181	2	14.1529	0.509172	2	10.0797	0.805598	2	3.3085	1.01795	2	11.6053	0.966661	2	1.45711	0.785178	2	6.66438	0.662687	2	13.3049	0.922471	2	14.092	0	0.002837	13.7	14.3864	4	2332.36	-2.25098	62.4705	0
High	nHTAHNQSyk	3	11	1	B6T5X5	N-Term(iTRAQ8plex); Y9(iTRAQ8plex); K10(iTRAQ8plex)	0	1.01644	3	0.127527	0.957655	3	12.0334	1.3233	3	1.27422	1.36907	3	5.14134	1.21813	3	22.5528	1.38885	3	0.246414	1.18095	3	6.31634	0.98625	3	0.111504	0	0.0001996	13.68	14.2557	2	2112.17	-2.82672	21.6624	0
High	kYAPDSAPALAINATIEk	1	3	1	C5WZ31	N-Term(iTRAQ8plex); K1(iTRAQ8plex); K18(iTRAQ8plex)	0	0.908708	1		1.45749	1		1.01619	1		1.27997	1		1.04442	1		1.26556	1		1.3601	1		1.07772	1		0	0.006823	13.68	12.82	4	2785.61	-3.77582	56.6532	1
High	ySPSQIGAFVLTk	2	2	1	I1IRB3	N-Term(iTRAQ8plex); Y1(iTRAQ8plex); K13(iTRAQ8plex)	0	0.899971	2	8.16315	1.47799	2	64.7989	1.6007	2	44.9423	1.11629	2	16.4039	0.79723	2	69.2929	1.77717	2	50.6967	2.00433	2	33.1477	1.08317	2	5.75544	0	0.003043	13.66	12.5283	4	2323.38	-0.974306	60.6653	0
High	ykPEScTLQAHk	1	11	1	K7W244	N-Term(iTRAQ8plex); K2(iTRAQ8plex); C6(Carbamidomethyl); K12(iTRAQ8plex)	0	1.02304	1		1.14175	1		1.21024	1		1.07635	1		1.0197	1		1.15619	1		1.05824	1		0.980649	1		0	7.89e-05	13.66	15.8671	4	2374.32	-4.28058	35.4989	0
High	tMVkPGcSR	1	4	1	C5YK28	N-Term(iTRAQ8plex); K4(iTRAQ8plex); C7(Carbamidomethyl)	0	1.00453	1		1.39096	1		1.33141	1		1.01096	1		1.0669	1		1.34466	1		1.31464	1		0.996361	1		0	0.001693	13.63	12.3377	2	1643.91	-2.1016	28.4931	0
High	rLQDWyNPGSMGk	4	6	1	W5EPE0	N-Term(iTRAQ8plex); Y6(iTRAQ8plex); K13(iTRAQ8plex)	0	0.978647	4	2.71796	0.437087	4	2.34205	0.496297	4	20.8127	0.762415	4	12.6506	0.690007	4	14.007	0.631076	4	11.4905	0.717768	4	8.98164	1.01831	4	2.26773	0	0.001694	13.63	16.1938	4	2464.35	-2.87586	52.0432	1
High	tQVAyGSk	2	12	1	K3XIQ2	N-Term(iTRAQ8plex); Y5(iTRAQ8plex); K8(iTRAQ8plex)	0	0.907893	2	2.52852	0.709826	2	10.7124	0.63248	2	16.3897	0.716064	2	14.5785	0.707895	2	12.0773	0.746266	2	5.75019	0.757447	2	11.9267	1.07822	2	1.80763	0	0.001969	13.61	13.9756	2	1766.05	-5.23538	52.3397	0
High	fQQRPQLPQR	3	2	1	K3XFY5	N-Term(iTRAQ8plex)	0	0.985609	3	2.62133	1.54216	3	5.79312	1.12081	3	7.26018	0.885288	3	4.19875	0.971069	3	8.55161	1.15881	3	10.7999	1.37755	3	1.29042	1.01243	3	2.20215	0	0.0003481	13.6	14.1824	2	1601.92	-0.240526	38.1834	0
High	rPTILAHEIk	1	15	1	M0UYQ3	N-Term(iTRAQ8plex); K10(iTRAQ8plex)	0	1.0605	1		1.31003	1		1.04088	1		0.977346	1		1.21193	1		0.763107	1		0.754383	1		0.948843	1		0	0.006511	13.56	9.73406	2	1786.11	-2.96622	38.7045	0
High	rPPPDLPSLLLHGR	1	10	1	W5ENI7	N-Term(iTRAQ8plex)	0	1.0208	1		1.16496	1		0.855516	1		0.804605	1		0.740752	1		0.938059	1		0.892605	1		0.98255	1		0	0.0009402	13.55	11.8849	3	1872.11	-0.752826	55.7672	0
High	tMVVLRPLk	1	1	1	B6UC34	N-Term(iTRAQ8plex); K9(iTRAQ8plex)	0	1.07588	1		1.13192	1		1.06598	1		1.11162	1		1.03289	1		1.16102	1		1.16646	1		0.935787	1		0	0.001089	13.53	7.21308	2	1665.05	-9.44361	49.3039	0
High	rLYYDYYFAR	1	7	1	K3ZQM0	N-Term(iTRAQ8plex)	0	1.0063	1		1.3548	1		1.17654	1		0.989676	1		0.990333	1		1.07291	1		1.06258	1		0.99486	1		0	0.005532	13.53	7.48811	3	1733.89	-0.448085	55.7989	1
High	sSSVFIPHGPGAVk	1	11	1	W5FFK4	N-Term(iTRAQ8plex); K14(iTRAQ8plex)	0	0.98407	1		1.20188	1		1.19084	1		1.44811	1		1.34207	1		1.22502	1		1.16221	1		1.01374	1		0	0.001299	13.53	14.0291	3	1991.16	3.77798	42.5848	0
High	hNLWVTQYR	1	1	1	J3LYW0	N-Term(iTRAQ8plex)	0	1.00722	1		1.1984	1		0.906874	1		0.985303	1		1.03278	1		1.10791	1		1.17289	1		0.99408	1		0	0.002124	13.51	11.3553	2	1520.83	-1.59812	43.413	0
High	nHLAmVAFNNITR	1	4	1	Q65X81	N-Term(iTRAQ8plex); M5(Oxidation)	0	0.946102	1		2.0854	1		1.26931	1		1.20172	1		1.07257	1		1.15325	1		0.906028	1		1.04597	1		0	0.0002217	13.47	11.0129	2	1820.96	-6.52751	46.1688	0
High	iTLLANPNQVRPk	1	3	1	K3Y720	N-Term(iTRAQ8plex); K13(iTRAQ8plex)	0	0.904907	1		1.02111	1		0.901013	1		1.10497	1		1.18435	1		1.52646	1		1.39964	1		1.08095	1		0	0.0002493	13.46	9.65875	3	2072.27	-3.73953	53.5533	0
High	gIVYGkPk	3	21	1	K3ZX79	N-Term(iTRAQ8plex); K6(iTRAQ8plex); K8(iTRAQ8plex)	0	1.05061	3	2.72527	1.13262	3	11.8128	1.56145	3	8.02229	1.41112	3	7.25676	1.3568	3	0.0453586	1.08409	3	1.43238	1.08673	3	4.40834	0.957237	3	2.58551	0	0.003981	13.45	7.39462	2	1774.13	-5.41184	36.7636	0
High	rVHAVIDk	1	19	1	C5YT23	N-Term(iTRAQ8plex); K8(iTRAQ8plex)	0	1.01579	1		0.620614	1		0.776511	1		0.973986	1		0.936618	1		0.775278	1		0.705615	1		0.986806	1		0	0.006611	13.43	10.6086	2	1545.96	-2.91368	33.2834	1
High	fPDMVHAFkPNPk	1	3	1	C5Z2J6	N-Term(iTRAQ8plex); K9(iTRAQ8plex); K13(iTRAQ8plex)	0	0.94939	1		1.21964	1		1.29561	1		1.17171	1		1.19523	1		1.19701	1		1.19621	1		1.04318	1		0	0.002949	13.42	17.1121	3	2440.38	-4.23018	55.7773	0
High	vPyFNAPIYLQNk	1	17	1	W5D1N4	N-Term(iTRAQ8plex); Y3(iTRAQ8plex); K13(iTRAQ8plex)	0	1.04318	1		1.05248	1		0.819306	1		1.40211	1		1.22855	1		1.5143	1		1.23415	1		0.963551	1		0	0.003841	13.41	14.6547	4	2479.44	-4.41434	64.1496	0
High	lYRPGSVGFVSk	5	11	1	M7Z469	N-Term(iTRAQ8plex); K12(iTRAQ8plex)	0	0.979832	5	0.586786	1.18917	5	9.84598	1.04478	5	2.46277	0.775031	5	6.19554	0.706546	5	11.3604	0.854968	5	40.3272	0.832568	5	40.7327	1.01733	5	0.481585	0	0.001357	13.39	13.8015	3	1918.14	-1.05695	63.3679	0
High	qSGYGGQTkPVFHk	1	26	1	Q0D5Z2	N-Term(iTRAQ8plex); K9(iTRAQ8plex); K14(iTRAQ8plex)	0	1.00231	1		1.15924	1		1.24811	1		1.13677	1		1.14321	1		1.01794	1		1.06914	1		0.998247	1		0	3.77e-05	13.35	17.7994	4	2446.4	-0.643744	38.3103	0
High	vIcVWkPR	1	7	1	K3ZL77	N-Term(iTRAQ8plex); C3(Carbamidomethyl); K6(iTRAQ8plex)	0	1.11815	1		0.848384	1		0.543494	1		0.69246	1		0.691987	1		0.580133	1		0.656398	1		0.899895	1		0	0.007275	13.33	15.6751	3	1666.01	-1.30109	66.8095	0
High	kIGLFGGAGVGk	1	1	1	I1I480	N-Term(iTRAQ8plex); K1(iTRAQ8plex); K12(iTRAQ8plex)	0	0.828217	1		1.03772	1		0.767982	1		0.76438	1		0.76763	1		0.896604	1		0.910675	1		1.14607	1		0	0.0001172	13.3	6.10862	3	2016.27	0.1098	49.7076	1
High	gQGHPTGNSAPyFGPSQk	2	2	1	K7URB1	N-Term(iTRAQ8plex); Y12(iTRAQ8plex); K18(iTRAQ8plex)	0	1.0868	2	2.55292	0.9835	2	6.97719	1.64945	2	9.51978	1.59753	2	7.13254	1.63206	2	7.05961	1.63911	2	1.41403	1.48541	2	3.96615	0.926238	2	2.54335	0	0.008421	13.28	16.1174	3	2742.46	-4.31427	35.9266	0
High	ePNNLYNVHSyk	1	28	3	B4FM15;K3XMZ1;C5XHM7	N-Term(iTRAQ8plex); Y11(iTRAQ8plex); K12(iTRAQ8plex)	0																									0	7.832e-05	13.27	17.3437	3	2390.32	-3.2546	40.9544	0
High	rLTyDEIQSk	1	2	1	B6T3B2	N-Term(iTRAQ8plex); Y4(iTRAQ8plex); K10(iTRAQ8plex)	0	0.879696	1		0.51874	1		0.633579	1		0.755675	1		0.733669	1		0.671089	1		0.700021	1		1.10236	1		0	0.003456	13.26	16.2012	2	2165.26	-6.19064	40.2665	1
High	lPYIyNALIVk	2	4	1	A1E9T1	N-Term(iTRAQ8plex); Y5(iTRAQ8plex); K11(iTRAQ8plex)	0	0.938575	2	5.09138	0.095924	2	200.547	0.428665	2	2.50835	0.769733	2	3.80228	0.916003	2	17.721	0.623141	2	22.6359	0.800731	2	16.4912	1.05154	2	3.85778	0	0.003646	13.25	5.72513	4	2219.39	-2.01893	75.6171	0
High	rGFVQFcYEPIk	2	26	1	C5XJZ3	N-Term(iTRAQ8plex); C7(Carbamidomethyl); K12(iTRAQ8plex)	0	1.04574	2	13.4328	1.01277	2	4.48172	1.05356	2	8.93572	0.912509	2	21.1679	0.995414	2	21.5533	0.949549	2	11.6757	1.12572	2	12.4263	0.954399	2	12.4916	0	0.00115	13.24	15.6026	3	2152.18	-2.7186	56.8719	1
High	kYGAQck	1	3	1	K3YTZ7	N-Term(iTRAQ8plex); K1(iTRAQ8plex); C6(Carbamidomethyl); K7(iTRAQ8plex)	0	1.026	1		0.573453	1		0.788819	1		1.88844	1		1.82237	1		1.62325	1		1.60876	1		0.978134	1		0	0.00472	13.22	17.7995	3	1767.04	2.03904	26.3139	1
High	lLAcIASRPGQcGR	5	2	1	K3Y9X5	N-Term(iTRAQ8plex); C4(Carbamidomethyl); C12(Carbamidomethyl)	0	0.946045	5	1.2443	1.659	5	7.82588	1.12289	5	13.2585	0.990474	5	7.00676	0.851143	5	13.9184	1.13606	5	14.9705	1.23808	5	8.6679	1.04602	5	0.962637	0	0.001494	13.22	12.4968	3	1863	-1.03412	96.9303	0
High	aQQALHGR	3	2	1	C5X0H7	N-Term(iTRAQ8plex)	0	1.03855	3	9.10627	1.29129	3	8.05394	1.05456	3	19.3689	1.05489	3	11.4797	1.02088	3	3.21092	1.00349	3	8.82402	1.03939	3	12.7955	0.967478	3	8.81481	0	0.005405	13.2	9.81192	2	1184.67	-4.90202	15.1026	0
High	gFQSAYyVR	2	5	1	Q9ATM7	N-Term(iTRAQ8plex); Y7(iTRAQ8plex)	0	0.994319	2	4.05231	0.930043	2	16.0036	0.951574	2	11.957	0.935586	2	14.3665	0.919812	2	12.2094	1.04157	2	16.7297	1.03775	2	7.89105	1.00445	2	3.40568	0	0.0009642	13.19	13.3054	2	1698.93	-4.62964	58.5742	0
High	kGTGGITVk	2	1	1	K3XZY5	N-Term(iTRAQ8plex); K1(iTRAQ8plex); K9(iTRAQ8plex)	0	0.994458	2	4.8584	1.24675	2	7.55941	1.66929	2	14.3628	0.988514	2	13.722	0.899148	2	12.6814	1.0901	2	5.68672	0.918251	2	2.60098	1.00408	2	4.08508	0	0.001927	13.19	7.17681	2	1773.13	-1.90808	52.3455	1
High	aSNPVVMVQAyR	1	9	1	M0YF32	N-Term(iTRAQ8plex); Y11(iTRAQ8plex)	0	0.986399	1		1.54247	1		0.904417	1		1.07809	1		1.26189	1		1.05896	1		1.13542	1		1.01176	1		0	0.0002828	13.18	17.0385	3	1943.09	-3.12721	65.298	0
High	kAcELGLEVkPWVk	2	23	1	K7URE0	K1(iTRAQ8plex); N-Term(iTRAQ8plex); C3(Carbamidomethyl); K10(iTRAQ8plex); K14(iTRAQ8plex)	0	1.04051	2	6.72961	0.943065	2	4.82168	0.979233	2	10.5702	0.743904	2	15.9356	0.770365	2	3.9994	0.832265	2	5.8813	0.813664	2	13.9184	0.964074	2	6.16615	0	0.007399	13.13	7.66335	5	2873.73	-2.52058	58.2491	1
High	tAPLLcAGVTVySPMMR	1	2	1	K3ZTS7	N-Term(iTRAQ8plex); C6(Carbamidomethyl); Y12(iTRAQ8plex)	0	0.914345	1		0.811104	1		0.709011	1		0.784849	1		0.706596	1		0.811876	1		0.818836	1		1.07294	1		0	0.003788	13.12	17.612	3	2475.33	-2.11419	65.4073	0
High	lVVNQNkk	2	18	1	J3N5C5	N-Term(iTRAQ8plex); K7(iTRAQ8plex); K8(iTRAQ8plex)	0	1.03257	2	1.62218	1.14964	2	18.1415	1.75787	2	3.16237	0.566822	2	18.7644	0.531978	2	17.7681	0.729747	2	6.99348	0.67726	2	9.9619	0.972459	2	1.46246	0	0.00456	13.11	6.34515	2	1855.18	-3.85777	52.6367	1
High	kQVVLVGQk	2	1	1	C5XH55	N-Term(iTRAQ8plex); K1(iTRAQ8plex); K9(iTRAQ8plex)	0	0.956613	2	0.498284	1.26414	2	12.4944	1.01382	2	7.30376	0.999177	2	21.8575	1.07433	2	14.2525	0.952145	2	6.63521	1.08024	2	1.56832	1.03704	2	0.390264	0	0.0005493	13.1	2.8799	3	1911.24	-4.25629	56.2593	1
High	kGVHIVVATPGR	1	14	1	W5FWQ3	N-Term(iTRAQ8plex); K1(iTRAQ8plex)	0	0.962346	1		1.03934	1		1.00734	1		1.13013	1		0.875843	1		1.15191	1		1.08796	1		1.03218	1		0	0.001623	13.09	8.77989	3	1842.15	0.107106	37.743	1
High	yHVMQAAk	2	20	1	M0WQZ7	N-Term(iTRAQ8plex); Y1(iTRAQ8plex); K8(iTRAQ8plex)	0	1.00243	2	6.05224	0.833102	2	20.5175	0.98503	2	4.27352	0.852573	2	23.1678	0.979492	2	7.5064	1.03754	2	3.88348	1.02689	2	6.7271	0.996834	2	5.16673	0	0.002986	13.08	15.5632	4	1860.08	-4.36743	38.1344	0
High	nHLSMVAFNNITR	1	3	0		N-Term(iTRAQ8plex)	0																									0	0.0001976	13.07	12.0754	2	1820.96	-6.52477	46.1688	0
High	kSAAAAAk	2	4	1	M0VQD2	N-Term(iTRAQ8plex); K1(iTRAQ8plex); K8(iTRAQ8plex)	0	0.99453	2	0.589639	0.290776	2	11.2811	0.472675	2	15.9982	0.647948	2	10.592	0.630288	2	1.43411	0.541801	2	2.89043	0.563558	2	8.25939	1.00484	2	0.495504	0	0.003611	13.06	7.96335	2	1630.03	-4.75591	27.4622	1
High	nTTIPTkk	3	123	3	C5YPZ1;K3ZRM5;I1IRB3	N-Term(iTRAQ8plex); K7(iTRAQ8plex); K8(iTRAQ8plex)	0																									0	0.006382	13.06	9.73051	2	1815.14	-3.23756	32.8665	1
High	qyFLGLEk	2	9	1	W5EPE0	N-Term(iTRAQ8plex); Y2(iTRAQ8plex); K8(iTRAQ8plex)	0	0.911647	2	3.39942	0.692909	2	14.6899	0.64795	2	6.24922	0.678161	2	4.77057	0.644593	2	4.12218	0.799578	2	7.21086	0.875621	2	7.29075	1.07488	2	2.44778	0	0.003228	13.05	14.0906	3	1910.15	-3.23772	53.8914	0
High	kNIAmGYVk	1	14	1	C5YG66	N-Term(iTRAQ8plex); K1(iTRAQ8plex); M5(Oxidation); K9(iTRAQ8plex)	0	1.02379	1		0.739585	1		0.875945	1		0.870963	1		0.861253	1		0.874728	1		0.914612	1		0.980009	1		0	0.006388	13.05	15.2723	3	1952.16	-6.59569	56.4452	1
High	lIFQYASFNNSR	3	16	1	I1IY24	N-Term(iTRAQ8plex)	0	1.03154	3	3.82466	0.519577	3	25.3602	0.785288	3	3.60249	1.44377	3	4.57111	1.39038	3	19.5847	1.20532	3	12.8258	1.24041	3	3.94864	0.973431	3	3.52743	0	0.008615	13.04	11.7568	2	1763.93	-2.19256	68.1353	0
High	aPATAVAkPVAAGk	1	2	1	C5Y8J9	N-Term(iTRAQ8plex); K8(iTRAQ8plex); K14(iTRAQ8plex)	0	1.07198	1		1.5606	1		1.9047	1		0.749571	1		0.819957	1		0.772811	1		0.83514	1		0.939093	1		0	4.149e-05	13.04	6.25458	3	2164.35	-1.62816	37.5628	0
High	qIGmFSyTGLNk	1	3	1	K3YSB2	N-Term(iTRAQ8plex); M4(Oxidation); Y7(iTRAQ8plex); K12(iTRAQ8plex)	0	0.861385	1		1.33239	1		0.898117	1		0.927273	1		1.07048	1		1.21569	1		1.06416	1		1.1179	1		0	0.00038	13.04	18.3044	4	2287.29	-1.33227	51.4971	0
High	tFIVVSHAR	1	11	1	W5GU92	N-Term(iTRAQ8plex)	0	0.983315	1		1.252	1		1.12589	1		1.04183	1		1.04739	1		1.17686	1		1.13482	1		1.01438	1		0	0.006014	13.02	14.1808	3	1333.79	-2.07422	39.7346	0
High	kIYGITIk	1	3	1	K3Z7P2	N-Term(iTRAQ8plex); K1(iTRAQ8plex); K8(iTRAQ8plex)	0	1.03203	1		0.960679	1		1.24825	1		1.25603	1		1.22162	1		1.3045	1		1.39305	1		0.973016	1		0	0.003377	13.02	6.20862	2	1848.2	-2.04619	48.4813	1
High	gPLQLSWNYNyGPAGR	3	8	1	C5YBE8	N-Term(iTRAQ8plex); Y11(iTRAQ8plex)	0	0.952669	1		1.41975	1		1.02312	1		0.636258	1		0.767409	1		0.669832	1		0.679926	1		1.0404	1		0	2.705e-05	13.02	16.0416	4	2401.28	-1.55386	61.1405	0
High	fQkPGGSPLTR	2	23	1	Q0DTN8	N-Term(iTRAQ8plex); K3(iTRAQ8plex)	0	1.01965	1		0.906939	1		0.770151	1		0.64058	1		0.58819	1		0.741593	1		0.691298	1		0.983529	1		0	0.0004792	13.01	17.6712	2	1796.06	-3.54587	55.2455	0
High	gQGHPTGSSQPyFGPSQk	2	3	1	W5GRF0	N-Term(iTRAQ8plex); Y12(iTRAQ8plex); K18(iTRAQ8plex)	0	1.07531	2	6.16873	0.786208	2	11.8312	1.22254	2	18.2341	0.884661	2	2.43671	1.00911	2	5.52585	0.809239	2	2.94335	0.783582	2	16.5984	0.934712	2	6.0253	0	9.058e-05	12.99	18.0115	4	2772.49	1.25293	40.1373	0
High	sRPLYSSLk	1	3	1	K7W420	N-Term(iTRAQ8plex); K9(iTRAQ8plex)	0	0.952154	1		3.50952	1		3.99642	1		1.31627	1		1.18476	1		1.54169	1		1.58461	1		1.04084	1		0	0.0007667	12.98	15.6186	3	1659	-3.34388	39.4822	0
High	hSPFFPGYRPQFYMR	1	13	2	C0P699;M0ZD98	N-Term(iTRAQ8plex)	0																									0	0.001371	12.97	7.62291	4	2234.12	-2.0966	60.6459	0
High	ekNVIkPAPGk	1	5	1	K7V1Z0	N-Term(iTRAQ8plex); K2(iTRAQ8plex); K6(iTRAQ8plex); K11(iTRAQ8plex)	0	1.00125	1		0.724013	1		1.21565	1		0.657544	1		0.64883	1		0.685687	1		0.780757	1		0.999148	1		0	0.001814	12.89	3.93757	3	2397.51	-5.2447	34.2491	1
High	yRPQSLADVAAHR	1	8	1	W5GK60	N-Term(iTRAQ8plex)	0	1.03822	1		0.990599	1		0.938256	1		0.882953	1		0.90449	1		0.990204	1		1.02645	1		0.967763	1		0	0.007266	12.87	15.5028	3	1787.98	-2.56338	55.7557	0
High	mGPILGHTMHyR	1	6	1	I1QWJ9	N-Term(iTRAQ8plex); M1(Oxidation); Y11(iTRAQ8plex)	0	0.985482	1		0.80117	1		0.855497	1		0.674274	1		0.763577	1		0.763267	1		0.723483	1		1.01254	1		0	3.399e-05	12.87	14.3667	4	2037.1	-1.24809	37.6741	0
High	kQIGmIAGGTGITPmLQVVR	1	4	1	C5XND6	K1(iTRAQ8plex); N-Term(iTRAQ8plex); M5(Oxidation); M15(Oxidation)	0	0.933773	1		1.42685	1		1.29799	1		1.21297	1		1.08482	1		1.23791	1		1.28973	1		1.05644	1		0	0.0001133	12.84	19.3023	4	2710.54	-4.72348	57.0609	1
High	vLSASPSAySANPk	1	6	1	C5XDA8	N-Term(iTRAQ8plex); Y9(iTRAQ8plex); K14(iTRAQ8plex)	0	0.952827	1		1.34494	1		1.26948	1		1.11157	1		1.06039	1		1.38633	1		1.4825	1		1.04026	1		0	0.0002107	12.82	17.5786	3	2304.33	-3.08839	43.6965	0
High	eVAGHGAIAPHyyk	2	3	1	K7ULZ4	N-Term(iTRAQ8plex); Y12(iTRAQ8plex); Y13(iTRAQ8plex); K14(iTRAQ8plex)	0	0.981604	2	0.770098	0.5585	2	11.3283	0.82494	2	8.00911	0.899381	2	1.23999	0.868706	2	2.1099	0.943585	2	5.51829	0.862059	2	2.68772	1.01581	2	0.631844	0	1.468e-06	12.81	17.0877	4	2729.57	-2.65323	39.5511	0
High	kkPSSGGYGGGR	1	4	1	C5WTP0	N-Term(iTRAQ8plex); K1(iTRAQ8plex); K2(iTRAQ8plex)	0	1.06176	1		0.845087	1		1.6243	1		0.942961	1		0.821542	1		0.981964	1		0.910895	1		0.947769	1		0	0.0003855	12.79	16.5774	2	2063.2	-4.9851	21.9396	1
High	rPAVIQSmYIFk	1	13	1	I1GP45	N-Term(iTRAQ8plex); M8(Oxidation); K12(iTRAQ8plex)	0	1.04315	1		1.5955	1		1.44492	1		1.42483	1		1.7266	1		1.46429	1		1.44679	1		0.96357	1		0	0.001174	12.79	17.6216	3	2077.21	-1.68971	67.2804	0
High	tQySFSHVPSmk	1	11	1	J3MXY7	N-Term(iTRAQ8plex); Y3(iTRAQ8plex); M11(Oxidation); K12(iTRAQ8plex)	0	0.995521	1		1.22447	1		1.56013	1		1.11083	1		1.05635	1		1.17631	1		1.09279	1		1.00401	1		0	0.004157	12.75	17.129	4	2340.26	-7.2124	38.5553	0
High	kNLFTGTYmPSTSLTGGFR	1	7	1	M0VBP5	N-Term(iTRAQ8plex); K1(iTRAQ8plex); M9(Oxidation)	0	0.938716	1		0.857614	1		0.950977	1		0.935329	1		0.894016	1		0.794491	1		0.747084	1		1.05225	1		0	9.919e-05	12.75	17.6439	3	2702.43	-4.85023	64.3312	1
High	rPLLAVQLTk	1	1	1	I1I019	N-Term(iTRAQ8plex); K10(iTRAQ8plex)	0	0.93493	1		0.813349	1		0.670737	1		1.21937	1		1.28415	1		0.94584	1		0.983921	1		1.05546	1		0	0.008278	12.74	4.41384	3	1747.14	-2.50308	49.8857	0
High	nLGSGGAGSPIHk	2	5	1	K3XIS8	N-Term(iTRAQ8plex); K13(iTRAQ8plex)	0	1.08352	2	4.08618	0.489361	2	39.5315	0.851075	2	0.791714	1.02972	2	4.70859	1.04422	2	0.788953	0.659131	2	11.1875	0.599493	2	21.8671	0.928601	2	4.04824	0	0.0002499	12.72	18.4852	2	1803.03	-0.794966	31.3628	0
High	cVQQAISSPAAFRPR	1	7	1	K3YG13	N-Term(iTRAQ8plex); C1(Carbamidomethyl)	0	1.00359	1		0.923554	1		0.814868	1		1.23227	1		1.28121	1		0.991169	1		1.09273	1		0.997164	1		0	3.561e-06	12.71	15.9775	3	1992.07	-1.32647	62.4881	0
High	kVScLGPGGLTGR	2	33	1	T1MXW6	N-Term(iTRAQ8plex); K1(iTRAQ8plex); C4(Carbamidomethyl)	0	1.02956	2	0.0355575	0.716242	2	28.6103	0.797712	2	8.04507	0.944908	2	11.5738	0.907618	2	9.68418	0.791305	2	3.5951	0.784594	2	5.67858	0.975115	2	0.0318763	0	0.0001827	12.7	19.1962	3	1910.1	-3.04749	44.8122	1
High	kNLcVHPQASAAAAR	1	5	1	C5Z000	N-Term(iTRAQ8plex); K1(iTRAQ8plex); C4(Carbamidomethyl)	0	1.01837	1		0.977709	1		0.890672	1		0.94095	1		0.989082	1		1.06188	1		0.986789	1		0.984615	1		0	0.008328	12.67	19.5483	4	2202.23	-4.07784	35.0939	1
High	yIGSMVADVHR	3	24	1	Q0DHV0	N-Term(iTRAQ8plex); Y1(iTRAQ8plex)	0	0.934876	3	5.97188	1.01194	3	26.0487	0.923071	3	8.59284	0.862564	3	3.33096	0.867779	3	4.64173	0.955259	3	9.77479	0.992328	3	0.700631	1.05551	3	4.65326	0	0.006436	12.62	17.3103	4	1856.03	-2.22906	46.6255	0
High	sTyQVAALPLNAR	3	7	1	M7YNW9	N-Term(iTRAQ8plex); Y3(iTRAQ8plex)	0	0.975884	3	4.0782	0.810893	3	8.74431	0.819997	3	7.65817	0.905195	3	7.10266	0.828407	3	5.60904	0.92417	3	5.90562	0.950659	3	11.3468	1.02069	3	3.39474	0	0.0002407	12.61	19.3021	4	2012.17	-3.92532	62.9549	0
High	kPSITVIQGPkPGkPTDLSR	3	5	1	C5YAK6	N-Term(iTRAQ8plex); K1(iTRAQ8plex); K11(iTRAQ8plex); K14(iTRAQ8plex)	0	1.07383	3	4.73534	0.564013	3	17.6483	1.30732	3	2.30021	1.07143	3	6.84122	0.785782	3	2.02582	0.865443	3	4.82078	0.825942	3	3.57171	0.937524	3	4.46431	0	0.0004714	12.61	2.60157	3	3336.05	0.80012	47.1311	0
High	vTRPHGNSGVVR	1	17	1	J3M9K8	N-Term(iTRAQ8plex)	0	0.993947	1		1.02382	1		0.90988	1		1.0413	1		0.978335	1		1.08029	1		1.00763	1		1.00535	1		0	0.001639	12.55	18.3198	4	1582.91	-0.913796	17.097	0
High	dkAPPPSSkPAk	1	12	1	C5XNB2	N-Term(iTRAQ8plex); K2(iTRAQ8plex); K9(iTRAQ8plex); K12(iTRAQ8plex)	0	1.0661	1		0.542303	1		1.32425	1		1.18534	1		1.04324	1		0.893336	1		0.76408	1		0.944084	1		0	1.188e-05	12.53	9.99103	3	2439.49	-5.82912	29.6264	1
High	yVHSNVPk	1	4	1	K7V7Z8	N-Term(iTRAQ8plex); K8(iTRAQ8plex)	0	1.06178	1		0.720529	1		1.23781	1		1.26579	1		1.40695	1		0.995806	1		0.830345	1		0.947755	1		0	0.005457	12.52	13.8148	2	1551.91	-3.07114	21.8703	0
High	aQPINAPSVPARPSQPIk	1	1	1	K4AJ03	N-Term(iTRAQ8plex); K18(iTRAQ8plex)	0	1.05193	1		0.905266	1		1.08898	1		0.859503	1		0.876507	1		0.816811	1		0.719998	1		0.956122	1		0	7.201e-06	12.52	15.4717	3	2479.46	-1.53706	43.1435	0
High	iHVTcALVYGPSPTGR	1	6	1	C5Y9G6	N-Term(iTRAQ8plex); C5(Carbamidomethyl)	0	1.00969	1		0.655946	1		0.88671	1		0.779136	1		0.773134	1		0.772866	1		0.720267	1		0.991984	1		0	0.0003666	12.48	17.513	3	2032.09	-1.2853	44.5191	0
High	kIPAQSLQMk	1	3	1	K3Y7N4	N-Term(iTRAQ8plex); K1(iTRAQ8plex); K10(iTRAQ8plex)	0	0.987679	1		0.688784	1		0.665661	1		0.959506	1		0.95736	1		0.933932	1		0.88549	1		1.01067	1		0	0.009422	12.47	11.1691	4	2056.27	-1.63992	58.2937	1
High	kQSGSLAVR	2	8	1	K7VDY8	N-Term(iTRAQ8plex); K1(iTRAQ8plex)	0	0.965468	2	3.78273	1.08436	2	13.0883	1.06369	2	5.6233	0.704956	2	9.43985	0.691411	2	8.51955	0.875715	2	12.8627	0.947671	2	22.3611	1.02905	2	3.01307	0	0.001409	12.46	15.5819	3	1553.95	-3.3934	27.8014	1
High	aLFLAPPPkPk	3	2	1	C5YXN5	N-Term(iTRAQ8plex); K9(iTRAQ8plex); K11(iTRAQ8plex)	0	0.976155	3	10.3555	0.79259	3	9.29621	1.12859	3	4.2016	1.1976	3	31.6202	1.37917	3	12.7652	1.15964	3	4.68808	0.960913	3	4.24481	1.02046	3	8.97034	0	0.001003	12.46	3.87917	4	2091.35	0.400232	52.5525	0
High	kPIASVcHGQLILAAAGVVQNR	1	3	1	K3Z6Y9	N-Term(iTRAQ8plex); K1(iTRAQ8plex); C7(Carbamidomethyl)	0	1.03848	1		1.01543	1		0.712683	1		1.34274	1		1.39941	1		1.06473	1		0.926954	1		0.967539	1		0	0.003906	12.46	15.8544	4	2910.69	-1.01614	64.0918	0
High	dLFTGTYMPSTSLTGGyR	1	2	1	C0P4G2	N-Term(iTRAQ8plex); Y17(iTRAQ8plex)	0	0.964529	1		1.39762	1		0.895741	1		0.872484	1		0.741593	1		0.969571	1		1.11557	1		1.03033	1		0	0.003999	12.43	17.1958	3	2575.35	7.94649	64.1303	0
High	kQVSAQGSk	1	3	1	Q0DZP9	N-Term(iTRAQ8plex); K1(iTRAQ8plex); K9(iTRAQ8plex)	0	1.10123	1		0.905679	1		1.19432	1		1.23714	1		1.29699	1		1.11318	1		1.05982	1		0.914259	1		0	0.0002353	12.42	13.4779	3	1845.13	-1.64153	23.4629	1
High	sQIHEIVLVGGSTR	1	8	1	K3YRC8	N-Term(iTRAQ8plex)	0	0.98485	1		1.24125	1		1.02445	1		0.974315	1		1.00185	1		1.0377	1		1.15157	1		1.01307	1		0	0.001248	12.4	21.0266	3	1800.03	-1.40743	45.8821	0
High	gFYLAGkPHNVSR	1	1	1	K3Y4M7	N-Term(iTRAQ8plex); K7(iTRAQ8plex)	0	1.00234	1		1.01115	1		0.804149	1		1.57806	1		1.40793	1		0.956753	1		1.05374	1		0.998227	1		0	0.002461	12.39	21.2856	4	2054.16	-5.18147	41.6133	0
High	sTMGkPYR	1	5	1	C5YN77	N-Term(iTRAQ8plex); K5(iTRAQ8plex)	0	1.04338	1		1.1229	1		1.21246	1		0.983744	1		0.991477	1		0.949365	1		0.954616	1		0.963378	1		0	0.009556	12.37	19.1762	2	1547.87	-5.00035	30.3967	0
High	fGLPGHNHLTPIVk	1	16	1	K4A6F1	N-Term(iTRAQ8plex); K14(iTRAQ8plex)	0	1.06089	1		1.68957	1		1.46113	1		0.953631	1		1.05989	1		1.47791	1		1.48336	1		0.948513	1		0	0.003258	12.3	16.1019	4	2138.27	-0.371252	49.6161	0
High	lyHMEIALGHyk	1	9	1	M0YQK0	N-Term(iTRAQ8plex); Y2(iTRAQ8plex); Y11(iTRAQ8plex); K12(iTRAQ8plex)	0	1.1655	1		0.704101	1		0.612149	1		0.306393	1		0.407249	1		0.432233	1		0.416382	1		0.859694	1		0	0.0001807	12.28	18.0545	5	2691.57	-0.0803787	55.1051	0
High	yGMSYFHETIWk	1	1	1	K3XV32	N-Term(iTRAQ8plex); Y1(iTRAQ8plex); K12(iTRAQ8plex)	0	0.981248	1		1.15228	1		0.973099	1		1.42998	1		1.60857	1		1.18966	1		1.04887	1		1.01613	1		0	4.913e-05	12.27	20.0053	3	2474.32	-2.51275	59.2621	0
High	amAGGyVGQHYFPR	1	6	1	Q33AD8	N-Term(iTRAQ8plex); M2(Oxidation); Y6(iTRAQ8plex)	0	0.991422	1		1.34064	1		1.18045	1		1.12252	1		1.42486	1		1.78069	1		2.21694	1		1.00749	1		0	0.001804	12.24	13.3915	4	2178.13	-5.1066	43.5631	0
High	kYPQYGVk	1	1	1	K3Y8F8	N-Term(iTRAQ8plex); K1(iTRAQ8plex); K8(iTRAQ8plex)	0	1.0499	1		0.967926	1		0.834063	1		0.31156	1		0.335718	1		0.364411	1		0.400638	1		0.957841	1		0	0.0005424	12.21	16.6976	3	1895.15	-1.98292	53.9248	1
High	vkPGTQPGQk	1	11	1	W5DLR3	N-Term(iTRAQ8plex); K2(iTRAQ8plex); K10(iTRAQ8plex)	0	1.02988	1		1.63848	1		2.43309	1		1.15923	1		1.17363	1		1.37098	1		1.31979	1		0.974838	1		0	0.003004	12.2	12.4097	2	1952.2	-3.87033	48.8771	0
High	eyTINLHk	1	18	1	I1QJY8	N-Term(iTRAQ8plex); Y2(iTRAQ8plex); K8(iTRAQ8plex)	0	1.00408	1		0.692045	1		0.945844	1		0.904998	1		0.807665	1		0.934519	1		0.97457	1		0.996749	1		0	0.000487	12.18	18.8594	2	1930.14	-6.23936	42.6678	0
High	skFEAAGIWYEHR	1	9	1	I1HPZ8	N-Term(iTRAQ8plex); K2(iTRAQ8plex)	0	0.939277	1		1.52762	1		1.33523	1		1.16702	1		1.11351	1		1.08624	1		1.17489	1		1.05177	1		0	0.003915	12.18	20.8752	4	2202.2	1.8473	49.6354	1
High	vNPGYGkPGGTTVGVGk	2	1	1	C5XJ38	N-Term(iTRAQ8plex); K7(iTRAQ8plex); K17(iTRAQ8plex)	0	0.99737	2	0.316489	0.538239	2	8.06386	0.609658	2	12.456	1.07955	2	2.38246	1.00935	2	0.961104	1.01276	2	6.5101	0.955924	2	11.547	1.00244	2	0.267361	0	0.0001046	12.18	18.5355	4	2500.46	-2.67814	40.9732	0
High	fIcPcHGSQYNNQGR	2	5	1	K3YUS1	N-Term(iTRAQ8plex); C3(Carbamidomethyl); C5(Carbamidomethyl)	0	1.10972	2	5.33203	0.470849	2	45.0022	0.876149	2	2.19362	1.11429	2	14.906	1.20533	2	27.3549	0.617867	2	11.3622	0.587884	2	7.4527	0.905808	2	5.54665	0	0.001617	12.13	1.94115	4	2141.99	-0.569765	26.4168	0
High	gWVPTLLGySAQGAck	1	21	1	W5G8R8	N-Term(iTRAQ8plex); Y9(iTRAQ8plex); C15(Carbamidomethyl); K16(iTRAQ8plex)	0	0.953285	1		0.4085	1		0.799405	1		1.13341	1		0.993429	1		0.841955	1		1.03767	1		1.03988	1		0	4.604e-05	12.08	25.075	3	2620.46	-2.08722	67.4938	0
High	aHcSyAANSYFQR	1	1	1	C5XKV7	N-Term(iTRAQ8plex); C3(Carbamidomethyl); Y5(iTRAQ8plex)	0	1.07382	1		0.742973	1		1.00217	1		0.851346	1		0.846066	1		0.850503	1		0.840216	1		0.937529	1		0	1.402e-05	12.07	8.46865	3	2183.09	-0.59382	38.1414	0
High	yVHSANILHR	2	4	1	K4ADQ3	N-Term(iTRAQ8plex)	0	0.996949	2	2.26737	1.17305	2	3.79699	1.19705	2	4.64269	1.03149	2	2.89756	1.02056	2	2.55183	1.05191	2	10.2665	1.01181	2	7.1976	1.00262	2	1.91421	0	0.002543	12.06	17.5178	2	1513.85	-0.677977	35.3433	0
High	lTSGQVLQHPWLR	1	1	0		N-Term(iTRAQ8plex)	0																									0	0.002396	12.05	21.3847	3	1839.05	-0.960774	56.5618	0
High	gLVANLHAEkPPk	2	6	1	I1ITE4	N-Term(iTRAQ8plex); K10(iTRAQ8plex); K13(iTRAQ8plex)	0	1.02109	1		0.748785	1		0.956756	1		1.00048	1		1.04992	1		0.918001	1		0.929126	1		0.982303	1		0	0.002611	11.98	12.2559	4	2286.4	-3.82774	42.8053	0
High	kkNPATPELWLAAIR	1	11	1	W4ZQ17	N-Term(iTRAQ8plex); K1(iTRAQ8plex); K2(iTRAQ8plex)	0	1.01465	1		1.18937	1		0.976508	1		0.947622	1		0.915152	1		0.99275	1		1.0548	1		0.98777	1		0	0.000963	11.98	8.47801	4	2620.6	-2.80754	62.2806	2
High	tHAVyQWNR	1	5	1	M8AQC5	N-Term(iTRAQ8plex); Y5(iTRAQ8plex)	0	0.925268	1		1.12131	1		0.995788	1		0.859131	1		0.808968	1		1.33961	1		1.35542	1		1.06366	1		0	0.00117	11.97	18.7804	2	1782.99	-0.109887	38.7749	0
High	eAAYyQAGAR	1	4	1	B6T7D4	N-Term(iTRAQ8plex); Y5(iTRAQ8plex)	0	0.97185	1		0.844121	1		0.655957	1		0.911898	1		0.89398	1		0.876483	1		0.930663	1		1.02411	1		0	0.0008013	11.92	15.2413	2	1707.92	-5.66719	35.0929	0
High	kYQISTLATk	2	5	1	J3MMC3	N-Term(iTRAQ8plex); K1(iTRAQ8plex); K10(iTRAQ8plex)	0	0.962426	2	7.60799	1.10116	2	22.3249	1.08358	2	6.48582	0.864558	2	1.57691	0.869508	2	0.0815144	0.902212	2	7.81902	0.847355	2	11.7582	1.03019	2	6.03253	0	0.006531	11.91	11.2504	4	2065.27	-2.33917	59.9408	1
High	sVLQkPVSLIQGPPGTGk	1	8	1	M0VAY2	N-Term(iTRAQ8plex); K5(iTRAQ8plex); K18(iTRAQ8plex)	0	1.15808	1		1.35482	1		1.37924	1		1.21271	1		0.894673	1		1.16357	1		1.22674	1		0.865994	1		0	2.851e-05	11.91	7.80089	4	2718.66	-2.27517	58.2052	0
High	rLYIPGPLAFPk	1	6	1	I1I945	N-Term(iTRAQ8plex); K12(iTRAQ8plex)	0	0.985136	1		1.54748	1		1.24365	1		0.747832	1		0.791553	1		0.90001	1		0.930145	1		1.01283	1		0	0.001036	11.89	13.0302	3	1980.21	-5.98122	65.7385	1
High	aFVEHyYR	4	11	1	M7YS11	N-Term(iTRAQ8plex); Y6(iTRAQ8plex)	0	0.947304	2	2.41205	1.12755	2	5.36542	1.07032	2	5.83032	0.867124	2	1.99286	0.935624	2	2.03271	0.96473	2	6.66196	1.0086	2	5.37523	1.04477	2	1.85687	0	0.005186	11.88	17.8731	2	1692.92	-4.8199	42.881	0
High	sPVIANHLFR	2	2	1	K7TWQ8	N-Term(iTRAQ8plex)	0	0.978529	2	6.57207	1.51985	2	4.08751	1.115	2	23.9699	1.29887	2	46.2309	1.2173	2	41.3771	1.5108	2	41.1572	1.60784	2	31.7988	1.01696	2	5.36791	0	0.007057	11.78	20.4897	3	1457.85	0.795597	61.8056	0
High	icSyAQGMNIIk	1	15	1	M7ZWR6	N-Term(iTRAQ8plex); C2(Carbamidomethyl); Y4(iTRAQ8plex); K12(iTRAQ8plex)	0	0.909977	1		1.42465	1		1.09457	1		0.839847	1		0.774425	1		1.07318	1		1.3404	1		1.07665	1		0	0.001764	11.77	24.0164	3	2310.29	-9.48131	57.7628	0
High	aAkPAAkPk	2	1	1	K3ZW07	N-Term(iTRAQ8plex); K3(iTRAQ8plex); K7(iTRAQ8plex); K9(iTRAQ8plex)	0	0.999959	2	2.50973	0.239296	2	8.70666	0.753913	2	6.49465	0.437673	2	7.53613	0.421603	2	3.55089	0.358306	2	3.03431	0.318538	2	8.04142	1.00002	2	2.13073	0	0.004666	11.74	2.94079	2	2098.37	-1.62404	29.2674	0
High	yLLTkPVAAVk	2	2	1	J3LX63	N-Term(iTRAQ8plex); K5(iTRAQ8plex); K11(iTRAQ8plex)	0	0.942611	2	5.90165	0.858685	2	20.3115	0.929111	2	13.8948	1.01095	2	2.05114	0.904253	2	2.26644	0.90556	2	10.7991	0.889735	2	15.1199	1.04782	2	4.50662	0	0.0003982	11.72	4.23302	4	2115.36	-0.927703	53.2378	0
High	ycVRPNTGVILPR	1	6	1	K3XJ67	N-Term(iTRAQ8plex); C2(Carbamidomethyl)	0	0.978372	1		1.13567	1		1.02022	1		0.948829	1		0.938919	1		0.915567	1		0.963165	1		1.01857	1		0	5.733e-05	11.71	21.251	3	1849.04	-2.07361	61.453	0
High	vTVyPIVHAAk	4	11	1	W5DM96	N-Term(iTRAQ8plex); Y4(iTRAQ8plex); K11(iTRAQ8plex)	0	0.943829	2	5.21524	0.788082	2	37.4719	0.965263	2	2.13584	0.751864	2	33.8467	0.867335	2	17.5119	0.958206	2	15.5596	0.980738	2	28.6267	1.04703	2	3.99085	0	0.00357	11.71	10.4046	3	2110.31	-1.95849	48.0325	0
High	lyAIPLTATSk	2	3	1	K4A6B2	N-Term(iTRAQ8plex); Y2(iTRAQ8plex); K11(iTRAQ8plex)	0	0.971834	2	12.4583	1.06915	2	33.7846	0.750023	2	3.54851	1.08106	2	25.7155	1.10946	2	44.4816	0.964576	2	4.26232	0.99985	2	24.0953	1.01889	2	10.0801	0	0.008086	11.7	9.74912	3	2090.31	3.26071	57.9764	0
High	rPNLFADFGk	1	1	1	C5YVN9	N-Term(iTRAQ8plex); K10(iTRAQ8plex)	0	0.967103	1		0.70736	1		0.766068	1		0.984639	1		1.05047	1		0.781993	1		0.780971	1		1.02814	1		0	0.0006354	11.67	22.2578	2	1773.03	-0.906483	56.0618	0
High	wNIQMGHSVLPk	1	19	1	J3L5T7	N-Term(iTRAQ8plex); K12(iTRAQ8plex)	0	1.02182	1		1.9919	1		1.12385	1		1.26416	1		1.3478	1		1.48555	1		1.77882	1		0.981681	1		0	0.003078	11.66	24.0149	3	2018.14	-3.12583	56.3118	0
High	aGMPLDSLVcNAAIyRPTAR	1	3	1	C5YAK0	N-Term(iTRAQ8plex); C10(Carbamidomethyl); Y15(iTRAQ8plex)	0	0.967418	1		0.623409	1		0.259358	1		1.71578	1		1.68255	1		0.566901	1		0.605571	1		1.02788	1		0	0.0001144	11.65	25.8142	4	2784.51	-0.912816	63.6616	0
High	sPFAIyHR	1	11	1	M0YMM0	N-Term(iTRAQ8plex); Y6(iTRAQ8plex)	0	1.02034	1		0.752163	1		0.802154	1		1.27909	1		1.38997	1		1.37122	1		1.37046	1		0.982942	1		0	0.004959	11.58	23.398	3	1598.92	-4.21002	43.6111	0
High	tFHNILHk	2	2	1	C5YK68	N-Term(iTRAQ8plex); K8(iTRAQ8plex)	0	1.34099	2	3.48563	1.07041	2	12.8427	0.475056	2	17.5162	0.558385	2	14.2795	0.582316	2	12.214	0.542888	2	8.27968	0.469954	2	18.8391	0.709872	2	5.59258	0	0.0007972	11.58	18.7101	2	1617.97	-0.055571	41.154	0
High	sYGNVPQPHAAVYySQR	3	22	1	K3XXL5	N-Term(iTRAQ8plex); Y14(iTRAQ8plex)	0	1.01726	2	6.56547	2.45613	2	19.5854	1.8863	2	21.1687	0.946797	2	11.2692	0.951351	2	13.3588	1.06684	2	8.1829	1.10647	2	13.3618	0.983966	2	5.76218	0	2.667e-06	11.55	23.2837	4	2545.34	1.21849	42.3754	0
High	nLQYAPLLHQVNkR	2	6	1	K3YS10	N-Term(iTRAQ8plex); K13(iTRAQ8plex)	0	0.886866	1		1.12342	1		0.909961	1		0.83855	1		0.890801	1		0.980304	1		0.999263	1		1.09627	1		0	0.001091	11.53	19.2185	4	2302.37	2.36458	52.3274	1
High	gcLLALTSHR	1	2	1	M0XRI2	N-Term(iTRAQ8plex); C2(Carbamidomethyl)	0	1.02293	1		1.11538	1		1.15167	1		1.09222	1		0.955911	1		1.12428	1		1.09261	1		0.980743	1		0	0.00199	11.51	18.1665	3	1431.8	-2.32976	46.3886	0
High	rDyLGVHPQk	1	15	1	K7UKY0	N-Term(iTRAQ8plex); Y3(iTRAQ8plex); K10(iTRAQ8plex)	0	1.00144	1		1.01746	1		1.03619	1		1.28816	1		1.24873	1		1.44491	1		1.45536	1		0.998992	1		0	0.001209	11.49	20.2904	3	2125.26	-1.98246	38.4703	1
High	kAGVkPAVAmTIPk	1	2	1	C5XPT4	K1(iTRAQ8plex); N-Term(iTRAQ8plex); K5(iTRAQ8plex); M10(Oxidation); K14(iTRAQ8plex)	0	1.0581	1		0.997793	1		1.3528	1		1.04522	1		1.01806	1		0.973085	1		0.967823	1		0.950881	1		0	0.001732	11.48	4.36329	4	2643.66	-3.66358	42.758	1
High	lGPkPTTFSGQR	1	13	1	M0YIL6	N-Term(iTRAQ8plex); K4(iTRAQ8plex)	0	0.956973	1		0.865299	1		0.838409	1		1.02107	1		0.88884	1		0.925122	1		0.875677	1		1.03674	1		0	0.005758	11.47	24.4188	2	1897.1	-4.2961	38.7302	0
High	kINQAPVVSTVTMGk	1	3	1	K7UK47	N-Term(iTRAQ8plex); K1(iTRAQ8plex); K15(iTRAQ8plex)	0	1.01733	1		1.16395	1		1.03171	1		0.910722	1		1.03561	1		1.15466	1		1.1145	1		0.985497	1		0	0.0005797	11.46	17.9839	4	2485.48	-7.2334	47.7687	1
High	lYVAYHcPYAQR	2	15	1	T1NBS9	N-Term(iTRAQ8plex); C7(Carbamidomethyl)	0	0.984555	2	1.26753	1.06292	2	29.9618	0.879535	2	1.8348	0.988808	2	10.7086	0.926994	2	5.70271	1.01838	2	12.3113	0.977253	2	13.6445	1.01327	2	1.04571	0	0.0001808	11.41	10.2416	3	1844.94	-2.87635	40.1205	0
High	fkPGDTVGVGyFVGScR	1	1	1	K3ZTS7	N-Term(iTRAQ8plex); K2(iTRAQ8plex); Y11(iTRAQ8plex); C16(Carbamidomethyl)	0	0.969396	1		0.731518	1		0.708653	1		0.619151	1		0.549812	1		0.660973	1		0.652648	1		1.0262	1		0	7.295e-06	11.38	28.0887	3	2758.52	1.63421	56.1778	0
High	qySPSQVGAFVLTk	2	3	1	K3ZRM5	N-Term(iTRAQ8plex); Y2(iTRAQ8plex); K14(iTRAQ8plex)	0	0.922462	2	0.377564	1.30038	2	1.78027	1.05119	2	14.7319	1.15404	2	6.81232	1.16501	2	15.2107	1.36438	2	4.28529	1.37618	2	11.4687	1.06604	2	0.2774	0	0.008842	11.37	24.6885	4	2437.41	-6.02119	57.7236	0
High	aYVLGALVkPk	2	6	1	I1PR71	N-Term(iTRAQ8plex); K9(iTRAQ8plex); K11(iTRAQ8plex)	0	0.977698	2	1.10777	0.643181	2	63.9978	0.599116	2	16.6595	1.08687	2	10.8195	1.16187	2	8.68972	0.495554	2	57.1584	0.425405	2	81.3715	1.0191	2	0.90235	0	0.0003709	11.36	6.37188	3	2071.34	-1.04628	62.3203	0
High	tycAEIAHNVSTR	1	7	1	J3MYW4	N-Term(iTRAQ8plex); Y2(iTRAQ8plex); C3(Carbamidomethyl)	0	0.991894	1		1.20493	1		1.21743	1		1.13536	1		1.18069	1		1.3772	1		1.39117	1		1.00709	1		0	1.412e-05	11.36	17.5985	3	2130.12	-2.287	39.3126	0
High	vSGTNVGGGTyWGLGR	1	11	1	I1IS70	N-Term(iTRAQ8plex); Y11(iTRAQ8plex)	0	0.92839	1		1.44949	1		1.03361	1		1.08423	1		0.991781	1		1.42314	1		1.45769	1		1.06101	1		0	2.152e-05	11.36	24.9026	3	2189.19	-0.285823	52.4235	0
High	vPALAIVGRPNVGk	2	2	1	K3ZHU3	N-Term(iTRAQ8plex); K14(iTRAQ8plex)	0	0.96481	1		0.805649	1		0.66489	1		1.47876	1		1.50646	1		0.860395	1		0.85431	1		1.03009	1		0	0.004291	11.35	11.531	3	1999.26	-1.61567	53.1325	0
High	rPyLVSGSSGFALNAISk	1	1	1	K3XIX0	N-Term(iTRAQ8plex); Y3(iTRAQ8plex); K18(iTRAQ8plex)	0	1.15977	1		0.837087	1		0.643614	1		0.970872	1		1.04497	1		0.939415	1		1.35866	1		0.864553	1		0	0.007663	11.34	21.4074	3	2779.61	-3.22608	59.1041	0
High	hQLITATVSDGk	2	2	1	K3XYV6	N-Term(iTRAQ8plex); K12(iTRAQ8plex)	0	1.00263	2	6.36555	1.04412	2	7.80876	0.912992	2	13.9093	1.33263	2	18.7006	1.38377	2	17.2269	1.11222	2	34.9585	1.07805	2	40.1157	0.996522	2	5.43689	0	4.236e-05	11.32	23.624	3	1878.09	-1.89719	57.4986	0
High	kPIALLPSTk	2	1	1	K3YFN3	N-Term(iTRAQ8plex); K1(iTRAQ8plex); K10(iTRAQ8plex)	0	1.09715	2	3.87328	0.636947	2	0.759353	0.791851	2	27.2826	0.294011	2	24.696	0.308849	2	17.0793	0.306167	2	26.409	0.297233	2	54.4167	0.917084	2	3.93443	0	0.0001026	11.31	2.96212	3	1980.3	-1.57505	63.3361	0
High	qyIVMPGR	1	10	1	K7UQA4	N-Term(iTRAQ8plex); Y2(iTRAQ8plex)	0	0.968207	1		0.9657	1		0.898236	1		1.13529	1		1.16246	1		1.1083	1		1.10536	1		1.02721	1		0	0.007869	11.3	26.8391	2	1571.92	-2.05886	58.3354	0
High	kGkPSVVmFVGLQGSGk	1	9	1	M0W909	K1(iTRAQ8plex); N-Term(iTRAQ8plex); K3(iTRAQ8plex); M8(Oxidation); K17(iTRAQ8plex)	0	0.766896	1		0.997834	1		1.099	1		1.07173	1		1.28163	1		1.11926	1		0.973525	1		1.19813	1		0	0.007025	11.3	12.6356	4	2951.77	-3.70131	53.5104	1
High	kIPLNYASR	2	13	1	K3YMY1	N-Term(iTRAQ8plex); K1(iTRAQ8plex)	0	1.05378	2	4.07718	0.698669	2	12.7189	0.80055	2	11.4667	1.01216	2	2.30489	1.06155	2	7.85411	0.899749	2	19.9642	0.801478	2	8.72319	0.953892	2	3.82418	0	0.008518	11.28	18.5029	3	1670.02	-2.33431	42.2125	1
High	yMAccLMYR	1	43	2	A4K4Z3;W5AH98	Y1(iTRAQ8plex); N-Term(iTRAQ8plex); C4(Carbamidomethyl); C5(Carbamidomethyl)	0																									0	0.0003496	11.27	5.75885	3	1875.91	-2.69269	65.4344	0
High	aYGSNIGGyk	1	13	1	W5HTT3	N-Term(iTRAQ8plex); Y9(iTRAQ8plex); K10(iTRAQ8plex)	0	0.984323	1		0.612778	1		0.786456	1		0.898473	1		0.869821	1		0.919601	1		0.882114	1		1.01352	1		0	0.0005966	11.26	25.9577	2	1942.12	1.21749	39.8077	0
High	nyHPTVIcR	1	15	1	K7U6M9	N-Term(iTRAQ8plex); Y2(iTRAQ8plex); C8(Carbamidomethyl)	0	1.04319	1		0.885671	1		1.11312	1		1.18346	1		1.13858	1		1.10015	1		0.866906	1		0.963537	1		0	0.007229	11.23	18.8188	2	1767.97	-4.89892	34.1866	0
High	rIYSTAPSk	1	6	1	W5E8C9	N-Term(iTRAQ8plex); K9(iTRAQ8plex)	0	1.00923	1		0.746832	1		0.831601	1		0.676849	1		0.708439	1		0.799212	1		0.747681	1		0.992371	1		0	0.001206	11.22	22.1091	2	1630.97	-2.23977	33.5607	1
High	sHIIQQSIR	1	15	1	W4ZXP4	N-Term(iTRAQ8plex)	0	1.02559	1		1.45913	1		1.07418	1		1.02711	1		1.0992	1		1.11883	1		1.13034	1		0.97848	1		0	0.006124	11.21	25.8534	3	1385.81	-3.68283	35.8272	0
High	aALNLAyQHLSR	1	3	1	K3ZEB2	N-Term(iTRAQ8plex); Y7(iTRAQ8plex)	0	0.955502	1		1.27276	1		1.349	1		1.15257	1		1.19113	1		1.2198	1		1.19389	1		1.03799	1		0	0.001084	11.18	24.9543	3	1965.14	-2.32958	54.1563	0
High	gQVVckPGSLk	1	1	1	C5WSV4	N-Term(iTRAQ8plex); C5(Carbamidomethyl); K6(iTRAQ8plex); K11(iTRAQ8plex)	0	1.04326	1		0.732683	1		1.10233	1		0.910591	1		0.939637	1		0.738528	1		0.845365	1		0.963482	1		0	0.009696	11.17	18.1373	2	2085.26	-1.51194	39.275	0
High	tGFTGAINyYR	2	13	1	W5D9V0	N-Term(iTRAQ8plex); Y9(iTRAQ8plex)	0	0.874571	1		2.65865	1		1.89733	1		0.788494	1		0.866267	1		2.03603	1		2.11383	1		1.10671	1		0	8.251e-05	11.16	21.7353	3	1871.02	-2.85277	64.9915	0
High	yAGVSMTQHPQYITVR	1	1	1	C5YMQ9	N-Term(iTRAQ8plex); Y1(iTRAQ8plex)	0	0.945289	1		0.617223	1		0.743149	1		0.637498	1		0.675281	1		0.777176	1		0.70015	1		1.04666	1		0	0.001462	11.13	26.2994	3	2459.33	-0.147937	47.8784	0
High	vcGHYTQVVWR	1	37	1	W5I5H0	N-Term(iTRAQ8plex); C2(Carbamidomethyl)	0	1.05848	1		1.67802	1		1.85355	1		1.06469	1		1.20105	1		1.22076	1		1.00862	1		0.950555	1		0	0.008786	11.1	14.9971	3	1708.89	-1.65221	37.4637	0
High	rGFVASNSk	2	31	1	B6SKA7	N-Term(iTRAQ8plex); K9(iTRAQ8plex)	0	1.03052	2	5.76194	1.89309	2	142.521	1.39994	2	37.8437	1.25025	2	34.8933	1.15864	2	26.0053	1.29241	2	6.82124	1.13204	2	0.204076	0.973047	2	5.18065	0	0.001514	11.06	25.814	3	1573.92	-2.03887	31.0907	1
High	skLPLAFGSk	1	6	1	Q9LWY6	N-Term(iTRAQ8plex); K2(iTRAQ8plex); K10(iTRAQ8plex)	0	1.02167	1		0.726404	1		0.807882	1		1.02919	1		1.03235	1		0.9598	1		0.849857	1		0.981808	1		0	0.004554	11.06	14.8303	3	1960.22	-9.01303	48.9938	1
High	gyISYGALR	1	6	1	F2D2A2	N-Term(iTRAQ8plex); Y2(iTRAQ8plex)	0	0.987257	1		0.969161	1		0.874146	1		0.908289	1		0.832704	1		0.875917	1		0.895641	1		1.01103	1		0	0.0005889	11.05	23.3097	2	1607.93	-4.1632	59.5172	0
High	kPAAGGQQEkPSPk	2	1	1	K3ZZX7	N-Term(iTRAQ8plex); K1(iTRAQ8plex); K10(iTRAQ8plex); K14(iTRAQ8plex)	0	1.01872	2	2.71122	0.683744	2	7.04102	1.20426	2	9.76046	1.02491	2	3.59328	0.942178	2	10.6167	0.847148	2	8.57507	0.802402	2	10.9701	0.984048	2	2.38304	0	0.0002014	11.03	15.0238	5	2639.58	-3.11113	29.6778	0
High	kVYVGPFVR	1	15	2	M0VVQ2;K3ZRC0	N-Term(iTRAQ8plex); K1(iTRAQ8plex)	0																									0	0.00205	11.01	23.1292	3	1673.03	-5.89122	62.0936	1
High	gIYAYGFEkPSAIQQR	1	25	1	M0X5Z0	N-Term(iTRAQ8plex); K9(iTRAQ8plex)	0	0.990694	1		1.25726	1		1.2516	1		1.07811	1		0.995435	1		1.09869	1		1.10633	1		1.00811	1		0	9.688e-05	10.99	29.6609	3	2436.34	-2.28334	54.556	0
High	aAGmTYIGySNIcAALVR	1	7	1	B6UHU2	N-Term(iTRAQ8plex); M4(Oxidation); Y9(iTRAQ8plex); C13(Carbamidomethyl)	0	0.975747	1		1.52602	1		1.30823	1		1.27313	1		1.06774	1		1.41704	1		1.49901	1		1.0208	1		0	0.008606	10.97	24.8548	3	2555.35	-4.65391	61.2984	0
High	rWSSQPYVSR	2	5	1	K3Y8V4	N-Term(iTRAQ8plex)	0	1.01875	2	3.46503	1.23365	2	2.86552	0.912667	2	5.18352	1.40814	2	3.29469	1.29972	2	14.8407	1.24941	2	24.5637	1.29553	2	26.7708	0.983851	2	3.04625	0	0.0001965	10.96	16.0456	3	1569.84	-2.58842	35.3636	1
High	hLkDTkPQFEEIISSSk	1	1	1	Q8S7T5	N-Term(iTRAQ8plex); K3(iTRAQ8plex); K6(iTRAQ8plex); K17(iTRAQ8plex)	0	0.992006	1		0.485376	1		0.67239	1		1.05457	1		1.01304	1		0.707845	1		0.713076	1		1.007	1		0	0.0002513	10.96	16.7751	4	3203.88	3.65489	48.0641	1
High	kPGIVVIQGPkPGkPTDMSR	2	2	1	I1Q5H3	N-Term(iTRAQ8plex); K1(iTRAQ8plex); K11(iTRAQ8plex); K14(iTRAQ8plex)	0	0.937636	1		0.515122	1		1.20599	1		0.897436	1		0.874095	1		0.625263	1		0.587542	1		1.05316	1		0	2.542e-05	10.96	6.48558	3	3322.01	0.198328	45.7161	0
High	kIkNPNYQGk	1	9	1	K4APL6	N-Term(iTRAQ8plex); K1(iTRAQ8plex); K3(iTRAQ8plex); K10(iTRAQ8plex)	0	0.968493	1		0.969345	1		1.09877	1		0.858287	1		0.753758	1		0.639902	1		0.591216	1		1.02696	1		0	0.005345	10.96	10.9349	4	2406.48	-3.50265	34.7818	2
High	kLVQGLYGYAVPGR	1	4	1	C5YV41	N-Term(iTRAQ8plex); K1(iTRAQ8plex)	0	0.891144	1		1.31174	1		1.45787	1		0.860757	1		0.811027	1		0.807745	1		0.96276	1		1.09264	1		0	0.001709	10.95	25.3954	3	2129.25	-9.265	59.7581	1
High	kATSVGEk	1	23	1	C5YPZ1	N-Term(iTRAQ8plex); K1(iTRAQ8plex); K8(iTRAQ8plex)	0	1.02327	1		1.08062	1		1.34291	1		1.06325	1		0.891347	1		0.962643	1		0.886698	1		0.98045	1		0	0.001474	10.94	17.5009	3	1732.07	-3.29277	28.2826	1
High	aFVPPQHFIR	1	25	1	I1Q170	N-Term(iTRAQ8plex)	0	1.02393	1		0.967211	1		0.991604	1		0.895879	1		0.970929	1		1.02099	1		1.43534	1		0.97989	1		0	0.004602	10.93	26.78	3	1515.87	-1.11938	64.8175	0
High	aAyPTAFPLk	1	11	1	M0YMI8	N-Term(iTRAQ8plex); Y3(iTRAQ8plex); K10(iTRAQ8plex)	0	0.976327	1		0.767314	1		0.833637	1		1.03105	1		0.944301	1		0.87912	1		0.874306	1		1.02031	1		0	0.00312	10.92	21.9225	3	1991.2	-2.27763	49.9921	0
High	sSPPVSIAkPLk	1	2	1	C5XN00	N-Term(iTRAQ8plex); K9(iTRAQ8plex); K12(iTRAQ8plex)	0	0.989626	1		1.10136	1		1.41334	1		0.969119	1		1.02067	1		0.976023	1		0.963721	1		1.00902	1		0	0.0001696	10.9	7.97387	3	2136.35	-1.90409	43.6758	0
High	kVTIHQTTTTLIADAASk	1	5	1	C5YW53	N-Term(iTRAQ8plex); K1(iTRAQ8plex); K18(iTRAQ8plex)	0	1.03823	1		0.434914	1		1.27288	1		1.64903	1		1.78083	1		0.958468	1		0.75077	1		0.967752	1		0	0.002542	10.89	24.9137	3	2811.63	-13.4273	46.8151	1
High	yVHSNVPk	1	4	1	K7V7Z8	N-Term(iTRAQ8plex); Y1(iTRAQ8plex); K8(iTRAQ8plex)	0	1.04314	1		0.95617	1		1.2572	1		1.11249	1		1.16396	1		1.5001	1		1.41422	1		0.963583	1		0	0.009453	10.88	22.1008	3	1856.1	-7.65945	34.4305	0
High	kSQGQAGTFR	1	4	1	K3Z750	N-Term(iTRAQ8plex); K1(iTRAQ8plex)	0	1.04208	1		1.14177	1		1.12734	1		0.740654	1		0.740377	1		0.87096	1		1.04734	1		0.964483	1		0	0.005937	10.81	28.4888	3	1687.96	-6.83197	22.3752	1
High	hAPPPHmLQPPPAPAAk	1	2	1	C5YAK6	N-Term(iTRAQ8plex); M7(Oxidation); K17(iTRAQ8plex)	0	1.01724	1		1.20052	1		0.9863	1		1.05304	1		1.02637	1		1.00225	1		0.998009	1		0.985574	1		0	5.065e-05	10.75	32.4694	4	2381.33	-2.86447	35.1887	0
High	kPGIVVIQGPkPGkPTDmSR	1	2	1	I1Q5H3	K1(iTRAQ8plex); N-Term(iTRAQ8plex); K11(iTRAQ8plex); K14(iTRAQ8plex); M18(Oxidation)	0	1.07134	1		0.77232	1		1.77082	1		1.07489	1		1.0004	1		0.861471	1		0.780606	1		0.939634	1		0	3.309e-05	10.75	9.90743	4	3338	-2.83624	43.9908	0
High	ySGLANkk	1	6	2	B4FM15;K3XMZ1	N-Term(iTRAQ8plex); K7(iTRAQ8plex); K8(iTRAQ8plex)	0																									0	0.009528	10.74	23.255	2	1793.1	-3.27743	53.8818	1
High	eAAyyQAGAR	1	4	1	B6T7D4	N-Term(iTRAQ8plex); Y4(iTRAQ8plex); Y5(iTRAQ8plex)	0	0.90774	1		0.642437	1		0.550514	1		0.771961	1		0.712845	1		0.89461	1		0.944795	1		1.07855	1		0	0.002579	10.74	28.2475	2	2012.12	-8.22654	35.4896	0
High	lQHPWVGIVNR	1	22	1	M0XEB3	N-Term(iTRAQ8plex)	0	1.06506	1		1.35622	1		1.15343	1		1.43983	1		1.28576	1		1.19024	1		1.04398	1		0.944968	1		0	0.004451	10.73	20.9333	3	1622.94	0.294797	49.9548	0
High	aAVLQNkPR	1	2	1	K4A587	N-Term(iTRAQ8plex); K7(iTRAQ8plex)	0	1.05099	1		1.59108	1		1.54812	1		1.07468	1		1.19541	1		1.67233	1		1.62003	1		0.956917	1		0	0.00239	10.71	15.2258	2	1605	-5.62722	37.4733	0
High	ikGSISAAQk	1	10	1	B6TQ98	N-Term(iTRAQ8plex); K2(iTRAQ8plex); K10(iTRAQ8plex)	0	1.00073	1		1.51452	1		1.29395	1		0.723417	1		0.767496	1		1.14632	1		1.17716	1		0.999594	1		0	0.0001039	10.71	14.4276	3	1915.2	-4.13772	55.2158	1
High	lyLSHVAAScDHPAPHQLLR	1	3	1	K3ZH55	N-Term(iTRAQ8plex); Y2(iTRAQ8plex); C10(Carbamidomethyl)	0	0.958262	1		0.694878	1		0.712282	1		0.913642	1		0.948784	1		0.955761	1		0.976501	1		1.03565	1		0	0.000355	10.69	33.6036	4	2893.57	-2.24329	46.1589	0
High	kPGIVVIQGPkPGkPTDmAR	1	3	1	J3MHW8	K1(iTRAQ8plex); N-Term(iTRAQ8plex); K11(iTRAQ8plex); K14(iTRAQ8plex); M18(Oxidation)	0	0.985737	1		0.548976	1		1.21482	1		1.06328	1		0.976903	1		0.703582	1		0.604372	1		1.01232	1		0	0.0006674	10.63	7.67227	5	3322.01	-1.28111	46.7564	0
High	lHVIELGAQPGkPGFSk	1	12	1	J3N5C5	N-Term(iTRAQ8plex); K12(iTRAQ8plex); K17(iTRAQ8plex)	0	1.0335	1		1.48772	1		1.27529	1		1.39549	1		0.981455	1		1.22825	1		1.10819	1		0.971767	1		0	0.003143	10.59	18.0705	4	2690.61	-2.04906	57.8885	0
High	kDkAPPPSSkPAk	1	12	1	C5XNB2	N-Term(iTRAQ8plex); K1(iTRAQ8plex); K3(iTRAQ8plex); K10(iTRAQ8plex); K13(iTRAQ8plex)	0	1.0446	1		0.507797	1		1.19625	1		1.27553	1		0.955474	1		1.00786	1		0.8493	1		0.962347	1		0	0.0009756	10.56	4.60168	4	2871.79	-2.35505	30.7116	2
High	tkLPGAPk	1	3	1	C0HGZ0	N-Term(iTRAQ8plex); K2(iTRAQ8plex); K8(iTRAQ8plex)	0	1.01848	1		0.562778	1		0.635319	1		0.776865	1		0.758628	1		0.806058	1		0.756957	1		0.984517	1		0	0.009013	10.54	4.80395	3	1724.12	-0.824198	52.6648	1
High	aNAGVPAYAYyGR	1	1	1	K3Z1P2	N-Term(iTRAQ8plex); Y11(iTRAQ8plex)	0	1.02739	1		1.05747	1		0.997428	1		0.890008	1		0.873691	1		0.887079	1		0.906801	1		0.976959	1		0	0.006012	10.54	24.1169	3	1981.07	-4.44303	59.2377	0
High	akPAVPIGGSyR	1	3	1	K4A9S0	N-Term(iTRAQ8plex); K2(iTRAQ8plex); Y11(iTRAQ8plex)	0	1.00372	1		0.562136	1		0.752495	1		0.656667	1		0.662829	1		0.656803	1		0.57501	1		0.997051	1		0	0.001983	10.53	19.3088	2	2128.3	0.579857	40.3158	0
High	aVIAPLPNSGNFLTHRPR	1	3	1	K7WF48	N-Term(iTRAQ8plex)	0	1.02353	1		1.40062	1		1.41674	1		1.3421	1		1.32029	1		1.38999	1		1.40846	1		0.98023	1		0	0.001465	10.52	31.2412	3	2264.29	-1.45048	57.2227	0
High	lPHIPRPk	2	25	1	C5YN77	N-Term(iTRAQ8plex); K8(iTRAQ8plex)	0	1.04097	2	9.46493	0.847159	2	0.060531	1.22003	2	2.69574	1.25332	2	0.220446	1.23297	2	0.397609	1.11564	2	0.646586	1.10656	2	5.30513	0.96198	2	8.69416	0	0.005809	10.51	14.5251	3	1566.01	-1.73305	42.2334	0
High	syLPSQTPk	2	6	1	W5FL28	N-Term(iTRAQ8plex); Y2(iTRAQ8plex); K9(iTRAQ8plex)	0	1.02841	1		0.327371	1		0.48876	1		0.502925	1		0.506435	1		0.333153	1		0.394649	1		0.976089	1		0	0.0002306	10.49	25.9818	2	1933.15	-2.52278	55.3544	0
High	hNIDHPRPIk	1	20	1	W5F423	N-Term(iTRAQ8plex); K10(iTRAQ8plex)	0	0.975099	1		1.06237	1		1.42389	1		1.18658	1		1.16205	1		1.45895	1		1.24622	1		1.02135	1		0	0.006072	10.48	27.7832	4	1835.08	-3.8315	26.2671	0
High	yFPAPAPAR	1	7	1	M7YNW9	N-Term(iTRAQ8plex); Y1(iTRAQ8plex)	0	0.984299	1		1.17884	1		0.884098	1		1.15585	1		1.23336	1		1.33293	1		1.23318	1		1.01354	1		0	0.005278	10.42	33.1945	2	1597.93	-2.75855	57.3775	0
High	hcVNSISLk	1	11	1	M8AE71	N-Term(iTRAQ8plex); C2(Carbamidomethyl); K9(iTRAQ8plex)	0	1.00678	1		1	1		0.868568	1		0.744556	1		0.774976	1		0.756405	1		0.83051	1		0.994457	1		0	0.001003	10.42	24.4975	3	1665.95	-3.92443	37.0079	0
High	lSTVQNAHR	1	6	1	M7YRV7	N-Term(iTRAQ8plex)	0	0.980184	1		1.12131	1		0.892322	1		1.0669	1		1.06754	1		1.24142	1		1.31471	1		1.01704	1		0	0.007437	10.41	25.7687	3	1329.75	-2.3859	50.1584	0
High	gQFGVTyLVTHR	1	2	1	K3XGK4	N-Term(iTRAQ8plex); Y7(iTRAQ8plex)	0	0.861424	1		0.974495	1		1.11747	1		1.00226	1		1.05899	1		1.10994	1		1.04209	1		1.11787	1		0	0.0005497	10.39	32.0671	4	1986.14	1.27101	51.5744	0
High	tGHAMLHTLYGQAMk	1	18	1	K4A765	N-Term(iTRAQ8plex); K15(iTRAQ8plex)	0	0.984032	1		1.00792	1		0.93483	1		1.2003	1		1.16146	1		1.00796	1		1.0381	1		1.01377	1		0	0.003767	10.38	30.4139	3	2267.23	1.83828	45.011	0
High	nkVPALAIVGRPNVGk	2	2	1	K3ZHU3	N-Term(iTRAQ8plex); K2(iTRAQ8plex); K16(iTRAQ8plex)	0	0.952913	1		0.824046	1		0.651924	1		1.92056	1		1.8235	1		1.1412	1		1.08875	1		1.04019	1		0	0.001175	10.38	6.3036	4	2545.6	-2.44838	51.5881	1
High	iLSATVSHIPGTSk	1	1	1	C5X861	N-Term(iTRAQ8plex); K14(iTRAQ8plex)	0	1.09659	1		1.02827	1		0.880413	1		1.05427	1		1.37995	1		0.952771	1		0.89569	1		0.918201	1		0	0.005894	10.37	25.0521	3	2019.21	0.495738	40.694	0
High	rIDSTyIQGSPAk	1	6	1	W5C302	N-Term(iTRAQ8plex); Y6(iTRAQ8plex); K13(iTRAQ8plex)	0	0.964548	1		1.1627	1		0.77977	1		0.78852	1		0.746702	1		0.851016	1		1.00963	1		1.03031	1		0	0.0001141	10.36	30.5313	4	2348.37	-1.90771	40.24	1
High	rPPQIYFk	3	12	1	W5DDG9	N-Term(iTRAQ8plex); K8(iTRAQ8plex)	0	1.05504	3	6.8343	1.22129	3	8.50673	1.36553	3	2.12152	1.10511	3	6.05512	1.23657	3	10.2205	1.29866	3	5.25946	1.19473	3	14.4413	0.953479	3	6.3722	0	0.009402	10.32	26.9725	3	1657	-4.36494	96.8377	0
High	kTQSLAQLAAAR	1	4	1	K4A4Q2	N-Term(iTRAQ8plex); K1(iTRAQ8plex)	0	1.02601	1		1.28066	1		0.952127	1		0.993024	1		0.954706	1		0.962925	1		1.15485	1		0.978128	1		0	0.003272	10.32	26.5545	3	1866.13	-5.55191	49.4721	1
High	kHQPWLIFAAHR	1	14	1	J3MUP7	N-Term(iTRAQ8plex); K1(iTRAQ8plex)	0	0.907471	1		0.887357	1		0.842627	1		1.01715	1		1.00408	1		1.15402	1		1.07666	1		1.07877	1		0	8.781e-05	10.32	26.8704	4	2112.25	0.739878	50.2414	1
High	kVVTPIYHTIAk	1	2	1	C5WZZ5	N-Term(iTRAQ8plex); K1(iTRAQ8plex); K12(iTRAQ8plex)	0	1.0435	1		0.994515	1		1.05563	1		0.876688	1		1.14333	1		1.36793	1		1.92989	1		0.963276	1		0	0.002064	10.32	10.7156	4	2282.44	-0.276743	47.1708	1
High	tHcAVEPyILAANR	2	9	1	K3YG26	N-Term(iTRAQ8plex); C3(Carbamidomethyl); Y8(iTRAQ8plex)	0	0.997704	1		0.935395	1		0.883371	1		0.756611	1		0.709511	1		0.772191	1		0.857723	1		1.00216	1		0	0.0003376	10.31	30.5729	4	2223.21	-2.09274	44.8075	0
High	tYGkPPVSR	2	9	1	M0URQ5	N-Term(iTRAQ8plex); K4(iTRAQ8plex)	0	0.92641	2	5.66808	1.32688	2	12.1748	1.2945	2	5.8102	0.894828	2	6.02975	0.858393	2	8.0561	0.905872	2	21.7127	0.855113	2	14.9707	1.06169	2	4.19829	0	0.005061	10.29	30.3446	2	1612.96	-4.04272	50.2319	0
High	yHLGLSNFTTGk	3	12	1	W5CLG4	N-Term(iTRAQ8plex); Y1(iTRAQ8plex); K12(iTRAQ8plex)	0	1.0008	3	8.49447	1.37519	3	22.5933	1.1824	3	10.2761	0.732621	3	8.62193	0.855504	3	27.2698	0.891486	3	1.74897	1.05334	3	16.5531	0.999533	3	6.8538	0	0.0001004	10.28	31.6146	3	2250.29	-4.77539	52.8116	0
High	aVIAPHAGySySGR	1	12	1	W5H8Y7	N-Term(iTRAQ8plex); Y9(iTRAQ8plex); Y11(iTRAQ8plex)	0	0.94417	1		0.869382	1		1.07966	1		1.00402	1		0.93925	1		1.09314	1		0.999639	1		1.04761	1		0	0.0001771	10.27	33.7408	4	2361.34	-0.858625	38.7514	0
High	kTSVLGLk	1	2	1	C5XC99	N-Term(iTRAQ8plex); K1(iTRAQ8plex); K8(iTRAQ8plex)	0	0.99376	1		0.818785	1		0.929247	1		0.938239	1		0.878836	1		0.952716	1		0.932946	1		1.00551	1		0	0.001607	10.26	9.8192	3	1758.15	-4.34347	58.8812	1
High	gAGHAVPEYkPk	1	6	1	K3YF69	N-Term(iTRAQ8plex); K10(iTRAQ8plex); K12(iTRAQ8plex)	0	1.03856	1		0.932459	1		0.900932	1		0.937365	1		0.949698	1		0.933529	1		0.886595	1		0.967467	1		0	0.001673	10.26	27.7952	3	2166.28	-0.371812	32.9356	0
High	yVPIkPIGR	1	20	1	M0YY18	N-Term(iTRAQ8plex); K5(iTRAQ8plex)	0	1.03464	1		0.948024	1		1.12051	1		1.01301	1		1.024	1		0.981776	1		0.931239	1		0.970798	1		0	0.006346	10.25	16.9742	2	1651.04	-4.86763	59.4005	0
[truncated: 653 more rows]
